# Supplementary material for: Single cell multiomic analysis of the impact of Delta-9-tetrahydrocannabinol on HIV infected CD4 T cells
Source: J Cannabis Res. 2026 Mar 5;8:52. doi: 10.1186/s42238-026-00412-0 (PMC13069807; doi:10.1186/s42238-026-00412-0)
Supplement: Supplementary file 1 — Supplementary Material 1. [file 42238_2026_412_MOESM1_ESM.zip]

Archive with 5 entries (5 files):
- Figure S2 revised.pdf
- Figure S1 revised.pdf
- Figure S5.pptx
- Figure S4.pptx
- Figure S3 revised.pdf
