# Supplementary material for: Single cell multiomic analysis of the impact of Delta-9-tetrahydrocannabinol on HIV infected CD4 T cells
Source: J Cannabis Res. 2026 Mar 5;8:52. doi: 10.1186/s42238-026-00412-0 (PMC13069807; doi:10.1186/s42238-026-00412-0)
Supplement: Supplementary file 2 — Supplementary Material 2. [file 42238_2026_412_MOESM2_ESM.zip]

Archive with 7 entries (7 files):
- Table S2.xlsx
- Table S1.xlsx
- Table S7.xlsx
- Table S6.xlsx
- Table S5.xlsx
- Table S4.xlsx
- Table S3.xlsx
