# Supplementary material for: Single cell multiomic analysis of the impact of Delta-9-tetrahydrocannabinol on HIV infected CD4 T cells
Source: J Cannabis Res. 2026 Mar 5;8:52. doi: 10.1186/s42238-026-00412-0 (PMC13069807; doi:10.1186/s42238-026-00412-0)
Supplement: Supplementary file 2 — Supplementary Material 2. [file 42238_2026_412_MOESM2_ESM.zip › Table S2.xlsx]

## Sheet: MSigDB_Hallmark_2020_table-6
Term	P-value	Adjusted P-value	Old P-value	Old Adjusted P-value	Odds Ratio	Combined Score	Genes
Myc Targets V1	1.15683e-18	5.09004e-17	0	0	13.3265	550.397	SET;HSP90AB1;RPL34;RPLP0;RPL6;PSMA7;EEF1B2;PSMD7;RACK1;RPS3;RPL14;PGK1;RPS2;RPL18;HNRNPA1;RPS10;NPM1;SSB;RPS5;RPL22;RPS6;NAP1L1;PABPC1;PPIA;RAN
TNF-alpha Signaling via NF-kB	0.000132928	0.0014622	0	0	4.57895	40.8703	BTG2;ZFP36;BTG1;IL1B;CCL2;SOD2;JUNB;IER2;PNRC1;EIF1
p53 Pathway	0.000132928	0.0014622	0	0	4.57895	40.8703	LDHB;BTG2;HINT1;BTG1;PRMT2;RACK1;TRIAP1;RPL18;PITPNC1;RPS12
Allograft Rejection	0.000132928	0.0014622	0	0	4.57895	40.8703	NPM1;RPS9;IL1B;CD7;CCL2;RPS3A;LTB;RPL9;B2M;PSMB10
Pperoxisome	0.0076994	0.0677547	0	0	4.3184	21.016	GSTK1;FDPS;ECH1;PABPC1;SOD2
Interferon Gamma Response	0.00956693	0.0701575	0	0	3.11344	14.4758	BTG1;PSME1;CCL2;SOD2;B2M;PSMB8;PSMB10
Cholesterol Homeostasis	0.0112562	0.0707533	0	0	4.87199	21.8598	FDPS;ECH1;PNRC1;ACTG1
Reactive Oxygen Species Pathway	0.0198439	0.109141	0	0	5.5432	21.7285	SOD2;JUNB;FTL
mTORC1 Signaling	0.0311088	0.152088	0	0	2.64318	9.17254	CCT6A;BTG2;TPI1;PGK1;PPIA;CORO1A
PI3K/AKT/mTOR Signaling	0.0354007	0.155763	0	0	3.37131	11.2636	YWHAB;CFL1;RAC1;PFN1
Unfolded Protein Response	0.0444056	0.177622	0	0	3.1226	9.725	RPS14;NPM1;CCL2;EEF2
Hypoxia	0.0875099	0.275031	0	0	2.18172	5.31467	ZFP36;BTG1;TPI1;PGK1;PNRC1
Inflammatory Response	0.0875099	0.275031	0	0	2.18172	5.31467	BTG2;CXCL8;IL1B;CCL2;CCR7
Oxidative Phosphorylation	0.0875099	0.275031	0	0	2.18172	5.31467	LDHB;ATP6V1G1;COX4I1;ECH1;SLC25A6
Interferon Alpha Response	0.106214	0.31156	0	0	2.70603	6.06773	PSME1;B2M;PSMB8
UV Response Up	0.11606	0.315763	0	0	2.20509	4.749	BTG2;BTG1;SOD2;JUNB
Apoptosis	0.121999	0.315763	0	0	2.16263	4.54961	BTG2;IL1B;PDCD4;SOD2
Apical Junction	0.209403	0.484934	0	0	1.72886	2.70306	PFN1;ACTB;MYL12B;ACTG1
KRAS Signaling Up	0.209403	0.484934	0	0	1.72886	2.70306	GYPC;IL1B;LAPTM5;PSMB8
IL-6/JAK/STAT3 Signaling	0.272477	0.595361	0	0	1.98738	2.58399	IL1B;LTB
Fatty Acid Metabolism	0.28415	0.595361	0	0	1.63598	2.05848	HSP90AA1;ECH1;PSME1
Notch Signaling	0.315126	0.630253	0	0	2.72043	3.1415	SKP1
Wnt-beta Catenin Signaling	0.391607	0.65712	0	0	2.05587	1.92737	TCF7
G2-M Checkpoint	0.418167	0.65712	0	0	1.28444	1.11987	HSPA8;NCL;HMGN2
Estrogen Response Late	0.418167	0.65712	0	0	1.28444	1.11987	ZFP36;FAM102A;PDCD4
E2F Targets	0.418167	0.65712	0	0	1.28444	1.11987	NAP1L1;RAN;SNRPB
Glycolysis	0.418167	0.65712	0	0	1.28444	1.11987	TPI1;PGK1;PPIA
heme Metabolism	0.418167	0.65712	0	0	1.28444	1.11987	BTG2;GYPC;RAD23A
TGF-beta Signaling	0.472237	0.716498	0	0	1.58942	1.1925	JUNB
Myc Targets V2	0.496675	0.728456	0	0	1.47758	1.03404	NPM1
Protein Secretion	0.679347	0.825565	0	0	0.88484	0.3421	TMX1
IL-2/STAT5 Signaling	0.681156	0.825565	0	0	0.852618	0.327374	FLT3LG;LTB
Adipogenesis	0.683813	0.825565	0	0	0.848268	0.322402	ECH1;PDCD4
Complement	0.683813	0.825565	0	0	0.848268	0.322402	PFN1;CALM1
Epithelial Mesenchymal Transition	0.683813	0.825565	0	0	0.848268	0.322402	CXCL8;VIM
Xenobiotic Metabolism	0.683813	0.825565	0	0	0.848268	0.322402	ECH1;PSMB10
Androgen Response	0.694225	0.825565	0	0	0.848917	0.309819	B2M
Bile Acid Metabolism	0.73486	0.850891	0	0	0.75668	0.233114	GSTK1
Spermatogenesis	0.798313	0.885926	0	0	0.626068	0.141025	PEBP1
Coagulation	0.805387	0.885926	0	0	0.612265	0.132514	RAC1
DNA Repair	0.831295	0.892122	0	0	0.562611	0.103954	APRT
Estrogen Response Early	0.907061	0.907061	0	0	0.420178	0.0409866	FAM102A
Myogenesis	0.907061	0.907061	0	0	0.420178	0.0409866	FDPS
KRAS Signaling Dn	0.907061	0.907061	0	0	0.420178	0.0409866	BTG2
