# Supplementary material for: Single cell multiomic analysis of the impact of Delta-9-tetrahydrocannabinol on HIV infected CD4 T cells
Source: J Cannabis Res. 2026 Mar 5;8:52. doi: 10.1186/s42238-026-00412-0 (PMC13069807; doi:10.1186/s42238-026-00412-0)
Supplement: Supplementary file 2 — Supplementary Material 2. [file 42238_2026_412_MOESM2_ESM.zip › Table S1.xlsx]

## Sheet: CD4 T HIV DEGs
Gene	p_val	avg_log2FC	pct.1	pct.2	p_val_adj
MT-ND3	0	0.533994	1	1	0
TPT1	9.37999e-298	-0.588875	0.969	0.99	1.36207e-293
EEF1A1	2.80922e-191	-0.444541	0.978	0.993	4.07927e-187
RPS4X	2.2782e-166	-0.572237	0.821	0.902	3.30817e-162
RPL10	9.45158e-148	-0.508607	0.933	0.96	1.37246e-143
RPS6	6.11026e-132	-0.497085	0.836	0.905	8.87271e-128
RPS3A	4.47634e-128	-0.48913	0.802	0.886	6.50009e-124
RPS10	2.1201e-126	-0.563982	0.637	0.777	3.0786e-122
RPS2	6.48172e-126	-0.440597	0.92	0.957	9.4121e-122
RPL13	2.33804e-121	-0.393201	0.932	0.969	3.39507e-117
RPS12	3.29826e-121	-0.402784	0.96	0.976	4.78941e-117
RPS3	8.56449e-120	-0.424665	0.852	0.928	1.24365e-115
RPL19	2.28931e-119	-0.47738	0.84	0.91	3.32431e-115
RPS16	9.49779e-110	-0.396811	0.871	0.935	1.37917e-105
RPL12	4.95483e-106	-0.501735	0.744	0.834	7.19491e-102
RPL13A	9.9778e-103	-0.368201	0.932	0.961	1.44888e-98
RPLP0	8.09048e-99	-0.480131	0.761	0.845	1.17482e-94
RPS18	1.68658e-96	-0.387744	0.908	0.942	2.44908e-92
RPS8	1.11452e-94	-0.385016	0.872	0.932	1.6184e-90
RPS14	3.79141e-94	-0.353392	0.898	0.941	5.50551e-90
RPL3	7.12514e-94	-0.429225	0.795	0.874	1.03464e-89
RPL23A	1.11312e-91	-0.389385	0.849	0.907	1.61636e-87
RPLP1	1.32427e-90	-0.265693	0.98	0.994	1.92298e-86
RPL18A	7.71142e-90	-0.440803	0.774	0.848	1.11978e-85
RPL7A	5.7933e-89	-0.412841	0.761	0.858	8.41245e-85
RPL29	7.68186e-89	-0.43984	0.71	0.817	1.11548e-84
RPL28	4.15493e-87	-0.335093	0.931	0.966	6.03338e-83
RPS13	6.04028e-86	-0.41085	0.769	0.852	8.77109e-82
RPSA	1.075e-85	-0.423559	0.754	0.844	1.561e-81
RPS5	8.28183e-85	-0.469033	0.649	0.759	1.2026e-80
RPL32	9.27033e-81	-0.3788	0.812	0.881	1.34614e-76
RPL15	8.75042e-80	-0.422867	0.724	0.827	1.27065e-75
RPL14	4.28396e-79	-0.407915	0.744	0.827	6.22073e-75
MT-ND4L	7.44439e-79	0.531936	0.665	0.546	1.081e-74
RPL9	9.05954e-79	-0.378818	0.795	0.874	1.31554e-74
RPL26	3.45004e-78	-0.37156	0.815	0.888	5.00981e-74
RPL11	5.39871e-78	-0.361979	0.838	0.897	7.83947e-74
RPS11	1.4665e-77	-0.338136	0.875	0.921	2.12951e-73
RPS27A	5.98916e-76	-0.289224	0.909	0.952	8.69687e-72
RACK1	1.17179e-74	-0.438361	0.668	0.771	1.70155e-70
RPS23	2.35527e-73	-0.312121	0.878	0.936	3.42009e-69
PFN1	7.15026e-73	-0.317938	0.871	0.928	1.03829e-68
TMSB4X	1.96283e-72	-0.206651	0.979	0.995	2.85022e-68
RPL6	2.22177e-71	-0.414349	0.672	0.772	3.22624e-67
RPS15	1.33912e-70	-0.34416	0.809	0.878	1.94454e-66
RPL5	2.48432e-67	-0.374785	0.727	0.822	3.60748e-63
MTRNR2L12	1.04923e-65	0.433009	0.72	0.625	1.52359e-61
RPL18	2.29939e-65	-0.327288	0.807	0.877	3.33895e-61
RPS19	4.01871e-65	-0.270945	0.935	0.963	5.83557e-61
FTH1	1.08458e-64	-0.413007	0.678	0.779	1.57492e-60
PABPC1	7.93789e-64	-0.346439	0.814	0.874	1.15266e-59
FTL	2.07089e-63	-0.489791	0.559	0.674	3.00713e-59
RPL7	5.39693e-61	-0.363042	0.688	0.786	7.83688e-57
NACA	1.51954e-60	-0.41291	0.582	0.693	2.20653e-56
RPL17	2.46532e-60	-0.323314	0.806	0.862	3.57989e-56
EEF1G	7.59651e-60	-0.424967	0.597	0.698	1.10309e-55
RPL27A	1.98661e-58	-0.273914	0.878	0.93	2.88476e-54
RPS7	2.8606e-56	-0.344333	0.728	0.81	4.15388e-52
RPS15A	3.24067e-56	-0.252604	0.874	0.927	4.70578e-52
RPL10A	8.48418e-56	-0.388799	0.654	0.744	1.23199e-51
RPS24	2.63453e-55	-0.274144	0.851	0.906	3.82561e-51
RPL30	5.60248e-55	-0.284157	0.875	0.918	8.13536e-51
RPL8	4.63669e-54	-0.333394	0.717	0.803	6.73294e-50
RPS9	6.04993e-54	-0.319783	0.752	0.827	8.78511e-50
HNRNPA1	4.47882e-53	-0.386756	0.587	0.691	6.50369e-49
SH3BGRL3	5.92792e-53	-0.402731	0.531	0.646	8.60793e-49
PTMA	9.42251e-51	-0.266009	0.893	0.94	1.36824e-46
EEF1B2	1.46043e-50	-0.44185	0.517	0.619	2.12069e-46
H3F3A	1.90107e-49	-0.30686	0.682	0.78	2.76055e-45
RPS25	4.54701e-49	-0.281148	0.821	0.877	6.60271e-45
MYL6	1.49092e-47	-0.306696	0.68	0.767	2.16496e-43
IL32	1.59631e-45	-0.244846	0.929	0.957	2.318e-41
UBA52	4.52087e-44	-0.297332	0.725	0.797	6.56475e-40
RPS20	6.35335e-44	-0.257814	0.824	0.882	9.2257e-40
GIMAP7	2.72815e-43	-0.408796	0.522	0.622	3.96155e-39
ARPC2	1.29785e-42	-0.29201	0.718	0.791	1.88461e-38
RPL21	2.88799e-42	-0.285923	0.78	0.84	4.19365e-38
GAPDH	4.14756e-42	-0.338915	0.679	0.757	6.02267e-38
HINT1	1.41887e-40	-0.293828	0.631	0.728	2.06034e-36
RPL24	5.19699e-40	-0.291501	0.712	0.789	7.54654e-36
RPL34	2.83012e-39	-0.244701	0.861	0.907	4.10962e-35
FAU	2.9724e-39	-0.235268	0.821	0.881	4.31622e-35
RPL4	5.46885e-39	-0.351969	0.543	0.638	7.94131e-35
CALM1	1.50744e-37	-0.279626	0.684	0.77	2.18895e-33
SUMO2	2.23528e-36	-0.342869	0.497	0.589	3.24586e-32
BTF3	2.36586e-36	-0.354419	0.497	0.592	3.43546e-32
RPS26	5.69973e-36	-0.293337	0.649	0.728	8.27659e-32
H3F3B	8.47519e-36	-0.246305	0.774	0.837	1.23068e-31
EEF1D	4.69377e-33	-0.367283	0.38	0.478	6.81583e-29
YBX1	7.92462e-33	-0.382052	0.428	0.52	1.15073e-28
RPLP2	9.10889e-33	-0.182427	0.908	0.944	1.3227e-28
RPL41	9.19974e-33	-0.154649	0.966	0.977	1.33589e-28
MT-ND2	1.61174e-32	0.176237	0.999	0.999	2.3404e-28
PSME2	5.0114e-32	-0.368582	0.492	0.576	7.27706e-28
CORO1A	5.80215e-31	-0.256005	0.653	0.73	8.4253e-27
NME2	9.58223e-31	-0.406722	0.372	0.458	1.39144e-26
SET	1.4418e-30	-0.280281	0.589	0.672	2.09364e-26
MYL12A	1.44433e-30	-0.269952	0.626	0.704	2.09731e-26
NOP53	1.48551e-30	-0.456065	0.314	0.399	2.15711e-26
RPL35A	4.23603e-30	-0.216341	0.772	0.834	6.15113e-26
RPL31	8.3957e-30	-0.254671	0.684	0.754	1.21914e-25
ACTG1	2.78042e-29	-0.203302	0.736	0.808	4.03745e-25
ACTB	1.92398e-28	-0.148567	0.962	0.983	2.79382e-24
TMSB10	4.87861e-28	-0.174879	0.93	0.942	7.08423e-24
GIMAP4	7.84983e-28	-0.389456	0.377	0.458	1.13987e-23
YWHAB	1.65753e-27	-0.253852	0.616	0.693	2.4069e-23
RPL22	2.77442e-27	-0.26326	0.599	0.678	4.02874e-23
CHCHD2	6.81589e-27	-0.309654	0.467	0.554	9.89735e-23
RPS17	6.87455e-27	-0.208037	0.739	0.799	9.98253e-23
ARPC3	3.53382e-26	-0.27725	0.492	0.577	5.13146e-22
ATP6V1G1	5.48626e-26	-0.369384	0.331	0.414	7.9666e-22
PSMA7	5.61938e-26	-0.264344	0.588	0.666	8.1599e-22
CFL1	5.77602e-25	-0.216245	0.656	0.725	8.38736e-21
LDHB	6.19997e-25	-0.315647	0.479	0.555	9.00297e-21
GPM6A	8.39484e-25	-0.908168	0.063	0.112	1.21902e-20
RFLNB	3.20305e-24	-0.385713	0.315	0.393	4.65114e-20
RPL23	3.68897e-24	-0.205877	0.805	0.846	5.35675e-20
SLC25A6	1.5528e-23	-0.399598	0.323	0.397	2.25482e-19
PSMB8	1.75039e-23	-0.345273	0.339	0.418	2.54174e-19
PEBP1	9.66021e-23	-0.382705	0.276	0.35	1.40276e-18
RBM3	2.81907e-22	-0.299401	0.408	0.485	4.09356e-18
HSPA8	3.72985e-22	-0.209416	0.634	0.699	5.41612e-18
DRAP1	4.72543e-22	-0.321114	0.365	0.442	6.8618e-18
ARPC1B	5.47474e-22	-0.241634	0.584	0.65	7.94986e-18
EIF3F	1.3998e-21	-0.369318	0.288	0.36	2.03265e-17
OAZ1	1.43506e-21	-0.2531	0.528	0.602	2.08385e-17
PPDPF	3.01879e-21	-0.505892	0.146	0.206	4.38358e-17
UBC	3.04809e-21	-0.225088	0.577	0.646	4.42613e-17
HSP90AA1	8.31172e-21	-0.17558	0.84	0.881	1.20695e-16
RPL36AL	1.31518e-20	-0.233603	0.573	0.638	1.90977e-16
RAN	1.57142e-20	-0.323923	0.353	0.426	2.28186e-16
PSME1	1.72747e-20	-0.259629	0.454	0.529	2.50845e-16
MT-CO3	5.16057e-20	0.112825	1	1	7.49367e-16
APRT	5.83117e-20	-0.419815	0.224	0.29	8.46744e-16
VIM	1.08736e-19	-0.166505	0.745	0.809	1.57896e-15
ISG15	1.52776e-19	-0.311159	0.365	0.436	2.21846e-15
MYL12B	1.71026e-19	-0.24172	0.494	0.567	2.48347e-15
HMGB1	3.21577e-19	-0.177589	0.662	0.726	4.66963e-15
SLC26A3	3.71764e-19	-0.760492	0.081	0.125	5.39839e-15
NCL	4.28535e-19	-0.231834	0.541	0.61	6.22276e-15
PPIA	9.32956e-19	-0.211476	0.608	0.673	1.35475e-14
SELENOH	1.04991e-18	-0.324624	0.302	0.371	1.52458e-14
HSP90AB1	1.10787e-18	-0.206148	0.725	0.775	1.60874e-14
COX4I1	1.12719e-18	-0.264274	0.465	0.531	1.63679e-14
EIF3K	2.27382e-18	-0.321404	0.325	0.391	3.30181e-14
CLIC1	3.22064e-18	-0.238569	0.45	0.521	4.6767e-14
MT-CO2	5.42313e-18	0.136654	1	1	7.87493e-14
CDV3	5.58055e-18	-0.283902	0.375	0.443	8.10351e-14
EEF2	7.50464e-18	-0.277074	0.398	0.466	1.08975e-13
PSMB10	7.86677e-18	-0.317291	0.308	0.376	1.14233e-13
PFDN5	8.9208e-18	-0.266993	0.401	0.47	1.29539e-13
MT-CO1	1.40083e-17	0.11385	1	1	2.03414e-13
GAS5	2.31881e-17	-0.328626	0.331	0.394	3.36715e-13
S100A6	2.86938e-17	-0.170696	0.642	0.714	4.16663e-13
SERF2	3.19875e-17	-0.173927	0.663	0.726	4.64491e-13
TPI1	3.22388e-17	-0.271208	0.369	0.436	4.6814e-13
HLA-C	3.79822e-17	0.165507	0.928	0.912	5.5154e-13
HMGN1	4.50551e-17	-0.306617	0.347	0.411	6.54245e-13
RPL39	6.95015e-17	-0.116589	0.826	0.886	1.00923e-12
CSTB	1.42354e-16	-0.250425	0.362	0.431	2.06712e-12
IFITM2	1.57209e-16	-0.319867	0.308	0.371	2.28283e-12
ARPC5	2.19975e-16	-0.234513	0.455	0.518	3.19426e-12
ARHGDIB	3.56271e-16	-0.217048	0.529	0.59	5.17341e-12
NPM1	3.87265e-16	-0.208909	0.586	0.644	5.62347e-12
EDF1	5.17962e-16	-0.224	0.459	0.526	7.52133e-12
ATP5F1D	5.57447e-16	-0.347821	0.225	0.284	8.09468e-12
MT-ND1	5.98513e-16	0.131462	0.998	0.999	8.69101e-12
PRELID1	6.7785e-16	-0.377534	0.222	0.279	9.84306e-12
CDK2AP2	8.26073e-16	-0.380934	0.194	0.25	1.19954e-11
ATP5PO	8.60574e-16	-0.417797	0.185	0.238	1.24964e-11
SRSF9	1.13164e-15	-0.324301	0.278	0.339	1.64325e-11
NDUFB8	1.33293e-15	-0.284095	0.337	0.399	1.93555e-11
GBP4	2.12288e-15	-0.235279	0.463	0.527	3.08264e-11
RPL27	2.27907e-15	-0.144116	0.705	0.766	3.30944e-11
UBB	2.81404e-15	-0.240923	0.415	0.478	4.08627e-11
DYNLL1	2.90038e-15	-0.260789	0.337	0.398	4.21164e-11
ATP5MC3	3.56208e-15	-0.292998	0.294	0.355	5.1725e-11
MIF	3.71077e-15	-0.259211	0.362	0.426	5.38841e-11
LY6E	3.75542e-15	-0.218936	0.377	0.443	5.45325e-11
GUK1	4.81994e-15	-0.363907	0.242	0.297	6.99903e-11
PARK7	6.19587e-15	-0.289143	0.328	0.389	8.99702e-11
LTB	8.50045e-15	-0.198292	0.803	0.831	1.23435e-10
CALM3	1.02256e-14	-0.375901	0.211	0.264	1.48485e-10
BAX	1.28864e-14	-0.275035	0.346	0.407	1.87123e-10
GPX4	2.50994e-14	-0.366717	0.183	0.235	3.64468e-10
RAC1	2.65695e-14	-0.245088	0.404	0.464	3.85815e-10
PRDX5	2.77152e-14	-0.347171	0.202	0.255	4.02452e-10
ARL6IP4	2.98918e-14	-0.343209	0.235	0.289	4.3406e-10
GBP1	3.32709e-14	-0.212434	0.606	0.66	4.83127e-10
RAC2	3.49762e-14	-0.23771	0.412	0.471	5.0789e-10
TRIR	3.96316e-14	-0.272512	0.321	0.38	5.75491e-10
SERBP1	4.39534e-14	-0.181882	0.643	0.695	6.38248e-10
EID1	6.61814e-14	-0.278701	0.32	0.377	9.61021e-10
COTL1	7.17206e-14	-0.231064	0.362	0.422	1.04146e-09
UBE2L6	7.42977e-14	-0.308782	0.232	0.288	1.07888e-09
SF3B2	7.51548e-14	-0.238474	0.372	0.433	1.09132e-09
S100A11	8.49701e-14	-0.192009	0.48	0.545	1.23385e-09
RBM8A	1.33734e-13	-0.263165	0.335	0.392	1.94195e-09
PTP4A2	1.54596e-13	-0.187956	0.555	0.613	2.24488e-09
ATF4	2.00776e-13	-0.279697	0.326	0.383	2.91547e-09
DBI	2.3736e-13	-0.242368	0.347	0.407	3.4467e-09
C9orf78	2.67163e-13	-0.304049	0.258	0.312	3.87948e-09
GADD45GIP1	3.48461e-13	-0.397239	0.151	0.198	5.06e-09
CCDC85B	3.54364e-13	-0.398292	0.165	0.212	5.14572e-09
SSR4	4.32147e-13	-0.240212	0.372	0.428	6.2752e-09
TOMM22	5.81998e-13	-0.463438	0.117	0.158	8.4512e-09
EIF1AX	7.26609e-13	-0.224504	0.37	0.43	1.05511e-08
DNPH1	7.31388e-13	-0.294347	0.244	0.297	1.06205e-08
CORO1B	7.3392e-13	-0.355937	0.21	0.26	1.06573e-08
S100A10	8.45668e-13	-0.216872	0.388	0.445	1.22799e-08
SOCS1	1.01525e-12	-0.204881	0.468	0.523	1.47424e-08
SEC61B	1.07915e-12	-0.203532	0.467	0.523	1.56703e-08
GABARAP	1.14426e-12	-0.250827	0.311	0.368	1.66158e-08
RPS29	1.49851e-12	0.169737	0.886	0.891	2.17598e-08
CCNI	1.51695e-12	-0.228312	0.434	0.49	2.20276e-08
ARF6	1.97962e-12	-0.245148	0.344	0.4	2.87461e-08
CYBA	1.98911e-12	-0.182911	0.512	0.568	2.88839e-08
MTRNR2L8	2.27641e-12	0.466673	0.151	0.111	3.30558e-08
SLC25A5	2.28468e-12	-0.29997	0.232	0.283	3.31758e-08
TYMP	2.32323e-12	-0.194577	0.518	0.574	3.37356e-08
NAP1L1	3.04837e-12	-0.149339	0.691	0.74	4.42653e-08
ANP32B	3.46521e-12	-0.237933	0.481	0.531	5.03183e-08
GTF3A	3.50179e-12	-0.329586	0.196	0.244	5.08495e-08
EIF1	3.70863e-12	-0.147649	0.69	0.746	5.3853e-08
H2AFV	3.74281e-12	-0.280955	0.329	0.38	5.43494e-08
SOD1	4.37336e-12	-0.243285	0.322	0.377	6.35056e-08
FDPS	5.07796e-12	-0.195856	0.494	0.547	7.37371e-08
ENO1	5.2787e-12	-0.14165	0.716	0.76	7.6652e-08
ATP5MC2	6.27514e-12	-0.272825	0.305	0.357	9.11213e-08
TLN1	6.33134e-12	-0.181485	0.411	0.469	9.19374e-08
PSMB1	6.43206e-12	-0.204111	0.397	0.454	9.33999e-08
OCIAD2	6.91385e-12	-0.280717	0.309	0.36	1.00396e-07
TLE5	7.02677e-12	-0.278334	0.285	0.335	1.02036e-07
SNHG32	8.24799e-12	-0.37002	0.159	0.203	1.19769e-07
RPL35	8.83575e-12	-0.136515	0.681	0.732	1.28304e-07
ISG20	9.67666e-12	-0.264687	0.326	0.378	1.40515e-07
NDUFB10	1.08579e-11	-0.366933	0.152	0.195	1.57667e-07
MZT2B	1.377e-11	-0.260182	0.297	0.349	1.99955e-07
PSMA2	1.56564e-11	-0.244152	0.343	0.395	2.27347e-07
EIF3E	1.57287e-11	-0.186133	0.487	0.54	2.28396e-07
STEAP1B	1.60692e-11	-0.706772	0.044	0.07	2.33341e-07
C17orf49	2.0393e-11	-0.30344	0.209	0.256	2.96126e-07
PDCL3	2.39564e-11	-0.531839	0.076	0.108	3.4787e-07
PRR13	2.39592e-11	-0.296769	0.227	0.275	3.47911e-07
SMDT1	2.42448e-11	-0.417717	0.122	0.161	3.52058e-07
C1QBP	2.63855e-11	-0.374355	0.155	0.197	3.83144e-07
CIB1	2.84698e-11	-0.315218	0.191	0.237	4.1341e-07
PSMB6	2.96201e-11	-0.275856	0.239	0.288	4.30113e-07
SSB	3.06089e-11	-0.282243	0.261	0.311	4.44472e-07
BRK1	3.22239e-11	-0.293537	0.231	0.279	4.67923e-07
C4orf3	3.23473e-11	-0.323378	0.183	0.228	4.69715e-07
NDUFA12	3.43564e-11	-0.243509	0.285	0.335	4.98889e-07
PGAM1	3.45574e-11	-0.270851	0.263	0.313	5.01807e-07
UXT	3.71107e-11	-0.341827	0.19	0.235	5.38885e-07
PSMC5	3.72433e-11	-0.313903	0.203	0.249	5.4081e-07
LSM2	4.50294e-11	-0.39618	0.135	0.175	6.53872e-07
MAL	4.57517e-11	-0.230206	0.419	0.468	6.6436e-07
GABARAPL2	5.32108e-11	-0.345028	0.167	0.21	7.72674e-07
GIMAP1	5.45449e-11	-0.322724	0.199	0.244	7.92047e-07
MRPL51	5.49785e-11	-0.326862	0.19	0.235	7.98343e-07
RALBP1	5.73087e-11	-0.290591	0.22	0.267	8.3218e-07
TRAPPC1	6.23931e-11	-0.349171	0.163	0.205	9.0601e-07
PICALM	6.98705e-11	0.153092	0.858	0.837	1.01459e-06
SERP1	7.23365e-11	-0.228629	0.349	0.4	1.0504e-06
PSMB4	7.73852e-11	-0.247971	0.301	0.352	1.12371e-06
TUBA1B	9.25102e-11	-0.245751	0.418	0.473	1.34334e-06
SRM	1.08159e-10	-0.405487	0.14	0.179	1.57058e-06
PGK1	1.17946e-10	-0.145118	0.548	0.6	1.7127e-06
ALKBH7	1.19723e-10	-0.564544	0.059	0.087	1.7385e-06
BTG1	1.43522e-10	-0.165268	0.709	0.741	2.08408e-06
ATP5MG	1.47466e-10	-0.179658	0.461	0.513	2.14136e-06
ATP5PB	1.51655e-10	-0.275161	0.254	0.301	2.20218e-06
RAD23A	1.71361e-10	-0.287143	0.265	0.311	2.48833e-06
NSA2	2.16946e-10	-0.227252	0.289	0.339	3.15028e-06
BST2	2.25888e-10	-0.188094	0.41	0.461	3.28012e-06
UFC1	2.41463e-10	-0.340964	0.168	0.21	3.50629e-06
CBX3	2.70189e-10	-0.186838	0.426	0.478	3.92341e-06
GTF3C6	3.00327e-10	-0.322501	0.176	0.218	4.36105e-06
ABRACL	3.36218e-10	-0.283156	0.228	0.273	4.88222e-06
SAP18	3.76903e-10	-0.268927	0.238	0.284	5.47301e-06
EIF3G	3.88179e-10	-0.338173	0.173	0.214	5.63675e-06
COX5A	4.03636e-10	-0.239659	0.28	0.327	5.8612e-06
CCT6A	4.11849e-10	-0.237337	0.305	0.353	5.98045e-06
LAMTOR5	4.59855e-10	-0.289342	0.192	0.235	6.67755e-06
CSDE1	5.59357e-10	-0.142388	0.524	0.579	8.12243e-06
PRDX2	5.91325e-10	-0.303073	0.195	0.237	8.58664e-06
LSM5	6.00082e-10	-0.346024	0.146	0.185	8.71379e-06
ATP6V1F	6.11158e-10	-0.393492	0.119	0.155	8.87462e-06
TSPO	6.3662e-10	-0.275695	0.243	0.287	9.24435e-06
PSMA4	6.50761e-10	-0.209631	0.34	0.39	9.44971e-06
PRDX1	6.93724e-10	-0.182542	0.402	0.455	1.00736e-05
ARL4C	6.96728e-10	-0.158697	0.579	0.628	1.01172e-05
SRSF5	7.22465e-10	-0.167387	0.435	0.489	1.04909e-05
ZFP36L2	7.70403e-10	-0.209288	0.452	0.499	1.1187e-05
LAMTOR2	7.78844e-10	-0.377584	0.125	0.161	1.13096e-05
UBALD2	8.06214e-10	-0.23329	0.292	0.337	1.1707e-05
ARF1	8.37023e-10	-0.219634	0.353	0.4	1.21544e-05
TPM3	8.59927e-10	-0.141461	0.621	0.664	1.2487e-05
NMI	9.69033e-10	-0.200045	0.293	0.343	1.40713e-05
MDH2	1.04032e-09	-0.315421	0.176	0.216	1.51065e-05
VAMP8	1.0418e-09	-0.320099	0.175	0.215	1.51279e-05
AP2M1	1.21779e-09	-0.319388	0.164	0.204	1.76836e-05
IDI1	1.35758e-09	-0.184867	0.398	0.446	1.97134e-05
RALB	1.5447e-09	-0.2712	0.229	0.273	2.24305e-05
LDHA	1.56873e-09	-0.197547	0.372	0.42	2.27795e-05
SRP14	1.69551e-09	-0.147191	0.455	0.509	2.46205e-05
KLF13	1.83699e-09	-0.156241	0.5	0.55	2.6675e-05
GZMM	1.8395e-09	-0.390005	0.126	0.161	2.67113e-05
EIF5A	1.8442e-09	-0.242444	0.299	0.345	2.67796e-05
GMFG	2.1923e-09	-0.200446	0.377	0.423	3.18344e-05
HTATSF1	2.25488e-09	-0.252625	0.232	0.275	3.27431e-05
SLFN5	2.44459e-09	-0.146717	0.605	0.653	3.54978e-05
COPE	2.57467e-09	-0.19327	0.326	0.375	3.73868e-05
CD2	2.64365e-09	0.12343	0.878	0.858	3.83884e-05
PLCG2	2.65458e-09	0.298526	0.539	0.521	3.85472e-05
SPCS1	2.72441e-09	-0.216829	0.29	0.337	3.95611e-05
SELENOK	2.73152e-09	-0.23035	0.263	0.309	3.96643e-05
PSMD7	2.82887e-09	-0.206161	0.339	0.387	4.1078e-05
CCT5	3.44884e-09	-0.21542	0.27	0.317	5.00807e-05
COX8A	3.62361e-09	-0.23415	0.311	0.355	5.26184e-05
CHCHD10	3.62619e-09	-0.387036	0.104	0.136	5.26559e-05
SSNA1	3.68703e-09	-0.328558	0.166	0.204	5.35394e-05
LIMD2	3.79756e-09	-0.186567	0.391	0.438	5.51444e-05
GSTP1	4.08743e-09	-0.317588	0.18	0.218	5.93536e-05
HIGD2A	4.39503e-09	-0.314939	0.169	0.206	6.38203e-05
TCEA1	4.42279e-09	-0.206865	0.339	0.387	6.42233e-05
COX7C	4.68907e-09	-0.154954	0.441	0.492	6.80901e-05
BCL7C	5.64204e-09	-0.40887	0.104	0.135	8.19281e-05
SF3B6	5.70967e-09	-0.284187	0.182	0.221	8.29101e-05
CD7	6.49928e-09	-0.167184	0.404	0.451	9.43761e-05
NEDD8	6.513e-09	-0.201546	0.326	0.372	9.45752e-05
SLC25A3	7.04944e-09	-0.195929	0.356	0.401	0.000102365
CYCS	7.20255e-09	-0.286315	0.194	0.234	0.000104588
EIF6	7.26592e-09	-0.366012	0.126	0.16	0.000105508
PA2G4	8.08767e-09	-0.171926	0.396	0.443	0.000117441
DYNLRB1	8.10877e-09	-0.311766	0.161	0.198	0.000117748
TKT	9.14457e-09	-0.235626	0.261	0.304	0.000132788
PSMD8	9.70806e-09	-0.226509	0.261	0.305	0.000140971
CHMP2A	1.05748e-08	-0.264687	0.208	0.248	0.000153557
VAMP2	1.10622e-08	-0.269851	0.228	0.268	0.000160634
EIF4B	1.12734e-08	-0.163245	0.412	0.461	0.000163701
LYSMD2	1.16797e-08	-0.442637	0.086	0.114	0.000169601
AL627171.2	1.18114e-08	0.31736	0.193	0.157	0.000171513
TUBA4A	1.18183e-08	-0.317615	0.173	0.21	0.000171614
CBR1	1.19603e-08	-0.379472	0.108	0.139	0.000173676
ZFAND3	1.27451e-08	0.10361	0.904	0.893	0.000185072
BANF1	1.37381e-08	-0.254614	0.229	0.269	0.000199491
SNF8	1.51545e-08	-0.304729	0.173	0.21	0.000220058
SNRPD3	1.59344e-08	-0.292625	0.179	0.217	0.000231383
ARCN1	1.62417e-08	-0.220514	0.239	0.281	0.000235846
C19orf53	1.79054e-08	-0.259304	0.206	0.245	0.000260005
HIST1H2AC	1.92787e-08	-0.316918	0.149	0.184	0.000279946
HSPE1	1.99352e-08	-0.208919	0.283	0.326	0.00028948
PRMT2	2.08657e-08	-0.158343	0.449	0.494	0.00030299
ATP5PF	2.18882e-08	-0.243821	0.247	0.288	0.000317838
TAF10	2.21386e-08	-0.361529	0.12	0.152	0.000321475
IGLC1	2.42489e-08	-1.33949	0.007	0.017	0.000352119
UBE2L3	2.7286e-08	-0.132895	0.413	0.466	0.00039622
PSMB3	2.81352e-08	-0.206255	0.292	0.336	0.000408551
ATP5PD	2.88393e-08	-0.249488	0.17	0.207	0.000418776
CENPX	2.90576e-08	-0.514017	0.057	0.081	0.000421945
HNRNPF	2.95363e-08	-0.150479	0.466	0.512	0.000428897
NHP2	2.95689e-08	-0.334703	0.135	0.168	0.00042937
NOP10	3.26091e-08	-0.261697	0.24	0.279	0.000473517
SNRPD2	3.41946e-08	-0.232699	0.278	0.319	0.00049654
PSMA5	3.43764e-08	-0.170685	0.413	0.457	0.00049918
NDUFA4	3.53335e-08	-0.214013	0.283	0.326	0.000513078
OOEP	3.55926e-08	-0.625557	0.035	0.054	0.00051684
BZW1	3.67423e-08	-0.208976	0.36	0.4	0.000533535
PDAP1	3.76691e-08	-0.286854	0.197	0.233	0.000546994
ARPC5L	3.8805e-08	-0.241354	0.245	0.285	0.000563488
MRPS34	3.93218e-08	-0.319815	0.144	0.178	0.000570992
RWDD1	4.19848e-08	-0.250469	0.228	0.267	0.000609662
EIF4A1	4.43687e-08	-0.140735	0.521	0.563	0.000644277
FKBP8	4.54702e-08	-0.30329	0.14	0.173	0.000660273
H2AFZ	4.69154e-08	-0.244884	0.272	0.313	0.000681258
UBXN4	4.74027e-08	-0.125929	0.64	0.68	0.000688335
NDUFA11	5.15e-08	-0.247007	0.241	0.28	0.000747832
MRPL4	5.18892e-08	-0.349154	0.117	0.148	0.000753483
UQCRB	5.33124e-08	-0.186407	0.323	0.367	0.000774149
PPP1CC	5.63704e-08	-0.202559	0.278	0.319	0.000818555
IL16	5.85958e-08	-0.254827	0.252	0.291	0.00085087
BATF	5.86546e-08	-0.134361	0.42	0.467	0.000851723
TNFSF13B	6.07709e-08	-0.162048	0.397	0.443	0.000882454
RGS10	6.34004e-08	-0.216048	0.28	0.32	0.000920638
ATP5MC1	6.44611e-08	-0.239991	0.21	0.249	0.00093604
SRP9	6.54501e-08	-0.217904	0.25	0.291	0.0009504
PPA1	6.59663e-08	-0.232082	0.272	0.312	0.000957897
FIBP	6.72364e-08	-0.476388	0.054	0.077	0.000976339
RABGAP1L	6.81423e-08	0.108834	0.908	0.897	0.000989494
LARP7	6.89898e-08	-0.221167	0.262	0.302	0.0010018
AP2S1	7.00598e-08	-0.315976	0.136	0.168	0.00101734
PRMT1	7.0364e-08	-0.259313	0.196	0.233	0.00102176
TOMM6	7.54567e-08	-0.276623	0.199	0.235	0.00109571
MRPL57	8.086e-08	-0.293081	0.168	0.202	0.00117417
SRP72	8.22269e-08	-0.212089	0.311	0.354	0.00119402
GSTO1	8.49761e-08	-0.255835	0.196	0.232	0.00123394
POLR3GL	8.76407e-08	-0.378895	0.101	0.129	0.00127263
PPP1R18	8.84555e-08	-0.251901	0.216	0.254	0.00128446
PLEKHA7	9.52177e-08	-0.521865	0.039	0.059	0.00138266
PSMB9	9.56046e-08	-0.138471	0.534	0.574	0.00138827
NDUFA13	1.0247e-07	-0.146001	0.439	0.485	0.00148797
PTGER2	1.07227e-07	-0.335744	0.145	0.177	0.00155704
PSMD2	1.10393e-07	-0.230375	0.21	0.248	0.00160302
MIEN1	1.19398e-07	-0.391755	0.095	0.122	0.00173379
OIP5-AS1	1.24298e-07	-0.157299	0.401	0.446	0.00180492
COMMD6	1.26144e-07	-0.217743	0.226	0.264	0.00183174
MRPL9	1.31942e-07	-0.356349	0.094	0.121	0.00191593
JAZF1	1.42117e-07	0.22408	0.431	0.393	0.00206369
UQCRH	1.44809e-07	-0.191532	0.313	0.353	0.00210277
CALM2	1.49218e-07	-0.149177	0.401	0.444	0.0021668
CCDC25	1.55752e-07	-0.346571	0.111	0.14	0.00226167
ECH1	1.65486e-07	-0.287893	0.175	0.209	0.00240302
GIMAP5	1.68263e-07	-0.177027	0.357	0.398	0.00244334
POMP	1.83152e-07	-0.187537	0.34	0.38	0.00265955
PNRC1	1.86e-07	-0.253894	0.202	0.238	0.00270091
SNHG29	1.9742e-07	-0.215481	0.268	0.307	0.00286673
LGALS1	2.00552e-07	-0.136034	0.394	0.441	0.00291221
PSIP1	2.10466e-07	-0.14133	0.439	0.485	0.00305618
GBP5	2.17434e-07	-0.14398	0.677	0.704	0.00315736
GPSM3	2.18067e-07	-0.219734	0.225	0.263	0.00316656
MZT2A	2.47837e-07	-0.219796	0.258	0.296	0.00359884
PHB	2.67033e-07	-0.293707	0.148	0.18	0.00387759
STAG1	2.67533e-07	0.108386	0.836	0.828	0.00388485
CUTA	2.68034e-07	-0.271328	0.167	0.201	0.00389212
TRMT112	2.71596e-07	-0.207465	0.261	0.3	0.00394385
BLOC1S2	2.76604e-07	-0.307132	0.123	0.153	0.00401656
SS18L2	2.78931e-07	-0.29907	0.155	0.187	0.00405035
SDF2L1	3.00886e-07	-0.235736	0.196	0.231	0.00436916
FXYD5	3.16392e-07	-0.164286	0.428	0.468	0.00459432
SPCS2	3.28337e-07	-0.115636	0.502	0.545	0.00476779
RHOG	3.51892e-07	-0.276243	0.161	0.194	0.00510982
GYPC	3.59926e-07	-0.261421	0.171	0.204	0.00522649
FIS1	3.62934e-07	-0.288234	0.164	0.196	0.00527017
PHB2	3.71924e-07	-0.267541	0.164	0.197	0.00540071
VAMP5	3.7663e-07	-0.31227	0.094	0.121	0.00546904
TERF2IP	4.0133e-07	-0.199546	0.335	0.372	0.00582772
ZNF24	4.36147e-07	-0.229941	0.228	0.264	0.00633329
ESD	4.55793e-07	-0.238315	0.186	0.22	0.00661856
PYCARD	4.61517e-07	-0.355342	0.088	0.114	0.00670169
HINT2	4.7103e-07	-0.439565	0.06	0.082	0.00683983
NFKBIA	4.79833e-07	-0.11669	0.586	0.628	0.00696766
METTL5	5.13937e-07	-0.309269	0.104	0.132	0.00746288
MICOS10	5.17969e-07	-0.222522	0.206	0.241	0.00752143
SARAF	5.47781e-07	-0.144628	0.608	0.636	0.00795432
PCBP1	5.61552e-07	-0.187538	0.319	0.359	0.00815429
JTB	5.69463e-07	-0.219983	0.247	0.284	0.00826917
HNRNPUL1	5.91492e-07	-0.151563	0.359	0.403	0.00858906
ANP32E	6.10323e-07	-0.220764	0.273	0.31	0.0088625
GNAI2	6.37173e-07	-0.136182	0.449	0.491	0.00925239
MTPN	6.445e-07	-0.156531	0.325	0.367	0.00935879
UBE2I	6.57858e-07	-0.177962	0.269	0.308	0.00955276
AHSA1	6.98451e-07	-0.224127	0.199	0.233	0.0101422
NDUFC2	7.01584e-07	-0.193963	0.278	0.316	0.0101877
TOP1	7.11002e-07	-0.106476	0.68	0.719	0.0103245
RNF181	7.17188e-07	-0.320848	0.118	0.146	0.0104143
NDUFS8	7.19319e-07	-0.30515	0.116	0.145	0.0104452
NORAD	7.19577e-07	-0.255036	0.19	0.223	0.010449
DIAPH1	7.23884e-07	0.132593	0.705	0.685	0.0105115
SCAND1	7.75583e-07	-0.28267	0.136	0.166	0.0112622
TNFSF12	7.9115e-07	-0.264988	0.161	0.193	0.0114883
ZMAT2	8.04738e-07	-0.233096	0.188	0.222	0.0116856
MRPS33	8.13999e-07	-0.278955	0.101	0.128	0.0118201
SNRPN	8.20876e-07	-0.312796	0.111	0.139	0.0119199
TALDO1	8.27694e-07	-0.176469	0.307	0.346	0.0120189
HNRNPA0	8.37512e-07	-0.228472	0.195	0.229	0.0121615
VPS28	8.70929e-07	-0.307939	0.116	0.144	0.0126468
TXNL4A	8.72611e-07	-0.239663	0.191	0.225	0.0126712
ISCU	8.89885e-07	-0.275024	0.167	0.198	0.012922
S100A4	9.07762e-07	-0.161659	0.443	0.482	0.0131816
CDC42	9.14701e-07	-0.122137	0.58	0.618	0.0132824
DEK	9.89304e-07	-0.157849	0.421	0.459	0.0143657
METTL26	9.91676e-07	-0.357699	0.08	0.103	0.0144001
TBCB	1.00993e-06	-0.209076	0.226	0.262	0.0146652
MSRB2	1.01904e-06	-0.555903	0.041	0.059	0.0147974
TSTD1	1.02453e-06	-0.283369	0.12	0.148	0.0148772
WDR70	1.0282e-06	0.111646	0.66	0.622	0.0149304
JPT1	1.03211e-06	-0.218182	0.248	0.284	0.0149873
ZNHIT3	1.07128e-06	-0.368386	0.092	0.117	0.0155561
TXN2	1.07546e-06	-0.320064	0.104	0.13	0.0156168
ZFAS1	1.07566e-06	-0.173085	0.343	0.384	0.0156197
SNX20	1.0938e-06	-0.264972	0.158	0.189	0.015883
SEC11C	1.1505e-06	-0.209594	0.268	0.304	0.0167064
CSK	1.16513e-06	-0.181841	0.314	0.351	0.0169188
EIF3I	1.16551e-06	-0.256854	0.153	0.184	0.0169243
ZNHIT1	1.19125e-06	-0.301567	0.137	0.166	0.0172981
ETFB	1.35779e-06	-0.247289	0.181	0.213	0.0197165
MRPL20	1.39087e-06	-0.203575	0.224	0.26	0.0201968
WDR83OS	1.4404e-06	-0.236265	0.181	0.213	0.020916
RPS19BP1	1.47651e-06	-0.243193	0.167	0.199	0.0214404
IMP3	1.49275e-06	-0.29309	0.118	0.146	0.0216762
SRP19	1.65297e-06	-0.152717	0.344	0.383	0.0240027
NOSIP	1.65526e-06	-0.257454	0.149	0.178	0.0240361
HDGF	1.66402e-06	-0.242493	0.185	0.217	0.0241633
CAPG	1.67322e-06	-0.260632	0.2	0.231	0.0242968
CHMP4A	1.72069e-06	-0.168058	0.305	0.342	0.0249862
TSR3	1.73027e-06	-0.35177	0.091	0.115	0.0251252
APH1A	1.79483e-06	-0.291606	0.126	0.154	0.0260628
RNASEK	1.95999e-06	-0.129413	0.449	0.49	0.028461
REXO2	1.99331e-06	-0.231295	0.198	0.23	0.0289448
IK	1.99409e-06	-0.209014	0.209	0.243	0.0289562
EIF4G2	2.16039e-06	-0.135969	0.484	0.521	0.031371
EIF3A	2.21238e-06	-0.110922	0.68	0.711	0.032126
HIKESHI	2.26407e-06	-0.225291	0.19	0.222	0.0328766
IDH2	2.28368e-06	-0.179508	0.225	0.26	0.0331614
NDUFV2	2.41922e-06	-0.119782	0.462	0.507	0.0351295
NUCKS1	2.49212e-06	-0.141366	0.472	0.513	0.0361881
NUB1	2.51772e-06	-0.19739	0.289	0.324	0.0365598
MRPL34	2.65899e-06	-0.309916	0.107	0.133	0.0386111
HNRNPA1P48	2.75718e-06	-0.461702	0.045	0.063	0.0400371
POLD4	3.07282e-06	-0.272364	0.137	0.165	0.0446204
MPC2	3.19761e-06	-0.330618	0.105	0.13	0.0464325
TMEM131	3.22307e-06	0.121113	0.623	0.594	0.0468021
DNAJA1	3.28322e-06	-0.119856	0.489	0.525	0.0476757
TUBA1C	3.32656e-06	-0.193917	0.231	0.265	0.0483049

## Sheet: CD4 T no HIV DEGs
Gene	p_val	avg_log2FC	pct.1	pct.2	p_val_adj
MT-ND3	0	0.49099	1	1	0
EEF1A1	2.44925e-98	-0.334319	0.967	0.992	3.55656e-94
RPL13	1.7174e-90	-0.355637	0.933	0.977	2.49383e-86
MT-ND1	7.68716e-85	0.300664	0.999	0.997	1.11625e-80
MT-CO2	1.81777e-84	0.29802	1	1	2.63958e-80
RPS2	1.71682e-73	-0.326183	0.901	0.958	2.493e-69
RPS10	2.09118e-66	-0.50287	0.558	0.716	3.03661e-62
RPS3	2.47477e-65	-0.364236	0.809	0.908	3.59361e-61
TPT1	8.60896e-62	-0.305865	0.956	0.979	1.25011e-57
RPL3	5.47845e-61	-0.386188	0.74	0.859	7.95526e-57
MT-CO1	1.68168e-52	0.20271	1	1	2.44197e-48
RPS27A	3.86911e-50	-0.267676	0.886	0.955	5.61834e-46
RPL19	8.33317e-50	-0.362139	0.825	0.894	1.21006e-45
MT-ND2	1.06939e-49	0.22096	0.999	0.999	1.55286e-45
PTMA	5.22842e-48	-0.273785	0.86	0.937	7.59219e-44
RPL11	6.09673e-48	-0.325545	0.791	0.887	8.85306e-44
GPM6A	6.49078e-48	-1.31871	0.081	0.173	9.42526e-44
RPS4X	8.30347e-48	-0.374025	0.721	0.818	1.20575e-43
RPS14	1.40543e-47	-0.262218	0.88	0.949	2.04082e-43
RPS3A	5.23293e-46	-0.32016	0.77	0.867	7.59874e-42
RPL13A	1.37823e-45	-0.257024	0.926	0.963	2.00133e-41
MT-CO3	1.24523e-44	0.160311	1	1	1.8082e-40
RPS6	2.89103e-43	-0.307534	0.773	0.869	4.19807e-39
PABPC1	3.17059e-43	-0.352082	0.772	0.855	4.60402e-39
B2M	2.96237e-39	-0.154899	1	1	4.30166e-35
RPS8	7.12128e-39	-0.277292	0.798	0.882	1.03408e-34
RPL8	3.16373e-38	-0.350606	0.587	0.711	4.59405e-34
EEF1G	3.38507e-38	-0.398769	0.498	0.625	4.91546e-34
MT-ND4	6.26553e-38	0.182715	1	1	9.09818e-34
RPL10	7.07322e-38	-0.291957	0.909	0.939	1.0271e-33
SLC26A3	1.30887e-37	-1.17914	0.081	0.16	1.90061e-33
RPS23	4.48918e-37	-0.256721	0.844	0.922	6.51873e-33
MT-ND4L	5.74578e-37	0.505273	0.555	0.462	8.34345e-33
RPL7A	2.28937e-36	-0.31701	0.669	0.784	3.3244e-32
RPL30	7.36572e-36	-0.232648	0.872	0.936	1.06958e-31
RPS9	1.57208e-35	-0.319351	0.657	0.766	2.28281e-31
RPSA	2.41074e-35	-0.313687	0.666	0.771	3.50063e-31
RPL9	2.81051e-35	-0.267432	0.755	0.851	4.08114e-31
RPS12	6.24636e-35	-0.243432	0.965	0.975	9.07034e-31
NACA	1.15382e-34	-0.358447	0.496	0.623	1.67546e-30
RPS18	1.3277e-33	-0.23669	0.891	0.936	1.92796e-29
RPL18	1.79171e-32	-0.274647	0.757	0.842	2.60174e-28
RPLP1	2.5306e-32	-0.174104	0.972	0.988	3.67469e-28
RPS13	2.9171e-31	-0.274535	0.73	0.824	4.23592e-27
RPLP2	6.47089e-31	-0.187301	0.887	0.952	9.39638e-27
MT-CYB	1.73232e-29	0.151399	1	1	2.5155e-25
RPL12	1.75412e-29	-0.325981	0.682	0.765	2.54715e-25
STEAP1B	3.09004e-29	-1.28204	0.043	0.098	4.48705e-25
RPS15	1.27725e-28	-0.268918	0.751	0.834	1.8547e-24
RPS5	6.8073e-28	-0.351821	0.547	0.651	9.88488e-24
FAU	1.09659e-27	-0.265488	0.73	0.811	1.59236e-23
RPL14	1.94686e-27	-0.308784	0.666	0.758	2.82704e-23
RPS11	3.8041e-27	-0.212817	0.83	0.893	5.52394e-23
RPL23A	1.43063e-26	-0.23302	0.81	0.883	2.07742e-22
MT-ATP6	2.87758e-26	0.116711	1	1	4.17853e-22
GIMAP7	5.80854e-26	-0.34403	0.564	0.666	8.43458e-22
RPL7	1.41696e-25	-0.283616	0.602	0.703	2.05757e-21
TMSB4X	2.23111e-25	-0.144343	0.967	0.987	3.2398e-21
RPLP0	3.05616e-25	-0.301208	0.64	0.725	4.43784e-21
H3F3A	7.49766e-25	-0.310558	0.51	0.612	1.08873e-20
RPS16	5.17094e-24	-0.201222	0.813	0.887	7.50872e-20
GIMAP4	7.98459e-24	-0.369175	0.355	0.454	1.15944e-19
SET	6.86781e-23	-0.358763	0.362	0.46	9.97274e-19
RPL28	1.58617e-22	-0.204163	0.916	0.947	2.30328e-18
BTG1	2.96995e-21	-0.233821	0.759	0.828	4.31267e-17
RPL5	8.13022e-21	-0.243422	0.627	0.719	1.18059e-16
RPL32	2.8456e-20	-0.19229	0.819	0.881	4.13209e-16
BCL2	3.89372e-20	0.35781	0.676	0.601	5.65406e-16
FTH1	5.40612e-20	-0.315578	0.617	0.687	7.85023e-16
RPL34	8.84245e-20	-0.170829	0.844	0.913	1.28401e-15
RPL22	8.90083e-20	-0.261021	0.517	0.615	1.29249e-15
NOP53	1.78713e-19	-0.416117	0.29	0.372	2.5951e-15
RACK1	2.42195e-18	-0.265442	0.565	0.644	3.51691e-14
RPL29	3.35592e-18	-0.236243	0.635	0.716	4.87313e-14
HNRNPA1	4.21188e-18	-0.331514	0.383	0.468	6.11606e-14
RPL41	5.62135e-18	-0.120148	0.955	0.98	8.16276e-14
BTF3	1.90286e-17	-0.310647	0.362	0.446	2.76314e-13
RPL10A	1.95473e-17	-0.259972	0.562	0.64	2.83846e-13
MTRNR2L12	2.34797e-17	0.361339	0.542	0.484	3.40949e-13
RPL27A	5.81677e-17	-0.170658	0.841	0.902	8.44653e-13
RPL18A	8.14116e-17	-0.227706	0.73	0.793	1.18218e-12
RPS15A	8.48235e-17	-0.161333	0.82	0.884	1.23172e-12
ACTB	1.29418e-16	-0.177703	0.808	0.864	1.87928e-12
EEF1B2	1.87173e-16	-0.305888	0.44	0.521	2.71795e-12
FTL	2.48391e-16	-0.316156	0.452	0.527	3.60689e-12
RPL21	1.10006e-15	-0.171599	0.734	0.811	1.5974e-11
IFNG	1.20829e-15	0.735113	0.186	0.131	1.75456e-11
LDHB	2.02454e-15	-0.299781	0.351	0.429	2.93983e-11
RPL17	4.56939e-15	-0.170861	0.706	0.794	6.63521e-11
RPS20	5.06935e-15	-0.150421	0.758	0.83	7.3612e-11
RPL24	5.6603e-15	-0.215408	0.626	0.699	8.21932e-11
NPM1	1.10586e-14	-0.268867	0.411	0.488	1.60582e-10
EIF3F	4.71994e-14	-0.337448	0.222	0.288	6.85383e-10
CDC14A	6.91155e-14	0.291083	0.734	0.7	1.00363e-09
PPIA	7.07027e-14	-0.249206	0.44	0.515	1.02667e-09
CFL1	9.14039e-14	-0.258403	0.385	0.463	1.32728e-09
RPL4	1.1045e-13	-0.282053	0.365	0.439	1.60384e-09
RPS24	1.3818e-13	-0.162138	0.762	0.831	2.00651e-09
HSP90AB1	1.56805e-13	-0.252775	0.498	0.568	2.27697e-09
GIMAP5	2.087e-13	-0.263717	0.402	0.475	3.03053e-09
RPL26	2.54622e-13	-0.180276	0.781	0.836	3.69736e-09
GIMAP1	3.10983e-13	-0.369203	0.225	0.287	4.51578e-09
RPL6	3.22841e-13	-0.213105	0.522	0.602	4.68797e-09
EEF1D	3.71247e-13	-0.283312	0.349	0.421	5.39088e-09
IL1B	1.07469e-12	-0.468055	0.213	0.268	1.56056e-08
CALM1	1.31114e-12	-0.240524	0.484	0.557	1.9039e-08
CSGALNACT1	1.47534e-12	-0.270457	0.475	0.542	2.14234e-08
RAN	1.55686e-12	-0.334704	0.198	0.257	2.26071e-08
VIM	1.66745e-12	-0.250989	0.532	0.594	2.4213e-08
ARHGAP15	1.74211e-12	0.124051	0.997	0.998	2.52972e-08
RPL15	2.50845e-12	-0.194652	0.612	0.685	3.64251e-08
UBA52	4.6999e-12	-0.171721	0.617	0.696	6.82473e-08
NAP1L1	6.21381e-12	-0.182788	0.619	0.69	9.02307e-08
PFN1	6.23455e-12	-0.192591	0.619	0.683	9.05319e-08
CCL2	7.8322e-12	-0.80375	0.036	0.066	1.13731e-07
TOMM7	8.18418e-12	-0.236238	0.365	0.435	1.18842e-07
PDCD4	9.0356e-12	-0.180456	0.686	0.743	1.31206e-07
MYL12B	9.15476e-12	-0.248503	0.33	0.398	1.32936e-07
TRBC1	9.3697e-12	-0.342583	0.263	0.323	1.36057e-07
LTB	1.00272e-11	-0.200065	0.698	0.758	1.45605e-07
HSP90AA1	1.31005e-11	-0.190384	0.604	0.663	1.90233e-07
CD7	1.33344e-11	-0.323629	0.247	0.307	1.93629e-07
TRAC	1.66461e-11	-0.246672	0.377	0.444	2.41719e-07
TRBC2	2.1274e-11	-0.234178	0.453	0.521	3.0892e-07
MRFAP1	2.41588e-11	-0.586747	0.074	0.112	3.5081e-07
CALM2	2.58459e-11	-0.270364	0.277	0.34	3.75308e-07
RPS25	2.92929e-11	-0.153878	0.801	0.865	4.25363e-07
ATP6V1G1	3.56515e-11	-0.377018	0.205	0.26	5.17695e-07
SARDH	4.34253e-11	-1.07028	0.021	0.044	6.30579e-07
H3F3B	4.91801e-11	-0.203625	0.577	0.645	7.14144e-07
OAZ1	6.74723e-11	-0.225887	0.369	0.436	9.79765e-07
PSME1	8.88046e-11	-0.252537	0.313	0.375	1.28953e-06
HSPA8	9.86241e-11	-0.237712	0.379	0.446	1.43212e-06
AC010609.1	1.37342e-10	-0.24731	0.3	0.362	1.99434e-06
PITPNC1	1.60364e-10	-0.186093	0.684	0.739	2.32865e-06
RPL35A	1.98962e-10	-0.131787	0.729	0.798	2.88912e-06
NCL	3.79908e-10	-0.245278	0.374	0.436	5.51664e-06
GAS5	4.41689e-10	-0.303663	0.353	0.412	6.41377e-06
GYPC	6.9934e-10	-0.425239	0.11	0.151	1.01551e-05
SSB	9.30508e-10	-0.311696	0.178	0.227	1.35119e-05
ELMO1	1.08673e-09	0.156549	0.872	0.862	1.57804e-05
BTG2	1.28217e-09	-0.286112	0.251	0.304	1.86183e-05
PSMA7	1.40113e-09	-0.259305	0.336	0.391	2.03458e-05
YWHAB	1.58428e-09	-0.196202	0.398	0.461	2.30053e-05
RGS10	1.88183e-09	-0.324209	0.196	0.245	2.7326e-05
ZNF385D	1.92618e-09	-1.15474	0.015	0.033	2.797e-05
SKAP1	2.91861e-09	0.173113	0.832	0.812	4.23812e-05
RPS7	3.3129e-09	-0.141969	0.573	0.644	4.81066e-05
GABARAP	3.66524e-09	-0.351542	0.18	0.226	5.3223e-05
RPS6KA5	3.95043e-09	0.190461	0.733	0.699	5.73642e-05
ZFP36L2	4.05297e-09	-0.210475	0.426	0.482	5.88532e-05
WARS	4.77939e-09	0.476606	0.204	0.162	6.94015e-05
PFDN5	4.88665e-09	-0.236967	0.31	0.368	7.0959e-05
NCOA3	5.08618e-09	0.203163	0.733	0.703	7.38564e-05
SLC25A6	5.26169e-09	-0.292746	0.209	0.258	7.6405e-05
YPEL3	6.31049e-09	-0.454267	0.097	0.134	9.16346e-05
SUMO2	8.09205e-09	-0.245651	0.297	0.352	0.000117505
CCT6A	8.44964e-09	-0.304909	0.158	0.202	0.000122697
SERF2	9.99898e-09	-0.178976	0.436	0.5	0.000145195
SOS1	1.1754e-08	0.15721	0.869	0.836	0.000170679
IFI44L	1.17659e-08	0.161182	0.791	0.765	0.000170853
PEBP1	1.33611e-08	-0.34903	0.154	0.196	0.000194017
RPL31	1.38548e-08	-0.101908	0.65	0.732	0.000201185
ATXN1	1.45785e-08	0.190425	0.729	0.696	0.000211694
HMGB1	1.67433e-08	-0.174158	0.515	0.576	0.000243129
PNRC1	1.78123e-08	-0.304936	0.216	0.263	0.000258652
RNASEK	1.79081e-08	-0.216563	0.271	0.324	0.000260044
DRAP1	1.9896e-08	-0.317253	0.198	0.243	0.00028891
APRT	2.1622e-08	-0.371659	0.135	0.175	0.000313974
ARL4C	2.37635e-08	-0.201575	0.383	0.44	0.00034507
INSYN2B	2.3992e-08	-0.405187	0.127	0.165	0.000348388
EEF2	3.13984e-08	-0.260675	0.219	0.268	0.000455936
PARP8	3.3622e-08	0.147392	0.854	0.832	0.000488226
ARHGDIB	3.57038e-08	-0.196764	0.375	0.429	0.000518454
PGK1	3.72864e-08	-0.247743	0.306	0.357	0.000541436
AC005253.1	3.83604e-08	-1.39016	0.008	0.02	0.000557032
AC068587.4	4.15485e-08	-0.235222	0.355	0.406	0.000603326
TANK	4.78588e-08	0.191178	0.688	0.65	0.000694957
TLE5	4.92161e-08	-0.253481	0.211	0.257	0.000714667
RPL27	5.02639e-08	-0.115182	0.59	0.657	0.000729882
ACTG1	5.47333e-08	-0.209826	0.393	0.45	0.000794783
HINT1	6.17021e-08	-0.15642	0.475	0.537	0.000895976
CCNI	6.24235e-08	-0.222691	0.34	0.389	0.000906452
SND1	6.59437e-08	0.221665	0.632	0.61	0.000957569
CORO1A	6.79241e-08	-0.190233	0.333	0.389	0.000986325
TUBA1B	6.85648e-08	-0.212067	0.228	0.277	0.00099563
PSMD7	7.24338e-08	-0.276657	0.186	0.23	0.00105181
UBXN1	7.619e-08	-0.411676	0.111	0.146	0.00110635
UBALD2	7.80618e-08	-0.273251	0.162	0.204	0.00113354
NME2	7.9999e-08	-0.254233	0.22	0.267	0.00116167
LBH	8.29643e-08	-0.275935	0.226	0.271	0.00120472
ANP32B	9.72505e-08	-0.198733	0.317	0.37	0.00141217
C9orf78	1.00271e-07	-0.379275	0.135	0.172	0.00145603
ECH1	1.09127e-07	-0.50325	0.076	0.106	0.00158463
MYL6	1.14128e-07	-0.177554	0.408	0.467	0.00165726
ITM2B	1.14457e-07	-0.129017	0.716	0.767	0.00166203
COX4I1	1.14626e-07	-0.236034	0.344	0.392	0.00166448
AC016831.7	1.21154e-07	0.191828	0.614	0.584	0.00175928
LAPTM5	1.23706e-07	-0.259418	0.241	0.288	0.00179634
SOD2	1.26503e-07	-0.236623	0.411	0.458	0.00183695
ABHD15-AS1	1.31044e-07	-0.293025	0.149	0.188	0.00190289
UBB	1.39755e-07	-0.2553	0.247	0.294	0.00202938
PSMB8	1.49253e-07	-0.265278	0.216	0.26	0.0021673
PSMB4	1.99084e-07	-0.315446	0.147	0.185	0.0028909
PARP14	2.25204e-07	0.175435	0.707	0.689	0.00327019
AF165147.1	2.3391e-07	0.516829	0.31	0.274	0.0033966
TPI1	2.37548e-07	-0.290426	0.155	0.195	0.00344944
MRFAP1L1	2.38015e-07	-0.471101	0.071	0.099	0.00345621
C19orf53	2.53256e-07	-0.343948	0.11	0.145	0.00367753
ABRACL	2.71998e-07	-0.330142	0.121	0.156	0.00394969
MTRNR2L8	2.77157e-07	0.546553	0.09	0.063	0.00402459
FOXN3	2.79123e-07	0.140802	0.819	0.789	0.00405314
IARS	2.97346e-07	0.2667	0.469	0.433	0.00431776
ANKRD44	2.9802e-07	0.133632	0.907	0.902	0.00432755
CMTM8	3.05001e-07	-0.247162	0.418	0.462	0.00442892
CXCL8	3.27935e-07	-0.263882	0.393	0.433	0.00476194
SNRPB	3.37313e-07	-0.251585	0.17	0.211	0.00489813
PSMB10	3.77728e-07	-0.274812	0.196	0.238	0.00548499
RAD23A	3.79098e-07	-0.333092	0.148	0.186	0.00550488
JUNB	3.92595e-07	-0.215087	0.321	0.369	0.00570087
IKZF3	4.18568e-07	-0.159171	0.583	0.635	0.00607803
FAM102A	4.62114e-07	-0.181359	0.431	0.483	0.00671036
EID1	4.75301e-07	-0.309081	0.138	0.175	0.00690185
TMX1	5.43549e-07	-0.348726	0.122	0.156	0.00789287
YBX1	5.77652e-07	-0.275955	0.249	0.291	0.00838809
EIF3K	5.88046e-07	-0.239004	0.235	0.278	0.00853902
IER2	5.95141e-07	-0.320391	0.155	0.193	0.00864204
SNHG32	6.51896e-07	-0.322195	0.174	0.213	0.00946619
RETREG2	6.8003e-07	-0.735272	0.027	0.045	0.00987471
UBASH3B	7.34553e-07	-0.253131	0.213	0.254	0.0106664
TRIAP1	8.18846e-07	-0.855433	0.017	0.032	0.0118905
ZMAT2	8.26757e-07	-0.422236	0.081	0.109	0.0120053
TRMT10C	9.00091e-07	-0.399975	0.098	0.128	0.0130702
ITM2A	9.20577e-07	-0.266147	0.182	0.221	0.0133677
CHCHD2	9.52159e-07	-0.179855	0.271	0.32	0.0138263
LDLRAD4	9.68225e-07	-0.127357	0.584	0.631	0.0140596
EIF3G	9.96371e-07	-0.3984	0.111	0.143	0.0144683
OCIAD2	1.13892e-06	-0.22917	0.219	0.26	0.0165382
AC008875.3	1.1748e-06	-0.253218	0.197	0.237	0.0170593
CAMLG	1.21346e-06	-0.390156	0.098	0.128	0.0176207
CCR7	1.23517e-06	-0.151226	0.451	0.504	0.0179359
SNHG29	1.23992e-06	-0.249957	0.193	0.232	0.0180049
NIFK	1.30529e-06	-0.390156	0.102	0.132	0.0189541
EIF1	1.3497e-06	-0.171463	0.57	0.618	0.019599
TMEM179B	1.37042e-06	-0.228347	0.173	0.211	0.0198999
RGCC	1.49482e-06	-0.498543	0.071	0.097	0.0217063
AC007384.1	1.55253e-06	-0.387945	0.125	0.157	0.0225443
ZFP36	1.91802e-06	-0.337594	0.14	0.174	0.0278515
VAV1	1.96229e-06	-0.24266	0.204	0.243	0.0284944
SKP1	1.97541e-06	-0.186304	0.398	0.44	0.0286849
ARPC5	1.97957e-06	-0.183128	0.25	0.293	0.0287454
ARL6IP4	2.12571e-06	-0.248184	0.128	0.162	0.0308674
DNPH1	2.13428e-06	-0.310157	0.11	0.142	0.0309919
RAC1	2.21515e-06	-0.219787	0.202	0.243	0.0321661
RNF144A	2.21545e-06	0.194173	0.564	0.537	0.0321706
TAGLN2	2.3305e-06	-0.31469	0.133	0.166	0.0338412
RBM8A	2.45417e-06	-0.271271	0.192	0.23	0.035637
RSBN1	2.46518e-06	-0.176819	0.333	0.379	0.0357969
TCF7	2.49335e-06	-0.162041	0.494	0.543	0.036206
GSTK1	2.51602e-06	-0.181464	0.286	0.331	0.0365352
HMGN2	2.53082e-06	-0.269723	0.167	0.204	0.03675
NEDD8	2.57055e-06	-0.268527	0.16	0.196	0.0373269
ZNHIT3	2.78629e-06	-0.398618	0.073	0.099	0.0404597
PRMT2	2.78869e-06	-0.142258	0.467	0.514	0.0404946
CSTB	2.94036e-06	-0.273218	0.182	0.219	0.042697
ZNF44	2.95502e-06	-0.341752	0.159	0.193	0.0429099
PLAAT4	2.98183e-06	-0.353017	0.111	0.142	0.0432992
RPS29	2.99765e-06	0.168466	0.842	0.879	0.0435288
FLT3LG	3.03526e-06	-0.357807	0.137	0.169	0.044075
SH3BGRL3	3.35709e-06	-0.176284	0.272	0.317	0.0487484
FDPS	3.37999e-06	-0.235718	0.229	0.268	0.0490808

## Sheet: B cell DEGs
Gene	p_val	avg_log2FC	pct.1	pct.2	p_val_adj
MT-ND3	1.25674e-79	0.448912	1	1	1.82491e-75
MT-ND4L	1.09356e-16	0.521303	0.728	0.608	1.58797e-12
MT-ND1	3.73849e-16	0.233843	1	1	5.42867e-12
SLC26A3	3.68397e-11	-1.09949	0.092	0.184	5.34949e-07
RPS29	1.53136e-10	0.326964	0.881	0.846	2.22369e-06
MT-ND2	1.75453e-10	0.164864	1	1	2.54775e-06
GPM6A	2.27746e-10	-0.587397	0.187	0.301	3.30711e-06
MT-CO3	7.84176e-10	0.134331	1	1	1.1387e-05
MT-CO1	8.78572e-10	0.188207	1	1	1.27577e-05
RPL37A	8.36223e-09	0.284499	0.912	0.88	0.000121428
RPS27	2.25281e-08	0.243529	0.938	0.916	0.00032713
MT-CO2	3.00386e-08	0.152246	1	1	0.00043619
MTRNR2L12	9.11958e-08	0.305825	0.719	0.625	0.00132425
RPS10	1.1168e-06	-0.275482	0.658	0.73	0.016217
IL1B	2.48575e-06	-0.508226	0.247	0.331	0.0360956

## Sheet: CD8.1 T DEGs
Gene	p_val	avg_log2FC	pct.1	pct.2	p_val_adj
MT-ND3	5.70512e-44	0.478898	1	1	8.28441e-40
GPM6A	3.79188e-12	-1.61903	0.073	0.188	5.50618e-08
SLC26A3	2.08612e-11	-1.56665	0.062	0.169	3.02926e-07
MT-CO3	7.885e-07	0.147599	1	1	0.0114498
RPS29	2.09513e-06	0.319002	0.806	0.757	0.0304233
MTRNR2L12	3.15307e-06	0.399647	0.532	0.415	0.0457857
MT-CO1	3.23701e-06	0.137892	1	1	0.0470046

## Sheet: CD8.2 DEGs
Gene	p_val	avg_log2FC	pct.1	pct.2	p_val_adj
MT-ND3	3.19759e-52	0.461207	1	1	4.64321e-48
MT-ND1	3.40011e-20	0.404123	1	1	4.9373e-16
MT-CO2	7.54513e-18	0.36613	1	1	1.09563e-13
LINC00486	1.07277e-17	0.213456	1	1	1.55777e-13
RPS2	1.63942e-16	-0.394546	0.897	0.977	2.3806e-12
MT-CO3	9.24953e-15	0.205367	1	1	1.34312e-10
MT-ND2	1.50152e-14	0.295152	1	1	2.18036e-10
MT-CYB	7.61949e-14	0.264914	1	1	1.10643e-09
EEF1A1	2.23519e-13	-0.335357	0.967	0.991	3.24572e-09
MT-ND4	1.90642e-12	0.26233	1	1	2.76831e-08
RPL13	3.41222e-12	-0.302554	0.932	0.992	4.95489e-08
RPS10	4.88673e-12	-0.571478	0.565	0.72	7.09603e-08
B2M	2.0303e-11	-0.185433	1	1	2.9482e-07
MT-CO1	5.76511e-11	0.245598	1	1	8.37152e-07
RPS13	4.16822e-10	-0.392478	0.761	0.875	6.05267e-06
MT-ATP6	6.33036e-10	0.191495	1	1	9.19232e-06
PTMA	1.9646e-09	-0.337667	0.843	0.928	2.8528e-05
RPS14	2.0464e-09	-0.30448	0.888	0.961	2.97157e-05
RPL13A	4.44647e-09	-0.287099	0.928	0.975	6.45671e-05
RPS3A	4.531e-09	-0.354291	0.775	0.904	6.57946e-05
BCL2	1.62084e-08	0.803869	0.63	0.515	0.000235363
GIMAP7	1.82018e-08	-0.476775	0.549	0.68	0.000264309
RPL34	4.38208e-08	-0.244437	0.844	0.957	0.000636321
RPSA	7.40694e-08	-0.375088	0.703	0.815	0.00107556
RPS3	1.11323e-07	-0.280536	0.842	0.934	0.00161652
GPM6A	1.57526e-07	-1.24781	0.082	0.173	0.00228744
SOS1	1.97694e-07	0.486509	0.835	0.786	0.00287072
RPS18	2.49018e-07	-0.237241	0.907	0.96	0.00361599
RPL11	2.80479e-07	-0.325904	0.782	0.892	0.00407284
PABPC1	3.50121e-07	-0.315147	0.776	0.852	0.00508411
TPT1	4.59359e-07	-0.262953	0.975	0.977	0.00667035
RPS6	7.56948e-07	-0.276102	0.839	0.903	0.0109916
SLC26A3	9.62538e-07	-1.056	0.085	0.171	0.013977
EEF1G	9.72289e-07	-0.384268	0.533	0.676	0.0141186
NACA	2.33328e-06	-0.410951	0.528	0.647	0.0338815
RPL18A	3.04157e-06	-0.31377	0.753	0.837	0.0441666
RPS4X	3.39417e-06	-0.306596	0.765	0.852	0.0492867

## Sheet: Monocyte DEGs
Gene	p_val	avg_log2FC	pct.1	pct.2	p_val_adj
LINC00486	9.30951e-29	0.304704	1	1	1.35183e-24
IGKC	1.89305e-06	-1.06848	0.079	0.149	0.027489

## Sheet: NK cell DEGs
Gene	p_val	avg_log2FC	pct.1	pct.2	p_val_adj
MT-ND3	1.01266e-21	0.438628	1	1	1.47048e-17
LINC00486	1.94021e-11	0.201983	1	1	2.81738e-07
