# Supplementary material for: Single cell multiomic analysis of the impact of Delta-9-tetrahydrocannabinol on HIV infected CD4 T cells
Source: J Cannabis Res. 2026 Mar 5;8:52. doi: 10.1186/s42238-026-00412-0 (PMC13069807; doi:10.1186/s42238-026-00412-0)
Supplement: Supplementary file 2 — Supplementary Material 2. [file 42238_2026_412_MOESM2_ESM.zip › Table S7.xlsx]

## Sheet: Table S7
Cluster	Peak	p_val	avg_log2FC	pct.1	pct.2	p_val_adj
CD4 T with HIV	chrM-2013-4147	4.02205e-17	0.448372	0.203	0.149	4.87259e-12
	chr7-76201424-76202321	2.93301e-07	0.306022	0.136	0.105	0.0355325
	chr14-88824081-88825009	1.80415e-07	0.2772	0.203	0.167	0.0218568
	chr19-16627927-16628794	1.02545e-08	0.196206	0.392	0.34	0.00124231
	chr15-43510427-43511340	2.69448e-07	0.162088	0.401	0.351	0.0326428
CD4 T no HIV	chrM-2013-4147	1.8319e-60	0.938875	0.28	0.145	2.21929e-55
CD8 T_2	chrM-2013-4147	1.31888e-09	0.722399	0.31	0.165	0.000159779
Monocytes	chr4-158161252-158162128	1.70469e-07	-1.09	0.068	0.145	0.0206519
