# Supplementary material for: Single cell multiomic analysis of the impact of Delta-9-tetrahydrocannabinol on HIV infected CD4 T cells
Source: J Cannabis Res. 2026 Mar 5;8:52. doi: 10.1186/s42238-026-00412-0 (PMC13069807; doi:10.1186/s42238-026-00412-0)
Supplement: Supplementary file 2 — Supplementary Material 2. [file 42238_2026_412_MOESM2_ESM.zip › Table S6.xlsx]

## Sheet: CD4 T HIV DATFs
Motifs	p_val	avg_diff	pct.1	pct.2	p_val_adj
CTCF	3.0762e-20	0.277229	0.477	0.417	1.94724e-17
ETV2	6.18229e-19	-0.187633	0.448	0.507	3.91339e-16
ETS1	7.45416e-19	-0.165859	0.45	0.513	4.71848e-16
FLI1	5.49625e-17	-0.14472	0.437	0.509	3.47913e-14
ERG	6.26269e-17	-0.15386	0.447	0.507	3.96428e-14
ELF4	8.43295e-17	-0.151267	0.373	0.431	5.33806e-14
ELK3	2.66545e-16	-0.146113	0.429	0.493	1.68723e-13
ERF	2.94835e-16	-0.154345	0.451	0.51	1.86631e-13
ELF5	3.14567e-15	-0.154488	0.358	0.42	1.99121e-12
FEV	4.55474e-15	-0.141596	0.431	0.492	2.88315e-12
EHF	7.47382e-15	-0.169084	0.398	0.451	4.73093e-12
ETV3	1.63926e-14	-0.135133	0.441	0.506	1.03765e-11
ETS2	2.10363e-14	-0.136102	0.434	0.488	1.3316e-11
ETV5	9.57365e-14	-0.131824	0.44	0.5	6.06012e-11
ELF2	4.0552e-13	-0.136947	0.395	0.446	2.56694e-10
NFYA	2.34653e-12	-0.120444	0.489	0.54	1.48535e-09
ELF3	2.61079e-12	-0.154889	0.45	0.497	1.65263e-09
ELF1	3.05927e-12	-0.15635	0.478	0.523	1.93652e-09
ETV6	3.14486e-12	-0.129099	0.384	0.434	1.9907e-09
GABPA	4.07609e-12	-0.16547	0.484	0.53	2.58016e-09
ELK4	6.93024e-12	-0.12089	0.455	0.503	4.38684e-09
ETV1	2.36761e-10	-0.162224	0.496	0.541	1.4987e-07
ELK1	3.52991e-10	-0.106331	0.44	0.479	2.23443e-07
IKZF1	1.02979e-08	-0.117342	0.412	0.452	6.51857e-06
IRF8	1.40131e-07	-0.130151	0.407	0.449	8.87028e-05
IRF3	1.32226e-06	-0.100863	0.401	0.436	0.000836993
IRF9	2.08514e-06	-0.121943	0.416	0.449	0.00131989
IRF4	1.01449e-05	-0.110648	0.415	0.455	0.00642171

## Sheet: CD4 T no HIV DATFs
Motifs	p_val	avg_diff	pct.1	pct.2	p_val_adj
CTCF	2.74626e-71	0.505441	0.632	0.503	1.73838e-68
ETV1	1.64463e-42	-0.380828	0.562	0.686	1.04105e-39
GABPA	3.46691e-42	-0.362135	0.523	0.638	2.19456e-39
NRF1	6.32118e-39	0.259628	0.498	0.398	4.00131e-36
ELF1	1.58848e-36	-0.318226	0.495	0.593	1.00551e-33
EHF	1.65253e-36	-0.317907	0.463	0.568	1.04605e-33
IKZF1	3.23178e-35	-0.284079	0.528	0.635	2.04572e-32
ETV4	4.16924e-32	-0.310317	0.55	0.652	2.63913e-29
ELF3	9.50928e-31	-0.298471	0.496	0.579	6.01938e-28
SPIB	4.60941e-27	-0.222955	0.301	0.38	2.91776e-24
SPI1	1.59152e-23	-0.193459	0.333	0.399	1.00743e-20
TCFL5	8.08614e-19	0.174676	0.558	0.496	5.11853e-16
CTCFL	2.42914e-18	0.136017	0.648	0.591	1.53765e-15
SPIC	1.66446e-15	-0.155742	0.351	0.416	1.0536e-12
ELF5	3.88569e-14	-0.156044	0.434	0.491	2.45964e-11
ETV6	4.43963e-14	-0.153051	0.393	0.451	2.81029e-11
ETV2	4.52028e-14	-0.168385	0.564	0.618	2.86134e-11
ZBTB7A	5.68639e-14	-0.132676	0.456	0.519	3.59949e-11
ZBTB14	1.31351e-13	0.10706	0.563	0.506	8.31449e-11
ETV5	1.24208e-12	-0.143454	0.443	0.497	7.86235e-10
ELK4	2.32685e-12	-0.128072	0.455	0.514	1.4729e-09
KLF9	1.04484e-11	-0.111447	0.592	0.646	6.61382e-09
NFYA	1.37277e-11	-0.134251	0.485	0.542	8.68965e-09
ATF4	2.09077e-11	0.14161	0.312	0.262	1.32346e-08
ZNF740	4.77583e-11	-0.114688	0.632	0.691	3.0231e-08
YY2	7.5735e-11	0.127024	0.464	0.407	4.79402e-08
CEBPG(var.2)	1.92278e-10	0.142659	0.317	0.264	1.21712e-07
ERF	2.36543e-10	-0.128602	0.469	0.523	1.49731e-07
NFYC	2.57117e-10	-0.120035	0.486	0.538	1.62755e-07
ZKSCAN5	2.85814e-10	-0.118595	0.427	0.467	1.80921e-07
ERG	7.93449e-10	-0.124649	0.48	0.527	5.02253e-07
YY1	3.41843e-09	0.120239	0.45	0.402	2.16387e-06
NFYB	5.3881e-09	-0.114016	0.454	0.492	3.41066e-06
ETS1	2.35293e-08	-0.111437	0.467	0.51	1.48941e-05
SMAD2::SMAD3::SMAD4	8.04607e-08	-0.109407	0.467	0.509	5.09316e-05
TCF7L2	8.31298e-08	-0.130085	0.699	0.738	5.26211e-05
HNF1A	1.91524e-07	0.105666	0.529	0.485	0.000121234
CEBPE	6.72064e-07	0.104926	0.338	0.3	0.000425416
ZNF317	7.04098e-07	-0.102408	0.491	0.533	0.000445694
HOXA7	2.08777e-06	0.100814	0.436	0.388	0.00132156
CEBPB	2.41351e-06	0.101168	0.33	0.3	0.00152775
LEF1	2.59427e-05	-0.100648	0.716	0.732	0.0164217

## Sheet: CD8.1 T DATFs
"Motifs" "p_val" "avg_diff"	"pct.1" "pct.2" "p_val_adj"
"ELK1" 5.28020864365903e-05	-0.206397975490094 0.515 0.599	0.0334237
"ETS2" 4.79051338999511e-05	-0.211541384834792 0.537 0.622	0.0303239
"ELK3" 1.75973494063689e-05	-0.214812700052865 0.549 0.606	0.0111391
"ELK4" 1.35265531437931e-05	-0.224270689070327 0.651 0.747	0.00856231
"FLI1" 2.70440589444571e-05	-0.228734434361373 0.579 0.666	0.0171189
"ERF" 9.70736120267576e-06	-0.243715966208611 0.625 0.695	0.00614476
"ETS1" 3.13133262961581e-07	-0.276005580327248 0.631 0.717	0.000198213

## Sheet: CD8.2 T DATFs
Motifs	p_val	avg_diff	pct.1	pct.2	p_val_adj
CTCF	2.03489e-17	0.634444	0.583	0.404	1.28808e-14
ETV4	2.85331e-11	-0.482785	0.647	0.797	1.80614e-08
ETV1	1.12634e-09	-0.507017	0.692	0.823	7.12976e-07
ELF3	1.36172e-09	-0.441071	0.58	0.721	8.6197e-07
LEF1	1.38403e-09	-0.38711	0.858	0.917	8.76089e-07
GABPA	3.70545e-09	-0.440316	0.647	0.781	2.34555e-06
EHF	6.04384e-09	-0.41102	0.584	0.698	3.82575e-06
ELF1	7.44727e-09	-0.419136	0.616	0.743	4.71412e-06
IKZF1	1.33152e-08	-0.38274	0.661	0.76	8.42853e-06
NRF1	2.86274e-07	0.280209	0.497	0.393	0.000181212
TCF7L2	3.09187e-07	-0.337273	0.863	0.917	0.000195715
SPIB	3.1787e-07	-0.269922	0.348	0.447	0.000201212
KLF2	1.51842e-06	-0.154458	0.592	0.687	0.000961161
ELK4	3.19946e-06	-0.238288	0.595	0.698	0.00202526
PBX3	3.40881e-06	-0.214415	0.306	0.431	0.00215778
KLF16	3.54066e-06	-0.162053	0.749	0.844	0.00224124
KLF4	1.44535e-05	-0.144385	0.664	0.724	0.00914909
SPI1	1.88876e-05	-0.196881	0.384	0.495	0.0119558
KLF5	5.19999e-05	-0.124342	0.643	0.723	0.032916
BHLHA15(var.2)	7.03135e-05	-0.184818	0.426	0.53	0.0445084
ETV5	7.21903e-05	-0.191486	0.573	0.673	0.0456965

## Sheet: Monocyte DATFs
Motifs	p_val	avg_diff	pct.1	pct.2	p_val_adj
IKZF1	2.16915e-08	-0.396436	0.953	0.982	1.37307e-05
ELF1	4.11461e-06	-0.286461	0.924	0.96	0.00260455
ELF3	4.998e-05	-0.275537	0.965	0.973	0.0316374
EHF	5.39038e-05	-0.349914	0.983	0.989	0.0341211
GABPA	6.47188e-05	-0.254881	0.905	0.946	0.040967
FIGLA	6.61213e-05	0.229667	0.017	0.015	0.0418548

## Sheet: NK cell DATFs
Motifs	p_val	avg_diff	pct.1	pct.2	p_val_adj
CTCF	3.64219e-05	0.299517	0.496	0.351	0.0230551
