# Supplementary material for: Single cell multiomic analysis of the impact of Delta-9-tetrahydrocannabinol on HIV infected CD4 T cells
Source: J Cannabis Res. 2026 Mar 5;8:52. doi: 10.1186/s42238-026-00412-0 (PMC13069807; doi:10.1186/s42238-026-00412-0)
Supplement: Supplementary file 2 — Supplementary Material 2. [file 42238_2026_412_MOESM2_ESM.zip › Table S5.xlsx]

## Sheet: GO_Biological_Process_2023_tabl
Term	P-value	Adjusted P-value	Old P-value	Old Adjusted P-value	Odds Ratio	Combined Score	Genes
Cytoplasmic Translation (GO:0002181)	1.13584e-100	2.37731e-97	0	0	169.351	38973	RPL4;EIF4A1;RPL5;RPL30;RPL3;RPL32;RPL31;RPL34;RPLP1;RPLP0;RPL10A;RPL8;RPL9;RPL6;RPL7;RPS15;RPS4X;RPL7A;RPS14;RPS17;RPS16;RPL18A;RPS19;RPL36AL;RPS18;RACK1;RPL35;RPLP2;RPS11;RPL39;RPS10;RPS13;RPS9;RPL21;RPS7;RPS8;RPS5;RPL22;RPS6;RPL13A;RPS3A;RPSA;RPL24;RPL27;RPL26;RPL29;RPL28;UBA52;RPL10;RPL12;RPL11;RPS15A;RPL14;RPS3;RPL13;RPL15;RPS2;RPL18;RPS27A;RPL17;RPL19;RWDD1;RPL41;RPL35A;RPL23A;RPS26;RPS25;EI…
Macromolecule Biosynthetic Process (GO:0009059)	2.10346e-78	2.20127e-75	0	0	35.601	6367.53	RPL4;RPL5;RPL30;RPL3;RPL32;RPL31;RPL34;RPLP1;RPLP0;RPL10A;RPL8;MRPL34;RPL9;RPL6;RPL7;EEF1B2;RPS15;RPS4X;RPS14;RPL7A;RPS17;RPS16;RPL18A;RPS19;RPL36AL;RPS18;RPL35;RPLP2;MRPL9;RPS11;RPL39;RPS10;RPS13;EIF5A;RPS9;RPL21;RPS7;RPS8;RPS5;RPL22;RPS6;RPL13A;RPSA;RPS3A;EEF1A1;EEF1G;MRPL51;EEF1D;RPL24;RPL27;RPL26;RPL29;RPL28;RPL10;MRPS33;RPL12;RPL11;RPS15A;RPL14;RPS3;RPL13;RPL15;RPS2;RPL18;RPS27A;RPL17;RPL19;…
Translation (GO:0006412)	3.91113e-78	2.72867e-75	0	0	27.6392	4926.35	RPL4;RPL5;RPL30;RPL3;RPL32;RPL31;RPL34;RPLP1;RPLP0;RPL8;MRPL34;RPL10A;RPL9;RPL6;RPL7;RPS15;EEF1B2;MRPL4;RPS4X;RPS14;RPL7A;RPS17;RPS16;RPL18A;RPS19;RPL36AL;RPS18;RACK1;RPL35;RPLP2;MRPL9;RPS11;RPL39;RPS10;RPS13;EIF5A;RPS9;RPL21;RPS7;RPS8;RPS5;RPL22;RPS6;RPL13A;RPSA;RPS3A;EEF1A1;EEF1G;MRPL51;EEF1D;RPL24;RPL27;RPL26;RPL29;RPL28;UBA52;RPL10;MRPS33;RPL12;MRPS34;RPL11;MRPL57;MRPL20;RPS15A;RPL14;RPS3;RPL…
Peptide Biosynthetic Process (GO:0043043)	4.04259e-75	2.11529e-72	0	0	39.7145	6802.97	RPL4;RPL5;RPL30;RPL3;RPL32;RPL31;RPL34;RPLP1;RPLP0;RPL10A;RPL8;MRPL34;RPL9;RPL6;RPL7;RPS15;RPS4X;RPS14;RPL7A;RPS17;RPS16;RPL18A;RPS19;RPL36AL;RPS18;RPL35;RPLP2;MRPL9;RPS11;RPL39;RPS10;RPS13;RPS9;RPL21;RPS7;RPS8;RPS5;RPL22;RPS6;RPL13A;RPSA;RPS3A;EEF1A1;MRPL51;RPL24;RPL27;RPL26;RPL29;RPL28;RPL10;MRPS33;RPL12;RPL11;RPS15A;RPL14;RPS3;RPL13;RPL15;RPS2;RPL18;RPS27A;RPL17;RPL19;RPL41;RPL35A;RPL23A;RPS26…
Gene Expression (GO:0010467)	8.40531e-57	3.51846e-54	0	0	16.302	2104.89	RPL4;RPL5;RPL30;RPL3;RPL32;RPL31;RPL34;RPLP1;RPLP0;RPL8;MRPL34;RPL10A;RPL9;RPL6;RPL7;RPS15;RBM3;RPS4X;RPS14;RPL7A;RPS17;RPS16;RPL18A;RPS19;RPL36AL;RPS18;RPL35;RPLP2;MRPL9;RPS11;RPL39;RPS10;RPS13;RPS9;RPL21;RPS7;RPS8;RPS5;RPL22;RPS6;RPL13A;RPSA;RPS3A;EEF1A1;MRPL51;HNRNPUL1;RPL24;RPL27;RPL26;RPL29;RPL28;RPL10;RBM8A;MRPS33;RPL12;RPL11;RPS15A;RPL14;RPS3;RPL13;RPL15;RPS2;RPL18;RPS27A;RPL17;RPL19;RPL41…
Ribonucleoprotein Complex Biogenesis (GO:0022613)	7.48356e-19	2.61051e-16	0	0	12.3622	515.954	RPL5;RPS19BP1;RPL11;RPL7;RPS15;RPS4X;RPS14;RPS17;RPS16;RPS15A;RPS19;RPL14;RPS11;RPS13;RPS9;NPM1;RPS7;RPS8;RPS5;RPS6;GTF3A;RPL35A;RPS3A;RPS25;RPL26;RPS24;RPS23
Ribosome Biogenesis (GO:0042254)	1.3193e-17	3.94471e-15	0	0	9.61359	373.65	RPL5;RPS19BP1;RPL11;RPL7;RPS15;RPS4X;RPS14;RPS17;RPS16;RPS15A;RPS19;RPL14;RPS11;RPS13;RPS9;NPM1;RPS7;RPS8;RPS5;RPS6;GTF3A;RPL35A;RPS3A;RPS25;RPL27;RPL26;NOP53;RPS24;RPS23
Ribosomal Small Subunit Biogenesis (GO:0042274)	5.96612e-17	1.56089e-14	0	0	14.6493	547.268	RPS9;NPM1;RPS7;RPS19BP1;RPS8;RPS5;RPS6;TSR3;RPS3A;RPSA;RPS15;RPS4X;RPS14;RPS25;RPS17;RPS16;RPS15A;RPS19;RPS11;RPS13;RPS24;RPS23
protein-RNA Complex Assembly (GO:0022618)	4.45351e-15	1.03569e-12	0	0	8.70274	287.583	RPL5;HSP90AB1;RPL10;RPLP0;RPL11;RPL6;RPS15;RPS14;MRPL20;RPS19;SNRPD2;SNRPD3;TXNL4A;HSP90AA1;RPS5;RPSA;RPL23A;EIF6;EIF3K;EIF3I;EIF3G;EIF3E;SRSF5;EIF3F;NOP53;SRSF9
Ribosome Assembly (GO:0042255)	3.3237e-14	6.95651e-12	0	0	19.2112	596.223	RPL5;NPM1;RPL10;RPS5;RPLP0;RPL11;RPSA;RPL23A;RPL6;RPS15;RPS14;MRPL20;RPS19;EIF6;C1QBP;NOP53
rRNA Processing (GO:0006364)	4.61074e-14	8.77298e-12	0	0	10.8042	331.774	RPL5;RPS7;RPS6;RPL11;TSR3;RPL35A;RPL7;RPS15;RPS14;RPS25;RPS17;NSA2;RPS16;RPS19;EIF6;NHP2;RPL14;RPL27;RPL26;NOP53;RPS24
Proton Motive Force-Driven ATP Synthesis (GO:0015986)	5.07875e-14	8.85819e-12	0	0	16.1661	494.863	ATP5PF;NDUFA13;NDUFB8;ATP5PD;NDUFA11;NDUFB10;NDUFA12;ATP5PB;ATP5MC2;NDUFC2;ATP5MC3;ATP5F1D;ATP5MC1;NDUFS8;ATP5PO;NDUFV2;ATP5MG
Oxidative Phosphorylation (GO:0006119)	1.24108e-13	1.94423e-11	0	0	15.1095	449.018	ATP5PF;NDUFA13;NDUFB8;ATP5PD;NDUFA11;NDUFB10;UQCRB;NDUFA12;ATP5PB;NDUFC2;CHCHD10;ATP5F1D;UQCRH;NDUFS8;ATP5PO;NDUFV2;ATP5MG
Ribosomal Large Subunit Biogenesis (GO:0042273)	1.30049e-13	1.94423e-11	0	0	17.1855	509.908	RPL5;NPM1;RPL10;RPLP0;RPL11;GTF3A;RPL35A;RPL23A;RPL6;RPL7;MRPL20;NSA2;EIF6;RPL14;RPL26;NOP53
Cellular Respiration (GO:0045333)	2.18093e-12	3.04312e-10	0	0	10.9951	295.233	COX8A;NDUFA13;NDUFB8;NDUFA11;NDUFB10;UQCRB;NDUFA12;MDH2;NDUFA4;COX4I1;NDUFC2;ETFB;COX7C;COX5A;UQCRH;NDUFS8;CYCS;NDUFV2
Regulation Of Translation (GO:0006417)	5.80153e-12	7.58912e-10	0	0	6.11502	158.213	RPL5;MTPN;RPL10;YBX1;BZW1;RBM3;RPS4X;RACK1;RPS3;METTL5;EIF4B;NPM1;SSB;PRMT1;RPL13A;EEF2;EIF1;EIF6;CSDE1;NCL;SERBP1;EIF3E;RPL26;VIM;GAPDH;EIF4G2
rRNA Metabolic Process (GO:0016072)	7.4507e-12	9.17313e-10	0	0	10.0883	258.49	TRIR;RPL5;RPS7;RPS6;RPL11;GTF3A;RPL35A;RPL7;RPS15;RPS25;RPS17;RPS16;RPS19;RPL14;RPL27;RPL26;NOP53;RPS24
Proton Motive Force-Driven Mitochondrial ATP Synthesis (GO:0042776)	2.53846e-11	2.95166e-09	0	0	14.5898	355.946	ATP5PF;NDUFA13;NDUFB8;ATP5PD;NDUFA11;NDUFB10;NDUFA12;ATP5PB;NDUFC2;ATP5F1D;NDUFS8;ATP5PO;NDUFV2;ATP5MG
ncRNA Processing (GO:0034470)	3.51714e-10	3.87441e-08	0	0	8.358	181.939	RPL5;SSB;RPS7;RPS6;RPL11;RPL35A;RPL7;RPS15;RPS25;RPS17;RPS16;RPS19;RPL14;RPL27;RPL26;NOP53;RPS24
Positive Regulation Of Translation (GO:0045727)	1.21503e-09	1.27153e-07	0	0	7.62009	156.429	EIF5A;RPL5;NPM1;SSB;PRMT1;YBX1;EEF2;RBM3;RPS4X;EIF6;C1QBP;CSDE1;METTL5;EIF3E;RPL26;PABPC1;VIM
Mitochondrial ATP Synthesis Coupled Electron Transport (GO:0042775)	1.39082e-09	1.38619e-07	0	0	10.1519	207.031	COX8A;NDUFB8;NDUFB10;UQCRB;NDUFA12;NDUFA4;COX4I1;NDUFC2;COX7C;COX5A;UQCRH;NDUFS8;CYCS;NDUFV2
Aerobic Respiration (GO:0009060)	1.5252e-09	1.45102e-07	0	0	11.458	232.611	NDUFA13;NDUFB8;NDUFA11;NDUFB10;UQCRB;NDUFA12;MDH2;NDUFC2;CHCHD10;ATP5F1D;UQCRH;NDUFS8;NDUFV2
ATP Biosynthetic Process (GO:0006754)	4.49314e-09	4.08876e-07	0	0	22.6522	435.392	ATP5PF;ATP5PD;ATP5PB;ATP5MC2;ATP5PO;ATP5MC3;ATP5MG;ATP5F1D;ATP5MC1
Aerobic Electron Transport Chain (GO:0019646)	9.65755e-09	8.42219e-07	0	0	9.57864	176.779	COX8A;NDUFB8;NDUFB10;UQCRB;NDUFA4;COX4I1;NDUFC2;COX7C;COX5A;UQCRH;NDUFS8;CYCS;NDUFV2
Positive Regulation Of Protein Metabolic Process (GO:0051247)	1.81571e-08	1.52011e-06	0	0	4.91492	87.6045	RPL5;MTPN;NPM1;NDUFA13;HSP90AA1;SSB;PRMT1;TNFSF12;SNF8;EEF2;OAZ1;TNFSF13B;NFKBIA;RBM3;RPS4X;EIF6;METTL5;EIF3E;RPL26;VIM;VPS28
Ribosomal Large Subunit Assembly (GO:0000027)	3.03937e-08	2.44669e-06	0	0	22.9667	397.532	RPL5;MRPL20;RPL10;RPL11;RPLP0;RPL23A;NOP53;RPL6
RNA Splicing, Via Transesterification Reactions With Bulged Adenosine As Nucleophile (GO:0000377)	1.10077e-07	8.53298e-06	0	0	4.8166	77.172	HSPA8;IK;SF3B2;SNRPN;RBM8A;SF3B6;C9ORF78;HTATSF1;LSM5;LSM2;SNRPD2;ZMAT2;HNRNPF;SNRPD3;SRSF5;PABPC1;TXNL4A;HNRNPA1;SRSF9
mRNA Processing (GO:0006397)	3.76822e-07	2.81675e-05	0	0	4.20937	62.2628	HSPA8;SF3B2;IK;SNRPN;RBM8A;SF3B6;C9ORF78;HTATSF1;LSM5;LSM2;SNRPD2;ZMAT2;HNRNPF;SNRPD3;PABPC1;SRSF5;TXNL4A;HNRNPA1;SRSF9;HNRNPA0
Modification-Dependent Macromolecule Catabolic Process (GO:0043632)	4.69734e-07	3.39019e-05	0	0	66.612	970.61	UBB;ISG15;NEDD8;RPS27A;UBA52
Formation Of Cytoplasmic Translation Initiation Complex (GO:0001732)	5.52428e-07	3.85411e-05	0	0	30.0293	432.69	EIF3K;EIF6;EIF3I;EIF3G;EIF3E;EIF3F
Positive Regulation Of Amide Metabolic Process (GO:0034250)	1.13275e-06	7.64789e-05	0	0	6.64164	90.9298	RBM3;RPS4X;RPL5;NPM1;SSB;EIF6;PRMT1;METTL5;EIF3E;RPL26;VIM;EEF2
mRNA Splicing, Via Spliceosome (GO:0000398)	1.29438e-06	8.46603e-05	0	0	4.03245	54.6698	HSPA8;SF3B2;IK;SNRPN;RBM8A;SF3B6;C9ORF78;HTATSF1;LSM5;LSM2;SNRPD2;ZMAT2;HNRNPF;SNRPD3;PABPC1;SRSF5;TXNL4A;HNRNPA1;SRSF9
Mitochondrial Electron Transport, Cytochrome C To Oxygen (GO:0006123)	1.4125e-06	8.95867e-05	0	0	24.0209	323.566	COX8A;NDUFA4;COX4I1;CYCS;COX5A;COX7C
Negative Regulation Of Proteolysis Involved In Protein Catabolic Process (GO:1903051)	1.73303e-06	0.000106684	0	0	15.5948	206.874	RPL5;GABARAPL2;PDCL3;HSP90AB1;RPS7;RPL11;RPL17
Negative Regulation Of Ubiquitin-Dependent Protein Catabolic Process (GO:2000059)	4.04515e-06	0.0002419	0	0	10.363	128.688	RPL5;PDCL3;HSP90AB1;RPS7;RPL11;PARK7;RPL17;NOP53
Regulation Of Apoptotic Process (GO:0042981)	5.91284e-06	0.000343766	0	0	2.359	28.3985	RPL10;GSTP1;CIB1;PARK7;HMGB1;PHB2;ACTB;PYCARD;PRDX2;PRDX5;MIEN1;LGALS1;UBB;C1QBP;CFL1;RACK1;RPS3;SAP18;PRELID1;HSP90AA1;NPM1;PRMT2;RPS6;NME2;RPS3A;PA2G4;HIGD2A;SOD1;DNAJA1;FKBP8;ANP32E;BAX;ANP32B;NOP53;PTMA;PPIA;TPT1;ATF4
Cytoplasmic Translational Initiation (GO:0002183)	6.59608e-06	0.000373124	0	0	12.2015	145.552	EIF4A1;EIF3K;EIF6;EIF3I;EIF3G;EIF3E;EIF3F
Positive Regulation Of Signal Transduction By P53 Class Mediator (GO:1901798)	8.61783e-06	0.000469279	0	0	16.0099	186.702	EIF5A;RPS15;RPS7;UBB;RPS20;RPL17
Energy Derivation By Oxidation Of Organic Compounds (GO:0015980)	8.74434e-06	0.000469279	0	0	9.17679	106.883	COX8A;UQCRB;NDUFA4;COX4I1;CYCS;COX5A;COX7C;UQCRH
Positive Regulation Of Macromolecule Biosynthetic Process (GO:0010557)	1.00922e-05	0.000528075	0	0	4.81984	55.4462	RPL5;MTPN;NPM1;SSB;PRMT1;EEF2;RBM3;RPS4X;EIF6;METTL5;EIF3E;RPL26;VIM
Positive Regulation Of Ryanodine-Sensitive Calcium-Release Channel Activity (GO:0060316)	1.20343e-05	0.000614334	0	0	53.1806	602.417	GSTO1;CALM3;CALM1;CALM2
Protein Targeting To ER (GO:0045047)	1.53736e-05	0.000766117	0	0	14.1249	156.544	SPCS2;SPCS1;SRP72;CHMP4A;SRP14;SRP9
Negative Regulation Of Ubiquitin Protein Ligase Activity (GO:1904667)	2.35989e-05	0.00114866	0	0	39.8834	424.93	RPL5;RPS7;RPL11;RPL17
Positive Regulation Of Cellular Biosynthetic Process (GO:0031328)	2.81372e-05	0.00133843	0	0	3.81858	40.0127	RPL5;HSP90AA1;NPM1;HSP90AB1;SSB;PRMT1;PARK7;EEF2;RBM3;RPS4X;EIF6;METTL5;EIF3E;RPL26;VIM
Positive Regulation Of Intrinsic Apoptotic Signaling Pathway (GO:2001244)	4.11377e-05	0.00188264	0	0	8.76575	88.5217	EIF5A;FIS1;UBB;RPS7;RACK1;RPS3;SOD1
Ribosomal Small Subunit Assembly (GO:0000028)	4.31757e-05	0.00188264	0	0	16.6453	167.289	RPS15;RPS14;RPS19;RPS5;RPSA
Negative Regulation Of Ubiquitin-Protein Transferase Activity (GO:0051444)	4.31757e-05	0.00188264	0	0	16.6453	167.289	RPL5;RPS7;RPL11;PARK7;RPL17
rRNA Modification (GO:0000154)	4.31757e-05	0.00188264	0	0	16.6453	167.289	TRMT112;TSR3;NHP2;METTL5;NOP10
Protein Stabilization (GO:0050821)	6.16957e-05	0.00259015	0	0	3.37439	32.7089	RPL5;HSP90AA1;HSP90AB1;RPS7;RPL11;PARK7;PHB2;UXT;CCT6A;PDCL3;PFN1;RPL17;GAPDH;PFDN5;NOP53;CCT5
Glycolytic Process (GO:0006096)	6.38079e-05	0.00259015	0	0	10.4369	100.817	LDHA;TPI1;PGAM1;PGK1;ENO1;GAPDH
Positive Regulation Of Gene Expression (GO:0010628)	6.58362e-05	0.00259015	0	0	2.43706	23.4648	RPL5;RPL11;PARK7;ACTG1;UXT;RBM3;RPS4X;TRMT112;RPS3;METTL5;RPL17;NPM1;SSB;RPS7;PRMT1;SNF8;EEF2;BATF;SOD1;PDCL3;EIF6;EIF3E;RPL26;VIM;GAPDH;ATF4;LAMTOR5
Regulation Of Ubiquitin-Dependent Protein Catabolic Process (GO:2000058)	6.76963e-05	0.00259015	0	0	8.01317	76.9303	RPL5;PDCL3;NUB1;RPS7;RPL11;RAD23A;RPL17
Substantia Nigra Development (GO:0021762)	6.76963e-05	0.00259015	0	0	8.01317	76.9303	CDC42;ATP5PF;ATP5PB;CALM3;DYNLL1;CALM1;CALM2
Translational Elongation (GO:0006414)	6.76963e-05	0.00259015	0	0	8.01317	76.9303	EEF1B2;EIF5A;EEF1A1;EEF1G;EEF1D;RACK1;EEF2
SRP-dependent Cotranslational Protein Targeting To Membrane (GO:0006614)	6.80642e-05	0.00259015	0	0	26.5862	255.096	SRP19;SRP72;SEC61B;SRP9
Arp2/3 Complex-Mediated Actin Nucleation (GO:0034314)	7.7889e-05	0.00281072	0	0	14.266	134.959	ARPC2;ARPC3;ARPC1B;ARPC5L;ARPC5
RNA-templated DNA Biosynthetic Process (GO:0006278)	7.7889e-05	0.00281072	0	0	14.266	134.959	HSP90AA1;HSP90AB1;NHP2;TERF2IP;NOP10
Telomere Maintenance Via Telomerase (GO:0007004)	7.7889e-05	0.00281072	0	0	14.266	134.959	HSP90AA1;HSP90AB1;NHP2;TERF2IP;NOP10
Positive Regulation Of Cysteine-Type Endopeptidase Activity Involved In Apoptotic Process (GO:0043280)	7.96332e-05	0.00282495	0	0	4.51984	42.6586	PYCARD;FIS1;NDUFA13;RACK1;RPS3;CYCS;BAX;ANP32B;HMGB1;DYNLL1;HSPE1
Positive Regulation Of Lamellipodium Organization (GO:1902745)	9.48561e-05	0.0033089	0	0	9.60099	88.9354	CDC42;ARPC2;RAC2;BRK1;RAC1;CORO1B
Maturation Of LSU-rRNA (GO:0000470)	0.000101757	0.00349143	0	0	13.3142	122.396	NSA2;EIF6;ZNHIT3;RPL35;RPL7
Ubiquitin-Dependent Protein Catabolic Process (GO:0006511)	0.000125567	0.00423891	0	0	2.59432	23.3039	UBE2I;UBE2L6;NEDD8;RAD23A;PSMA7;UBE2L3;TNFSF13B;PSMD8;PSMA5;PSMB6;NUB1;PSMB4;PSMC5;PSMD7;PSMA4;PSMA2;PSMB3;PSMD2;PSMB1;CHMP2A;CHMP4A;VPS28
Spliceosomal Complex Assembly (GO:0000245)	0.000135379	0.00447566	0	0	5.94212	52.929	SF3B2;SNRPD2;SF3B6;SNRPD3;SRSF5;TXNL4A;HTATSF1;SRSF9
Positive Regulation Of Protein Dephosphorylation (GO:0035307)	0.000136857	0.00447566	0	0	8.88889	79.0806	HSP90AB1;CALM3;DYNLL1;CALM1;CALM2;PPIA
Positive Regulation Of Intrinsic Apoptotic Signaling Pathway By P53 Class Mediator (GO:1902255)	0.000143467	0.00461962	0	0	59.7092	528.391	RPS7;UBB;RPL26
Response To Type II Interferon (GO:0034341)	0.000153459	0.00486652	0	0	5.09033	44.7036	BST2;GBP5;NUB1;IFITM2;RPL13A;CALM1;GAPDH;GBP1;GBP4
Mitochondrial Electron Transport, NADH To Ubiquinone (GO:0006120)	0.000162754	0.00508425	0	0	8.57099	74.767	NDUFB8;NDUFS8;NDUFB10;NDUFA4;NDUFC2;NDUFV2
Hexose Biosynthetic Process (GO:0019319)	0.000192376	0.0058354	0	0	8.27501	70.8015	TPI1;MDH2;PGAM1;PGK1;ENO1;ATF4
Platelet Aggregation (GO:0070527)	0.000192376	0.0058354	0	0	8.27501	70.8015	FIBP;TLN1;CLIC1;PPIA;MYL12A;ACTG1
U2-type Prespliceosome Assembly (GO:1903241)	0.000207764	0.00603958	0	0	11.0935	94.0627	SF3B2;SNRPD2;SF3B6;SNRPD3;HTATSF1
Actin Nucleation (GO:0045010)	0.000207764	0.00603958	0	0	11.0935	94.0627	ARPC2;ARPC3;ARPC1B;ARPC5L;ARPC5
Positive Regulation Of Lamellipodium Assembly (GO:0010592)	0.000207764	0.00603958	0	0	11.0935	94.0627	CDC42;ARPC2;RAC2;BRK1;RAC1
Pyruvate Metabolic Process (GO:0006090)	0.000211498	0.00606392	0	0	6.51967	55.1648	LDHB;LDHA;TPI1;PGAM1;PGK1;ENO1;GAPDH
Cotranslational Protein Targeting To Membrane (GO:0006613)	0.000218481	0.00610422	0	0	17.7214	149.371	SRP19;SRP72;SRP14;SRP9
Regulation Of Protein Catabolic Process (GO:0042176)	0.000218737	0.00610422	0	0	3.98781	33.6079	EEF1A1;NDUFA13;HSP90AA1;UBB;TNFSF12;PSME1;PSME2;SNF8;OAZ1;VPS28;TNFSF13B
Regulation Of Viral Genome Replication (GO:0045069)	0.000234565	0.00645979	0	0	5.43715	45.4425	BST2;ISG20;IFITM2;BANF1;RAD23A;ISG15;PABPC1;PPIA
Ribosomal Small Subunit Export From Nucleus (GO:0000056)	0.000281674	0.00765642	0	0	39.8041	325.389	RPS15;NPM1;RAN
Positive Regulation Of Telomerase RNA Localization To Cajal Body (GO:1904874)	0.000299933	0.0080482	0	0	15.9485	129.373	CCT6A;NHP2;CCT5;NOP10
Regulation Of Proteasomal Protein Catabolic Process (GO:0061136)	0.000306293	0.00811482	0	0	6.09353	49.3026	GABARAPL2;PSMC5;HSP90AB1;UBB;PSME1;PSME2;RAD23A
Negative Regulation Of Protein Modification By Small Protein Conjugation Or Removal (GO:1903321)	0.000344541	0.00901404	0	0	5.96358	47.5494	DNAJA1;RPL5;RPL11;RPS3;ISG15;PARK7;VPS28
Telomere Maintenance Via Telomere Lengthening (GO:0010833)	0.000382135	0.00987418	0	0	9.50722	74.8193	HSP90AA1;HSP90AB1;NHP2;TERF2IP;NOP10
Regulation Of Protein Dephosphorylation (GO:0035304)	0.000409959	0.010464	0	0	7.05629	55.0352	YWHAB;CALM3;DYNLL1;CALM1;CALM2;PPIA
Carbohydrate Catabolic Process (GO:0016052)	0.00047036	0.011573	0	0	6.85433	52.5179	LDHA;TPI1;PGAM1;PGK1;ENO1;GAPDH
Regulation Of Cyclic-Nucleotide Phosphodiesterase Activity (GO:0051342)	0.000483906	0.011573	0	0	29.8515	227.875	RACK1;CALM3;CALM2
Regulation Of Endodeoxyribonuclease Activity (GO:0032071)	0.000483906	0.011573	0	0	29.8515	227.875	NPM1;RPS3;HMGB1
Negative Regulation Of Actin Nucleation (GO:0051126)	0.000483906	0.011573	0	0	29.8515	227.875	GMFG;CORO1A;CORO1B
rRNA Pseudouridine Synthesis (GO:0031118)	0.000483906	0.011573	0	0	29.8515	227.875	TSR3;NHP2;NOP10
Regulation Of Protein Ubiquitination (GO:0031396)	0.000486585	0.011573	0	0	3.90038	29.7525	DNAJA1;HSP90AA1;HSP90AB1;UBB;CENPX;RPS3;ISG15;PARK7;VPS28;UBE2L3
Regulation Of Cardiac Muscle Contraction By Regulation Of The Release Of Sequestered Calcium Ion (GO:0010881)	0.000524383	0.0123318	0	0	13.289	100.376	GSTO1;CALM3;CALM1;CALM2
Protein Localization To Organelle (GO:0033365)	0.000593605	0.0138046	0	0	3.51036	26.0795	DNAJA1;GABARAPL2;GBP5;WDR83OS;SSB;RPL11;FKBP8;ISG15;YBX1;GBP1;ARF6
RNA Processing (GO:0006396)	0.000634117	0.0145847	0	0	3.08065	22.6837	SF3B2;SNRPN;RBM8A;PRMT1;LSM5;RBM3;SNRPD2;HNRNPUL1;HNRNPF;SNRPD3;SRSF5;SRSF9;HNRNPA0
Positive Regulation Of Dephosphorylation (GO:0035306)	0.000649155	0.0146095	0	0	8.31754	61.0494	CALM3;DYNLL1;CALM1;CALM2;PPIA
Positive Regulation Of Endopeptidase Activity (GO:0010950)	0.000649155	0.0146095	0	0	8.31754	61.0494	APH1A;PYCARD;PRELID1;PSME1;PSME2
Regulation Of Telomerase RNA Localization To Cajal Body (GO:1904872)	0.000672448	0.0148151	0	0	12.2662	89.5992	CCT6A;NHP2;CCT5;NOP10
Regulation Of Ubiquitin Protein Ligase Activity (GO:1904666)	0.000672448	0.0148151	0	0	12.2662	89.5992	RPL5;RPS7;RPL11;RPL17
Response To Unfolded Protein (GO:0006986)	0.000693839	0.0149104	0	0	6.31222	45.9105	DNAJA1;HSPA8;HSP90AA1;HSP90AB1;BAX;HSPE1
Mitochondrial Translation (GO:0032543)	0.000705271	0.0149104	0	0	4.05706	29.4418	MRPL4;GADD45GIP1;MRPL20;MRPL51;MRPS33;MRPS34;MRPL9;MRPL34;MRPL57
Negative Regulation Of Macromolecule Biosynthetic Process (GO:0010558)	0.000705271	0.0149104	0	0	4.05706	29.4418	NCL;GSTP1;SERBP1;RACK1;RPS3;TSPO;RPL13A;YBX1;GAPDH
Positive Regulation Of Protein-Containing Complex Assembly (GO:0031334)	0.000705271	0.0149104	0	0	4.05706	29.4418	GBP5;HSP90AA1;RACK1;RPS3;BRK1;BAX;ISG15;CAPG;PARK7
Regulation Of Protein-Containing Complex Assembly (GO:0043254)	0.000731648	0.0151697	0	0	3.68454	26.6032	CDC42;HSPA8;HSP90AA1;RALB;RACK1;RPS3;BRK1;BAX;PARK7;NOP53
Negative Regulation Of Viral Process (GO:0048525)	0.000732032	0.0151697	0	0	5.18865	37.4604	BST2;ISG20;IFITM2;LARP7;BANF1;ISG15;PPIA
Regulation Of Intrinsic Apoptotic Signaling Pathway By P53 Class Mediator (GO:1902253)	0.000760092	0.0155968	0	0	23.88	171.508	EIF5A;RPS7;UBB
Positive Regulation Of Apoptotic Signaling Pathway (GO:2001235)	0.00080797	0.0164183	0	0	5.09405	36.2747	PYCARD;FIS1;TNFSF12;RACK1;RPS3;BAX;LTB
Positive Regulation Of Phosphoprotein Phosphatase Activity (GO:0032516)	0.000847842	0.0170628	0	0	11.3894	80.5553	HSP90AB1;CALM3;CALM1;CALM2
Homotypic Cell-Cell Adhesion (GO:0034109)	0.000883265	0.0176064	0	0	5.996	42.1632	FIBP;TLN1;CLIC1;PPIA;MYL12A;ACTG1
Regulation Of Signal Transduction By P53 Class Mediator (GO:1901796)	0.000991755	0.0195825	0	0	5.84945	40.455	RPS15;RPL5;RPL11;RPS20;RPL17;NOP53
Mitochondrial Gene Expression (GO:0140053)	0.00100971	0.0197507	0	0	3.84027	26.4905	MRPL4;GADD45GIP1;MRPL20;MRPL51;MRPS33;MRPS34;MRPL9;MRPL34;MRPL57
Gluconeogenesis (GO:0006094)	0.00103592	0.0200758	0	0	7.39223	50.8028	TPI1;MDH2;PGAM1;PGK1;ENO1
Negative Regulation Of RNA Splicing (GO:0033119)	0.00105316	0.0202227	0	0	10.6296	72.876	RPS26;SAP18;RPS13;SRSF9
Regulation Of Translational Initiation (GO:0006446)	0.00107366	0.0204289	0	0	4.82982	33.0199	NPM1;CSDE1;EIF3E;BZW1;EIF4B;EIF4G2;EIF1
Positive Regulation Of Apoptotic Process (GO:0043065)	0.00114788	0.0216443	0	0	2.54253	17.2125	BTG1;PRMT2;RPS6;HMGB1;DYNLL1;TLE5;SOD1;PYCARD;DNAJA1;LGALS1;C1QBP;RACK1;RPS3;SAP18;BAX;ATF4
Proteasomal Protein Catabolic Process (GO:0010498)	0.00117218	0.0218083	0	0	2.73845	18.4815	RAD23A;PSMA7;TNFSF13B;PSMD8;PSMA5;PSMB6;PSMB4;PSMC5;PSMD7;PSMA4;PSMA2;PSMB3;PSMD2;PSMB1
mRNA Metabolic Process (GO:0016071)	0.00117742	0.0218083	0	0	4.16227	28.0722	SF3B2;SSB;SRSF5;LSM5;ZFP36L2;SRSF9;HNRNPA0;LSM2
Regulation Of Lamellipodium Assembly (GO:0010591)	0.00119647	0.0219668	0	0	7.12785	47.9589	CDC42;ARPC2;RAC2;BRK1;RAC1
Activation Of Cysteine-Type Endopeptidase Activity Involved In Apoptotic Process (GO:0006919)	0.00128584	0.0230948	0	0	4.66835	31.0741	PYCARD;RACK1;BAX;CYCS;ANP32B;DYNLL1;HSPE1
Negative Regulation Of Viral Life Cycle (GO:1903901)	0.00129102	0.0230948	0	0	9.96472	66.2886	BST2;IFITM2;PPIA;LY6E
Regulation Of Cardiac Muscle Contraction By Calcium Ion Signaling (GO:0010882)	0.00129102	0.0230948	0	0	9.96472	66.2886	GSTO1;CALM3;CALM1;CALM2
Negative Regulation Of Translation (GO:0017148)	0.00132333	0.0232917	0	0	3.68277	24.4079	EIF6;NCL;SERBP1;RACK1;RPS3;RPL13A;EIF3E;YBX1;GAPDH
Negative Regulation Of Programmed Cell Death (GO:0043069)	0.00132428	0.0232917	0	0	2.24254	14.861	PRELID1;NPM1;RPL10;GPX4;GSTP1;NME2;CIB1;RPS3A;PA2G4;PHB2;HIGD2A;DNAJA1;PRDX2;PRDX5;PSMC5;MIEN1;CFL1;FKBP8;PTMA;TPT1
Protein-Containing Complex Assembly (GO:0065003)	0.00139084	0.0242385	0	0	2.34666	15.436	SRP19;HSP90AA1;TRAPPC1;HSP90AB1;GPX4;CHCHD10;CAPG;CYBA;PLEKHA7;HIGD2A;VAMP8;AP2S1;CHMP2A;CHMP4A;PFDN5;GBP1;VAMP2;AP2M1
Positive Regulation Of Intracellular Signal Transduction (GO:1902533)	0.00140127	0.0242385	0	0	2.03066	13.3422	HSP90AB1;PARK7;HMGB1;PHB2;PYCARD;RPS15;LGALS1;C1QBP;RACK1;RPS3;RPL17;FIS1;HSP90AA1;SOD1;BST2;EEF1D;TERF2IP;BAX;LAMTOR2;S100A4;RPS20;LTB;GAPDH;PPIA;LAMTOR5
Positive Regulation Of Plasma Membrane Bounded Cell Projection Assembly (GO:0120034)	0.00147513	0.0253053	0	0	4.00557	26.1123	CDC42;GPM6A;MIEN1;ARPC2;RAC2;BRK1;RAC1;PFN1
Regulation Of Proteasomal Ubiquitin-Dependent Protein Catabolic Process (GO:0032434)	0.00150721	0.0253053	0	0	3.60874	23.4478	NUB1;HSP90AB1;SUMO2;RPL11;RACK1;RAD23A;PARK7;NOP53;GABARAP
Regulation Of Endopeptidase Activity (GO:0052548)	0.00152948	0.0253053	0	0	4.51729	29.2848	APH1A;PRELID1;PSME1;PSME2;GAPDH;PSMB8;PSMB9
Regulation Of Substrate Adhesion-Dependent Cell Spreading (GO:1900024)	0.00153124	0.0253053	0	0	5.32841	34.537	CDC42;C1QBP;CIB1;RAC1;GBP1;S100A10
Regulation Of Protein Localization To Cajal Body (GO:1904869)	0.00156985	0.0253053	0	0	17.0554	110.123	CCT6A;LARP7;CCT5
Removal Of Superoxide Radicals (GO:0019430)	0.00156985	0.0253053	0	0	17.0554	110.123	PRDX2;PRDX1;SOD1
Positive Regulation Of Cellular Respiration (GO:1901857)	0.00156985	0.0253053	0	0	17.0554	110.123	PRELID1;PARK7;ISCU
Positive Regulation Of Protein Localization To Cajal Body (GO:1904871)	0.00156985	0.0253053	0	0	17.0554	110.123	CCT6A;LARP7;CCT5
Positive Regulation Of Substrate Adhesion-Dependent Cell Spreading (GO:1900026)	0.00157175	0.0253053	0	0	6.65198	42.9423	CDC42;C1QBP;CIB1;RAC1;S100A10
Regulation Of Actin Filament-Based Process (GO:0032970)	0.00166405	0.0265868	0	0	4.44536	28.4436	CDC42;BST2;RHOG;ABRACL;RAC1;DYNLL1;CORO1A
Regulation Of Protein Serine/Threonine Kinase Activity (GO:0071900)	0.00182098	0.0288507	0	0	3.50309	22.0988	PYCARD;RALB;CCNI;CIB1;CALM3;SNF8;CALM1;CALM2;ACTB
NADH Dehydrogenase Complex Assembly (GO:0010257)	0.0018729	0.0288507	0	0	5.10114	32.0365	NDUFA13;NDUFB8;NDUFS8;NDUFA11;NDUFB10;NDUFC2
Mitochondrial Respiratory Chain Complex I Assembly (GO:0032981)	0.0018729	0.0288507	0	0	5.10114	32.0365	NDUFA13;NDUFB8;NDUFS8;NDUFA11;NDUFB10;NDUFC2
Regulation Of Release Of Sequestered Calcium Ion Into Cytosol By Sarcoplasmic Reticulum (GO:0010880)	0.00187468	0.0288507	0	0	8.85662	55.6136	GSTO1;CALM3;CALM1;CALM2
Positive Regulation Of Phosphatase Activity (GO:0010922)	0.00187468	0.0288507	0	0	8.85662	55.6136	HSP90AB1;CALM3;CALM1;CALM2
Positive Regulation Of Protein Catabolic Process (GO:0045732)	0.00196169	0.0299695	0	0	3.81404	23.7765	NDUFA13;HSP90AA1;PSMC5;TNFSF12;SNF8;OAZ1;VPS28;TNFSF13B
Positive Regulation Of Cellular Component Biogenesis (GO:0044089)	0.00210112	0.0314577	0	0	3.76898	23.2368	RACK1;RPS3;CHMP2A;BRK1;BAX;PARK7;SNF8;PFN1
Cellular Response To Superoxide (GO:0071451)	0.00211922	0.0314577	0	0	14.9227	91.8747	PRDX2;PRDX1;SOD1
Negative Regulation Of Release Of Sequestered Calcium Ion Into Cytosol (GO:0051280)	0.00211922	0.0314577	0	0	14.9227	91.8747	GSTO1;CALM3;CALM2
Negative Regulation Of Ryanodine-Sensitive Calcium-Release Channel Activity (GO:0060315)	0.00211922	0.0314577	0	0	14.9227	91.8747	GSTO1;CALM3;CALM2
Regulation Of Nuclear-Transcribed mRNA Catabolic Process, Deadenylation-Dependent Decay (GO:1900151)	0.00222561	0.0325748	0	0	8.39005	51.2442	CSDE1;YBX1;PABPC1;ZFP36L2
Nuclear Membrane Reassembly (GO:0031468)	0.00222561	0.0325748	0	0	8.39005	51.2442	UBE2I;CHMP2A;BANF1;CHMP4A
Regulation Of mRNA Splicing, Via Spliceosome (GO:0048024)	0.00224822	0.0326773	0	0	3.72496	22.7134	RBM3;RBM8A;NCL;SAP18;LARP7;HNRNPA1;SRSF9;HNRNPA0
Maturation Of SSU-rRNA (GO:0030490)	0.00228755	0.0327935	0	0	6.04632	36.7633	RPS14;RPS16;RPS19;RPS8;TSR3
Positive Regulation Of Cation Channel Activity (GO:2001259)	0.00228755	0.0327935	0	0	6.04632	36.7633	GSTO1;TMSB4X;CALM3;CALM1;CALM2
Mitochondrion Organization (GO:0007005)	0.00231734	0.0329944	0	0	2.92539	17.7493	FIS1;CHCHD2;CHCHD10;TSPO;BAX;PARK7;PHB2;ATP5F1D;TOMM22;HIGD2A;TYMP
Negative Regulation Of Phosphorylation (GO:0042326)	0.00248048	0.0350787	0	0	4.11744	24.7017	UXT;FKBP8;TERF2IP;CIB1;PARK7;DYNLL1;PPIA
Regulation Of Protein Phosphorylation (GO:0001932)	0.00252059	0.0354067	0	0	2.4172	14.4627	NPM1;RALBP1;HSP90AA1;RALB;CIB1;PARK7;SOD1;PDCL3;SOCS1;RACK1;FKBP8;TERF2IP;RAC1;PPIA;NOP53
Regulation Of Mitochondrial Membrane Potential (GO:0051881)	0.00257164	0.0356453	0	0	5.86819	34.9933	PRELID1;UBB;BAX;PARK7;SOD1
Negative Regulation Of Proteasomal Protein Catabolic Process (GO:1901799)	0.00257164	0.0356453	0	0	5.86819	34.9933	GABARAPL2;HSP90AB1;RPL11;PARK7;NOP53
Regulation Of Proteolysis Involved In Protein Catabolic Process (GO:1903050)	0.0026193	0.0358313	0	0	7.97014	47.3813	NUB1;UBB;PSME1;PSME2
Regulation Of Ryanodine-Sensitive Calcium-Release Channel Activity (GO:0060314)	0.0026193	0.0358313	0	0	7.97014	47.3813	GSTO1;CALM3;CALM1;CALM2
Mitochondrial Electron Transport, Ubiquinol To Cytochrome C (GO:0006122)	0.00277422	0.0372207	0	0	13.2639	78.09	UQCRB;CYCS;UQCRH
Nucleotide Metabolic Process (GO:0009117)	0.00277422	0.0372207	0	0	13.2639	78.09	GUK1;PARK7;REXO2
Regulation Of Cell Communication By Electrical Coupling (GO:0010649)	0.00277422	0.0372207	0	0	13.2639	78.09	CALM3;CALM1;CALM2
Positive Regulation Of Mitochondrion Organization (GO:0010822)	0.0029784	0.0397056	0	0	4.60946	26.8103	PYCARD;FIS1;RALBP1;CHCHD10;BAX;PARK7
Positive Regulation Of Peptidase Activity (GO:0010952)	0.00305822	0.0403775	0	0	7.59022	43.9468	NDUFA13;PRELID1;PSME1;PSME2
Actin Filament Organization (GO:0007015)	0.00306738	0.0403775	0	0	2.99326	17.3218	CDC42;TPM3;RAC2;RHOG;RFLNB;CAPG;RAC1;CORO1A;CORO1B;OOEP
Negative Regulation Of Protein Modification Process (GO:0031400)	0.00310031	0.0405559	0	0	3.94285	22.7749	YWHAB;FKBP8;TSPO;TERF2IP;CIB1;PARK7;PPIA
Positive Regulation Of Programmed Cell Death (GO:0043068)	0.00317674	0.0412977	0	0	2.43892	14.0284	GBP5;PRMT2;RPS6;HMGB1;SOD1;PYCARD;DNAJA1;LGALS1;C1QBP;RACK1;SAP18;BAX;GBP1;ATF4
Glucose Metabolic Process (GO:0006006)	0.00324798	0.0417056	0	0	4.52226	25.9113	TPI1;MDH2;PGAM1;PGK1;ENO1;ATF4
Negative Regulation Of Protein-Containing Complex Assembly (GO:0031333)	0.00324798	0.0417056	0	0	4.52226	25.9113	CDC42;HSPA8;RPL13A;HMGB1;PARK7;NOP53
Positive Regulation Of Catabolic Process (GO:0009896)	0.00333119	0.0425133	0	0	3.88789	22.1782	NDUFA13;HSP90AA1;TNFSF12;SNF8;OAZ1;VPS28;TNFSF13B
Regulation Of Programmed Cell Death (GO:0043067)	0.00337906	0.0428629	0	0	2.6344	14.9902	PRDX2;PSMC5;HSP90AA1;LGALS1;ANP32E;NME2;RPS3;BAX;ANP32B;NOP53;ACTB;TPT1
Signal Peptide Processing (GO:0006465)	0.00354094	0.0445379	0	0	11.9369	67.3645	SPCS2;SPCS1;SEC11C
Negative Regulation Of Protein Metabolic Process (GO:0051248)	0.00355657	0.0445379	0	0	2.92726	16.5067	CSTB;HSP90AB1;NCL;SERBP1;RACK1;RPS3;RPL13A;YBX1;GAPDH;PFDN5
Regulation Of Protein Localization To Plasma Membrane (GO:1903076)	0.00357495	0.0445379	0	0	3.83443	21.6024	VAMP8;RHOG;CIB1;GBP1;ACTB;AP2M1;ARF6
Negative Regulation Of Intrinsic Apoptotic Signaling Pathway (GO:2001243)	0.00384114	0.047571	0	0	4.35736	24.2356	DNAJA1;NDUFA13;ENO1;PARK7;PPIA;TPT1
Negative Regulation Of Protein Phosphorylation (GO:0001933)	0.00391571	0.0482093	0	0	2.88485	15.99	GSTP1;FKBP8;RACK1;TERF2IP;CIB1;CALM3;PARK7;CALM1;PPIA;CALM2
Positive Regulation Of Calcium Ion Transmembrane Transporter Activity (GO:1901021)	0.00408134	0.0499546	0	0	6.92949	38.1214	GSTO1;CALM3;CALM1;CALM2
Negative Regulation Of Apoptotic Process (GO:0043066)	0.00438256	0.0526206	0	0	1.93406	10.5022	PRELID1;NPM1;SET;RPL10;GSTP1;NME2;CIB1;RPS3A;PA2G4;PARK7;PHB2;HIGD2A;SOD1;DNAJA1;PRDX2;PRDX5;MIEN1;CFL1;FKBP8;PTMA;TPT1;LAMTOR5
Regulation Of Cell Division (GO:0051302)	0.00438807	0.0526206	0	0	3.6825	19.9918	RACK1;CDK2AP2;CIB1;CALM3;CALM1;CALM2;OOEP
Maturation Of LSU-rRNA From Tricistronic rRNA Transcript (SSU-rRNA, 5.8S rRNA, LSU-rRNA) (GO:0000463)	0.00442486	0.0526206	0	0	10.8512	58.8192	ZNHIT3;RPL35;RPL7
Negative Regulation Of Peptidyl-Threonine Phosphorylation (GO:0010801)	0.00442486	0.0526206	0	0	10.8512	58.8192	CALM3;CALM1;CALM2
Positive Regulation Of Cytoplasmic Translation (GO:2000767)	0.00442486	0.0526206	0	0	10.8512	58.8192	CSDE1;YBX1;PABPC1
Protein Targeting (GO:0006605)	0.00471541	0.055759	0	0	3.00418	16.0932	FIS1;SPCS2;SPCS1;NACA;RPL11;TSPO;SRP14;GABARAP;TOMM22
Response To Interferon-Beta (GO:0035456)	0.00531356	0.0621301	0	0	6.37448	33.3863	BST2;NDUFA13;IFITM2;CALM1
Multivesicular Body Assembly (GO:0036258)	0.00531356	0.0621301	0	0	6.37448	33.3863	CHMP2A;CHMP4A;SNF8;VPS28
Negative Regulation Of mRNA Processing (GO:0050686)	0.00543081	0.0629184	0	0	9.94643	51.8773	C1QBP;SAP18;SRSF9
Cellular Response To Type II Interferon (GO:0071346)	0.00567185	0.0629184	0	0	3.99322	20.6539	GBP5;RPL13A;CALM1;GAPDH;GBP1;GBP4
ISG15-protein Conjugation (GO:0032020)	0.00577178	0.0629184	0	0	26.482	136.509	ISG15;UBE2L6
Regulation Of Hydrogen Peroxide Metabolic Process (GO:0010310)	0.00577178	0.0629184	0	0	26.482	136.509	RAC2;RAC1
Activation Of Cysteine-Type Endopeptidase Activity Involved In Apoptotic Process By Cytochrome C (GO:0008635)	0.00577178	0.0629184	0	0	26.482	136.509	BAX;CYCS
Ruffle Assembly (GO:0097178)	0.00577178	0.0629184	0	0	26.482	136.509	RAC1;ARF6
snRNA Modification (GO:0040031)	0.00577178	0.0629184	0	0	26.482	136.509	NHP2;NOP10
Establishment Of Mitochondrion Localization, Microtubule-Mediated (GO:0034643)	0.00577178	0.0629184	0	0	26.482	136.509	UXT;UBB
tRNA Transport (GO:0051031)	0.00577178	0.0629184	0	0	26.482	136.509	SSB;YBX1
Hydrogen Peroxide Biosynthetic Process (GO:0050665)	0.00577178	0.0629184	0	0	26.482	136.509	CYBA;SOD1
Neutrophil Degranulation (GO:0043312)	0.00577178	0.0629184	0	0	26.482	136.509	VAMP8;VAMP2
Positive Regulation Of Tau-Protein Kinase Activity (GO:1902949)	0.00577178	0.0629184	0	0	26.482	136.509	HSP90AA1;HSP90AB1
Regulation Of DNA Damage Response, Signal Transduction By P53 Class Mediator Resulting In Transcription Of P21 Class Mediator (GO:1902162)	0.00577178	0.0629184	0	0	26.482	136.509	ZNHIT1;RPL26
Proteasome-Mediated Ubiquitin-Dependent Protein Catabolic Process (GO:0043161)	0.00596448	0.0638906	0	0	2.12594	10.8889	RAD23A;PSMA7;TNFSF13B;PSMD8;PSMA5;PSMB6;PSMB4;PSMC5;PSMD7;PSMA4;PSMA2;PSMB3;PSMD2;PSMB1;SEC61B;UBXN4
Maturation Of SSU-rRNA From Tricistronic rRNA Transcript (SSU-rRNA, 5.8S rRNA, LSU-rRNA) (GO:0000462)	0.00601359	0.0638906	0	0	6.12899	31.342	RPS14;RPS16;RPS19;RPS8
Multivesicular Body Organization (GO:0036257)	0.00601359	0.0638906	0	0	6.12899	31.342	CHMP2A;CHMP4A;SNF8;VPS28
Negative Regulation Of Calcium Ion Transmembrane Transporter Activity (GO:1901020)	0.00601359	0.0638906	0	0	6.12899	31.342	GSTO1;CALM3;CALM1;CALM2
Regulation Of Arp2/3 Complex-Mediated Actin Nucleation (GO:0034315)	0.00601359	0.0638906	0	0	6.12899	31.342	ARF1;GMFG;BRK1;CORO1B
Cellular Response To Chemical Stress (GO:0062197)	0.00642444	0.0679109	0	0	3.412	17.2226	PRDX2;CHCHD2;PRDX5;PARK7;PPIA;ZFP36L2;ATF4
Ruffle Organization (GO:0031529)	0.00656306	0.0683408	0	0	9.18085	46.1457	RAC1;CORO1B;ARF6
Establishment Of Protein Localization To Endoplasmic Reticulum (GO:0072599)	0.00656306	0.0683408	0	0	9.18085	46.1457	SPCS2;SPCS1;SRP14
Protein Localization To Mitochondrion (GO:0070585)	0.00656306	0.0683408	0	0	9.18085	46.1457	DNAJA1;FKBP8;ISG15
Positive Regulation Of Proteasomal Protein Catabolic Process (GO:1901800)	0.00682249	0.0706905	0	0	3.37072	16.8116	NUB1;PSMC5;SUMO2;RACK1;RAD23A;NOP53;GABARAP
Regulation Of Actin Cytoskeleton Organization (GO:0032956)	0.00723856	0.0746321	0	0	3.33042	16.4134	CDC42;BST2;ARHGDIB;RHOG;RAC1;DYNLL1;CORO1A
Positive Regulation Of Protein Polymerization (GO:0032273)	0.0075407	0.076393	0	0	3.74288	18.2931	PYCARD;HSP90AA1;RPS3;RAC1;PFN1;ARF6
Positive Regulation Of Protein Transport (GO:0051222)	0.0075407	0.076393	0	0	3.74288	18.2931	RACK1;PPIA;OAZ1;VAMP2;VPS28;ARF6
Intracellular Iron Ion Homeostasis (GO:0006879)	0.00758961	0.076393	0	0	4.43124	21.6288	ATP6V1G1;FTH1;ISCU;FTL;SOD1
Vesicle Budding From Membrane (GO:0006900)	0.00759185	0.076393	0	0	5.69062	27.7741	TRAPPC1;CHMP4A;AP2M1;S100A10
Negative Regulation Of Proteasomal Ubiquitin-Dependent Protein Catabolic Process (GO:0032435)	0.00759185	0.076393	0	0	5.69062	27.7741	HSP90AB1;RPL11;PARK7;NOP53
Rac Protein Signal Transduction (GO:0016601)	0.00782534	0.0779926	0	0	8.52464	41.3478	RHOG;BRK1;RAC1
Positive Regulation By Host Of Viral Process (GO:0044794)	0.00782534	0.0779926	0	0	8.52464	41.3478	EEF1A1;CFL1;NUCKS1
Negative Regulation Of Amide Metabolic Process (GO:0034249)	0.00812667	0.0806119	0	0	3.25263	15.6536	NCL;SERBP1;RACK1;RPS3;RPL13A;YBX1;GAPDH
Cellular Response To Oxidative Stress (GO:0034599)	0.00846057	0.0806595	0	0	2.93548	14.0091	PRDX2;CHCHD2;PRDX5;RPS3;PARK7;PPIA;ZFP36L2;ATF4
Ubiquitin-Dependent Protein Catabolic Process Via The Multivesicular Body Sorting Pathway (GO:0043162)	0.00847398	0.0806595	0	0	5.49411	26.2111	CHMP2A;CHMP4A;SNF8;VPS28
Positive Regulation Of Release Of Sequestered Calcium Ion Into Cytosol (GO:0051281)	0.00847398	0.0806595	0	0	5.49411	26.2111	GSTO1;CALM3;CALM1;CALM2
Regulation Of Histamine Secretion By Mast Cell (GO:1903593)	0.00851685	0.0806595	0	0	19.8605	94.6493	VAMP8;VAMP2
Autophagosome Membrane Docking (GO:0016240)	0.00851685	0.0806595	0	0	19.8605	94.6493	VAMP8;CALM1
Regulation Of Phospholipid Transport (GO:2001138)	0.00851685	0.0806595	0	0	19.8605	94.6493	PRELID1;TSPO
Ribosomal Large Subunit Export From Nucleus (GO:0000055)	0.00851685	0.0806595	0	0	19.8605	94.6493	NPM1;RAN
Intracellular Sequestering Of Iron Ion (GO:0006880)	0.00851685	0.0806595	0	0	19.8605	94.6493	FTH1;FTL
Negative Regulation Of Stress-Activated Protein Kinase Signaling Cascade (GO:0070303)	0.00851685	0.0806595	0	0	19.8605	94.6493	GSTP1;PPIA
Peptidyl-Arginine Modification (GO:0018195)	0.00851685	0.0806595	0	0	19.8605	94.6493	PRMT1;PARK7
Vesicle Organization (GO:0016050)	0.00859965	0.080954	0	0	3.21508	15.291	VAMP8;TRAPPC1;CHMP4A;CORO1A;AP2M1;VAMP2;S100A10
Positive Regulation Of Protein Localization To Nucleus (GO:1900182)	0.00862529	0.080954	0	0	3.62908	17.2492	CCT6A;LARP7;PARK7;CCT5;RAN;LAMTOR5
Regulation Of Mitochondrial Outer Membrane Permeabilization Involved In Apoptotic Signaling Pathway (GO:1901028)	0.00922085	0.0857744	0	0	7.95592	37.2837	CHCHD10;SLC25A5;SLC25A6
Regulation Of Oxidative Stress-Induced Intrinsic Apoptotic Signaling Pathway (GO:1902175)	0.00922085	0.0857744	0	0	7.95592	37.2837	PARK7;PPIA;SOD1
Cellular Response To Tumor Necrosis Factor (GO:0071356)	0.00932816	0.0863887	0	0	2.88229	13.4739	PYCARD;NFKBIA;EIF5A;TMSB4X;RPS3;CIB1;GBP1;ZFP36L2
Superoxide Metabolic Process (GO:0006801)	0.00942055	0.08686	0	0	5.3107	24.7737	PRDX2;PRDX1;CYBA;SOD1
Regulation Of Protein Metabolic Process (GO:0051246)	0.00960582	0.0881055	0	0	3.14251	14.5982	RBM3;NFKBIA;MTPN;HSP90AB1;RPL10;NEDD8;SNF8
Mitochondrial Transport (GO:0006839)	0.00968192	0.0881055	0	0	4.15365	19.2625	FIS1;HSP90AA1;TSPO;SLC25A5;TOMM22
Negative Regulation Of Viral Genome Replication (GO:0045071)	0.00968192	0.0881055	0	0	4.15365	19.2625	BST2;ISG20;IFITM2;BANF1;ISG15
Regulation Of mRNA Stability (GO:0043488)	0.00981732	0.0889509	0	0	3.52198	16.2843	NPM1;SERBP1;YBX1;PABPC1;VIM;ZFP36L2
Protein Methylation (GO:0006479)	0.0104333	0.0931543	0	0	5.13913	23.4486	TRMT112;PRMT2;PRMT1;SNRPD3
Regulation Of Stress Fiber Assembly (GO:0051492)	0.0104553	0.0931543	0	0	3.47076	15.8289	CDC42;RAC1;DYNLL1;PFN1;ACTG1;S100A10
Regulation Of Focal Adhesion Assembly (GO:0051893)	0.0104593	0.0931543	0	0	4.06867	18.5542	RAC1;DYNLL1;TLN1;ACTG1;S100A10
Negative Regulation Of Protein Ubiquitination (GO:0031397)	0.0104593	0.0931543	0	0	4.06867	18.5542	DNAJA1;RPS3;ISG15;PARK7;VPS28
DNA-templated Transcription (GO:0006351)	0.010646	0.0944156	0	0	2.34516	10.6531	DRAP1;KLF13;POLR3GL;GTF3C6;TAF10;GTF3A;TCEA1;DEK;PTMA;ZFP36L2;ATF4
RNA Splicing (GO:0008380)	0.0106954	0.0944533	0	0	3.07312	13.9457	SF3B2;SNRPN;SNRPD2;RBM8A;PRMT1;SNRPD3;TXNL4A
Positive Regulation Of Activated T Cell Proliferation (GO:0042104)	0.0107523	0.0945569	0	0	7.45829	33.8057	PYCARD;RPS3;HMGB1
Regulation Of Cell Growth (GO:0001558)	0.0109355	0.0957654	0	0	2.23859	10.1089	BST2;CDC42;MTPN;NDUFA13;BTG1;CCDC85B;RACK1;LAMTOR2;CIB1;ENO1;DNPH1;EIF4G2
7-Methylguanosine Cap Hypermethylation (GO:0036261)	0.01173	0.0989958	0	0	15.8876	70.6299	SNRPD2;SNRPD3
RNA Capping (GO:0036260)	0.01173	0.0989958	0	0	15.8876	70.6299	SNRPD2;SNRPD3
Cytoplasmic Sequestering Of NF-kappaB (GO:0007253)	0.01173	0.0989958	0	0	15.8876	70.6299	NFKBIA;TMSB4X
Lactate Metabolic Process (GO:0006089)	0.01173	0.0989958	0	0	15.8876	70.6299	LDHB;PARK7
Negative Regulation Of Mitochondrial Membrane Potential (GO:0010917)	0.01173	0.0989958	0	0	15.8876	70.6299	PRELID1;BAX
Positive Regulation Of Leukocyte Differentiation (GO:1902107)	0.01173	0.0989958	0	0	15.8876	70.6299	LGALS1;HMGB1
Positive Regulation Of Plasminogen Activation (GO:0010756)	0.01173	0.0989958	0	0	15.8876	70.6299	ENO1;S100A10
Protein Localization To Cytoplasmic Stress Granule (GO:1903608)	0.01173	0.0989958	0	0	15.8876	70.6299	SSB;YBX1
Regulation Of Golgi To Plasma Membrane Protein Transport (GO:0042996)	0.01173	0.0989958	0	0	15.8876	70.6299	RACK1;CSK
Regulation Of Protein Localization To Cell Periphery (GO:1904375)	0.0124219	0.103171	0	0	7.01921	30.8023	VAMP8;GBP1;ACTB
Endoplasmic Reticulum Calcium Ion Homeostasis (GO:0032469)	0.0124219	0.103171	0	0	7.01921	30.8023	FIS1;BAX;SELENOK
Hydrogen Peroxide Catabolic Process (GO:0042744)	0.0124219	0.103171	0	0	7.01921	30.8023	PRDX2;PRDX5;PRDX1
Negative Regulation Of Protein Localization To Plasma Membrane (GO:1903077)	0.0124219	0.103171	0	0	7.01921	30.8023	CSK;GBP1;AP2M1
Proteolysis Involved In Protein Catabolic Process (GO:0051603)	0.012545	0.103782	0	0	3.32563	14.5611	UBB;CHMP4A;NEDD8;ISG15;RPS27A;UBA52
Regulation Of Phosphoprotein Phosphatase Activity (GO:0043666)	0.0126638	0.104352	0	0	4.82717	21.0899	HSP90AB1;CALM3;CALM1;CALM2
Positive Regulation Of Intracellular Protein Transport (GO:0090316)	0.0128917	0.105813	0	0	2.71033	11.7931	FIS1;RAC2;CIB1;ANP32B;OAZ1;VAMP2;RAN;UBE2L3
Tumor Necrosis Factor-Mediated Signaling Pathway (GO:0033209)	0.0138845	0.113075	0	0	4.68495	20.0374	PYCARD;EIF5A;NFKBIA;TMSB4X
Membrane Fission (GO:0090148)	0.0138845	0.113075	0	0	4.68495	20.0374	CHMP2A;CHMP4A;SNF8;VPS28
Macroautophagy (GO:0016236)	0.0145012	0.117186	0	0	2.88214	12.2016	VAMP8;GABARAPL2;CHMP2A;CHMP4A;SNF8;VPS28;GABARAP
Positive Regulation Of Inflammatory Response (GO:0050729)	0.0145012	0.117186	0	0	2.88214	12.2016	PYCARD;NFKBIA;VAMP8;LGALS1;RPS19;IL16;GPSM3
Macromolecule Modification (GO:0043412)	0.0149118	0.119719	0	0	3.19211	13.4248	SERP1;UBE2I;UBE2L6;NEDD8;UBA52;UBE2L3
Protein Targeting To Mitochondrion (GO:0006626)	0.0149898	0.119719	0	0	3.69099	15.5036	FIS1;NDUFA13;HSP90AA1;TSPO;TOMM22
Organelle Transport Along Microtubule (GO:0072384)	0.0151774	0.119719	0	0	4.55086	19.0588	CDC42;UXT;UBB;BLOC1S2
DNA Topological Change (GO:0006265)	0.0153867	0.119719	0	0	13.239	55.2628	HMGB1;TOP1
Sequestering Of Actin Monomers (GO:0042989)	0.0153867	0.119719	0	0	13.239	55.2628	TMSB4X;TMSB10
Mitochondrial Fragmentation Involved In Apoptotic Process (GO:0043653)	0.0153867	0.119719	0	0	13.239	55.2628	FIS1;BAX
ncRNA Export From Nucleus (GO:0097064)	0.0153867	0.119719	0	0	13.239	55.2628	NPM1;SSB
Negative Regulation Of Alpha-Beta T Cell Differentiation (GO:0046639)	0.0153867	0.119719	0	0	13.239	55.2628	SOCS1;HMGB1
Negative Regulation Of Membrane Potential (GO:0045837)	0.0153867	0.119719	0	0	13.239	55.2628	PRELID1;BAX
Negative Regulation Of Oxidative Stress-Induced Neuron Death (GO:1903204)	0.0153867	0.119719	0	0	13.239	55.2628	RACK1;PARK7
Negative Regulation Of Apoptotic Signaling Pathway (GO:2001234)	0.0157651	0.122209	0	0	3.14995	13.0722	NDUFA13;PRELID1;GSTP1;PARK7;SLC25A5;SLC25A6
Regulation Of Extrinsic Apoptotic Signaling Pathway (GO:2001236)	0.0160312	0.122719	0	0	3.6237	14.9775	PYCARD;GSTP1;TNFSF12;PARK7;LTB
protein-DNA Complex Organization (GO:0071824)	0.0160312	0.122719	0	0	3.6237	14.9775	CBX3;NUCKS1;BANF1;RPL17;HMGN1
Chromatin Organization (GO:0006325)	0.0160523	0.122719	0	0	2.04474	8.44867	NPM1;CBX3;PSIP1;NUCKS1;NAP1L1;DEK;ZNHIT1;BCL7C;HDGF;BANF1;ANP32B;TOP1;HMGN1
Cellular Response To Interferon-Beta (GO:0035458)	0.0161827	0.122719	0	0	6.2797	25.8963	NDUFA13;IFITM2;CALM1
Modulation By Host Of Viral Process (GO:0044788)	0.0161827	0.122719	0	0	6.2797	25.8963	CDC42;CFL1;NUCKS1
Positive Regulation Of Protein Autophosphorylation (GO:0031954)	0.0161827	0.122719	0	0	6.2797	25.8963	CALM3;CALM1;CALM2
Positive Regulation Of Catalytic Activity (GO:0043085)	0.0165438	0.124471	0	0	4.42422	18.147	APH1A;YWHAB;CIB1;SOD1
Positive Regulation Of Proteasomal Ubiquitin-Dependent Protein Catabolic Process (GO:0032436)	0.0166516	0.124471	0	0	3.10888	12.7316	NUB1;SUMO2;RACK1;RAD23A;NOP53;GABARAP
Positive Regulation Of Ubiquitin-Dependent Protein Catabolic Process (GO:2000060)	0.0166516	0.124471	0	0	3.10888	12.7316	NUB1;SUMO2;RACK1;RAD23A;NOP53;GABARAP
Regulation Of NIK/NF-kappaB Signaling (GO:1901222)	0.0166516	0.124471	0	0	3.10888	12.7316	PYCARD;NFKBIA;TMSB4X;RPS3;TERF2IP;PHB2
Response To Tumor Necrosis Factor (GO:0034612)	0.0175217	0.130419	0	0	2.76743	11.1924	PYCARD;NFKBIA;NUB1;RPS3;CIB1;GBP1;ZFP36L2
Regulation Of Cysteine-Type Endopeptidase Activity Involved In Apoptotic Process (GO:0043281)	0.0175719	0.130419	0	0	3.06887	12.4027	PYCARD;FIS1;NDUFA13;CYCS;HMGB1;LAMTOR5
Regulation Of Amide Metabolic Process (GO:0034248)	0.0179847	0.131451	0	0	4.30443	17.2962	RBM3;MTPN;RPL10;PGAM1
Protein-Containing Complex Disassembly (GO:0032984)	0.0182558	0.131451	0	0	3.49619	13.9962	VAMP8;HSPA8;CHMP2A;CHMP4A;RPL17
Regulation Of Centrosome Cycle (GO:0046605)	0.0182763	0.131451	0	0	5.96541	23.8745	NPM1;CHMP2A;CHMP4A
Axon Extension (GO:0048675)	0.0182763	0.131451	0	0	5.96541	23.8745	HSP90AA1;HSP90AB1;SSNA1
Negative Regulation Of Actin Filament Polymerization (GO:0030837)	0.0182763	0.131451	0	0	5.96541	23.8745	TMSB4X;PFN1;TMSB10
Negative Regulation Of Oxidative Stress-Induced Cell Death (GO:1903202)	0.0182763	0.131451	0	0	5.96541	23.8745	PARK7;PPIA;ATF4
Positive Regulation Of Cell-Substrate Junction Organization (GO:0150117)	0.0182763	0.131451	0	0	5.96541	23.8745	RAC1;ARF6;S100A10
Positive Regulation Of Neutrophil Migration (GO:1902624)	0.0182763	0.131451	0	0	5.96541	23.8745	C1QBP;RAC2;RAC1
Protein Alkylation (GO:0008213)	0.0182763	0.131451	0	0	5.96541	23.8745	PRMT2;PRMT1;SNRPD3
Protein Polymerization (GO:0051258)	0.0194407	0.133925	0	0	3.43573	13.5381	GPX4;CHMP2A;MSRB2;CHMP4A;RAC1
Regulation Of Endoplasmic Reticulum Unfolded Protein Response (GO:1900101)	0.0194631	0.133925	0	0	11.3471	44.6989	RACK1;BAX
Golgi Lumen Acidification (GO:0061795)	0.0194631	0.133925	0	0	11.3471	44.6989	RNASEK;ATP6V1F
Regulation Of High Voltage-Gated Calcium Channel Activity (GO:1901841)	0.0194631	0.133925	0	0	11.3471	44.6989	CALM3;CALM1
SNARE Complex Assembly (GO:0035493)	0.0194631	0.133925	0	0	11.3471	44.6989	VAMP8;VAMP2
Regulation Of Tau-Protein Kinase Activity (GO:1902947)	0.0194631	0.133925	0	0	11.3471	44.6989	HSP90AA1;HSP90AB1
Vesicle Fusion With Vacuole (GO:0051469)	0.0194631	0.133925	0	0	11.3471	44.6989	CHMP2A;CHMP4A
Mitotic Nuclear Membrane Organization (GO:0101024)	0.0194631	0.133925	0	0	11.3471	44.6989	UBE2I;BANF1
Mitotic Nuclear Membrane Reassembly (GO:0007084)	0.0194631	0.133925	0	0	11.3471	44.6989	UBE2I;BANF1
Multivesicular Body-Lysosome Fusion (GO:0061763)	0.0194631	0.133925	0	0	11.3471	44.6989	CHMP2A;CHMP4A
Positive Regulation Of ATP Metabolic Process (GO:1903580)	0.0194631	0.133925	0	0	11.3471	44.6989	TMSB4X;ENO1
Positive Regulation Of Establishment Of Protein Localization To Telomere (GO:1904851)	0.0194631	0.133925	0	0	11.3471	44.6989	CCT6A;CCT5
Regulation Of RNA Polymerase II Regulatory Region Sequence-Specific DNA Binding (GO:1903025)	0.0194631	0.133925	0	0	11.3471	44.6989	TMSB4X;LAMTOR5
Negative Regulation Of Binding (GO:0051100)	0.019516	0.133925	0	0	2.99184	11.7774	NFKBIA;RALB;RACK1;BAX;PARK7;TLE5
Negative Regulation Of Gene Expression (GO:0010629)	0.0201555	0.137861	0	0	1.87561	7.32291	RPL13A;PARK7;YBX1;LSM5;ZFP36L2;TLE5;LSM2;RPS26;NCL;SERBP1;RACK1;RPS3;PABPC1;GAPDH;RPS13
Regulation Of Cytoplasmic Translation (GO:2000765)	0.020513	0.138944	0	0	5.68105	22.0805	CSDE1;YBX1;PABPC1
Multivesicular Body Sorting Pathway (GO:0071985)	0.020513	0.138944	0	0	5.68105	22.0805	CHMP2A;CHMP4A;SNF8
Positive Regulation Of Peptidyl-Threonine Phosphorylation (GO:0010800)	0.020513	0.138944	0	0	5.68105	22.0805	CALM3;CALM1;CALM2
Positive Regulation Of Cysteine-Type Endopeptidase Activity (GO:2001056)	0.020675	0.13959	0	0	3.37733	13.1001	PYCARD;FIS1;NDUFA13;CYCS;HMGB1
Modification-Dependent Protein Catabolic Process (GO:0019941)	0.0210557	0.141057	0	0	2.19837	8.487	NUB1;UBE2I;UBB;UBE2L6;ISG15;NEDD8;RPS27A;UBA52;UBE2L3;TNFSF13B
Regulation Of Filopodium Assembly (GO:0051489)	0.0210945	0.141057	0	0	4.08327	15.7563	CDC42;GPM6A;MIEN1;ARF6
Regulation Of Cellular Component Size (GO:0032535)	0.0210945	0.141057	0	0	4.08327	15.7563	MTPN;BLOC1S2;RAC1;LAMTOR5
Cellular Response To Cytokine Stimulus (GO:0071345)	0.021178	0.141164	0	0	1.91003	7.36277	GBP5;NDUFA13;IFITM2;RPL13A;CIB1;ZFP36L2;PYCARD;NFKBIA;SOCS1;RPS3;CALM1;GAPDH;GBP1;GBP4
Antimicrobial Humoral Immune Response Mediated By Antimicrobial Peptide (GO:0061844)	0.0219593	0.145446	0	0	3.32087	12.6809	RPL30;RPS19;FAU;RPL39;GAPDH
Positive Regulation Of DNA Biosynthetic Process (GO:2000573)	0.0219593	0.145446	0	0	3.32087	12.6809	CCT6A;HSP90AA1;HSP90AB1;HNRNPA1;CCT5
Positive Regulation Of Cellular Process (GO:0048522)	0.0227034	0.148549	0	0	1.62286	6.14293	MTPN;RPS9;NPM1;HSP90AB1;PRMT1;CCDC25;RPS6;RHOG;RAD23A;CIB1;NAP1L1;PA2G4;DNPH1;ACTB;GNAI2;CDC42;RPS4X;RPS15A;C1QBP;BCL7C;SLC25A5;RPL17;EIF4G2
Autophagosome Maturation (GO:0097352)	0.0227653	0.148549	0	0	3.98098	15.0581	VAMP8;CHMP2A;CHMP4A;CALM1
Regulation Of Viral Entry Into Host Cell (GO:0046596)	0.0227653	0.148549	0	0	3.98098	15.0581	IFITM2;LGALS1;HMGB1;LY6E
Regulation Of Cytoskeleton Organization (GO:0051493)	0.0228442	0.148549	0	0	2.61144	9.86877	BST2;CDC42;RHOG;CDK2AP2;RAC1;DYNLL1;CORO1A
Regulation Of Neutrophil Chemotaxis (GO:0090022)	0.0228932	0.148549	0	0	5.42254	20.4805	C1QBP;RAC2;RAC1
Regulation Of Cell Size (GO:0008361)	0.0228932	0.148549	0	0	5.42254	20.4805	MTPN;RAC1;LAMTOR5
Membrane Organization (GO:0061024)	0.0229247	0.148549	0	0	2.27719	8.59761	HSPA8;SERP1;CHMP2A;CHMP4A;SNF8;AP2M1;VPS28;VAMP2;S100A10
Mitochondrial Respiratory Chain Complex Assembly (GO:0033108)	0.0238328	0.149549	0	0	2.84878	10.645	NDUFA13;NDUFB8;NDUFS8;NDUFA11;NDUFB10;NDUFC2
CRD-mediated mRNA Stabilization (GO:0070934)	0.0239364	0.149549	0	0	9.92821	37.0556	PABPC1;YBX1
Regulation Of Dendritic Cell Differentiation (GO:2001198)	0.0239364	0.149549	0	0	9.92821	37.0556	LGALS1;HMGB1
Regulation Of Establishment Of Protein Localization To Telomere (GO:0070203)	0.0239364	0.149549	0	0	9.92821	37.0556	CCT6A;CCT5
TORC1 Signaling (GO:0038202)	0.0239364	0.149549	0	0	9.92821	37.0556	LAMTOR2;LAMTOR5
Regulation Of Nuclear-Transcribed mRNA Catabolic Process, Nonsense-Mediated Decay (GO:2000622)	0.0239364	0.149549	0	0	9.92821	37.0556	RBM8A;PABPC1
Regulation Of Respiratory Burst (GO:0060263)	0.0239364	0.149549	0	0	9.92821	37.0556	RAC2;RAC1
Vacuole Fusion (GO:0097576)	0.0239364	0.149549	0	0	9.92821	37.0556	CHMP2A;CHMP4A
Negative Regulation Of Hydrogen Peroxide-Induced Cell Death (GO:1903206)	0.0239364	0.149549	0	0	9.92821	37.0556	RACK1;PARK7
Negative Regulation Of Mitochondrial Outer Membrane Permeabilization Involved In Apoptotic Signaling Pathway (GO:1901029)	0.0239364	0.149549	0	0	9.92821	37.0556	SLC25A5;SLC25A6
Positive Regulation Of Autophagy Of Mitochondrion (GO:1903599)	0.0239364	0.149549	0	0	9.92821	37.0556	PARK7;SLC25A5
Positive Regulation Of Phospholipid Transport (GO:2001140)	0.0239364	0.149549	0	0	9.92821	37.0556	PRELID1;TSPO
Positive Regulation Of Protein Modification Process (GO:0031401)	0.0242566	0.151098	0	0	2.05746	7.65184	RALBP1;HSP90AA1;RALB;RACK1;CALM3;CIB1;RAC1;CALM1;DYNLL1;CALM2;PPIA
Extrinsic Apoptotic Signaling Pathway (GO:0097191)	0.0246807	0.153284	0	0	3.21341	11.8952	BLOC1S2;TNFSF12;BAX;CIB1;GABARAP
Regulation Of Transcription By RNA Polymerase III (GO:0006359)	0.0254169	0.156925	0	0	5.18651	19.0466	PRDX5;DEK;ZFP36L2
Regulation Of Actin Filament Bundle Assembly (GO:0032231)	0.0254169	0.156925	0	0	5.18651	19.0466	CDC42;RAC1;PFN1
Supramolecular Fiber Organization (GO:0097435)	0.0256602	0.157961	0	0	1.85866	6.80793	HSP90AB1;TPM3;RHOG;CIB1;TBCB;CORO1A;OOEP;CORO1B;CDC42;RAC2;BAX;RAC1;VIM;HNRNPA1
Regulation Of mRNA Catabolic Process (GO:0061013)	0.0263425	0.161686	0	0	3.79102	13.7863	RBM8A;SERBP1;VIM;ZFP36L2
Regulation Of Protein Binding (GO:0043393)	0.0269564	0.16497	0	0	2.51681	9.09459	RALB;RPL11;RACK1;BAX;PARK7;RAN;TLE5
Positive Regulation Of Protein Kinase Activity (GO:0045860)	0.0274562	0.167351	0	0	2.33215	8.38447	HSP90AA1;HSP90AB1;RALB;JTB;CIB1;CALM3;CALM1;CALM2
Regulation Of Peptidase Activity (GO:0052547)	0.0280838	0.167351	0	0	4.97015	17.7562	CSTB;NDUFA13;PSMB8
Chaperone Cofactor-Dependent Protein Refolding (GO:0051085)	0.0280838	0.167351	0	0	4.97015	17.7562	HSPA8;SDF2L1;HSPE1
Positive Regulation Of Filopodium Assembly (GO:0051491)	0.0280838	0.167351	0	0	4.97015	17.7562	CDC42;GPM6A;MIEN1
Regulation Of Actin Polymerization Or Depolymerization (GO:0008064)	0.0280838	0.167351	0	0	4.97015	17.7562	COTL1;BRK1;PFN1
Positive Regulation Of Cytokine Production (GO:0001819)	0.0281487	0.167351	0	0	1.83398	6.54778	GBP5;IL16;CYBA;ISG15;PARK7;HMGB1;BATF;SOD1;PYCARD;RPS3;LTB;GAPDH;ATF4;LAMTOR5
Cellular Response To Nitrogen Levels (GO:0043562)	0.0287847	0.167351	0	0	8.82462	31.309	GABARAPL2;GABARAP
Cellular Response To Nitrogen Starvation (GO:0006995)	0.0287847	0.167351	0	0	8.82462	31.309	GABARAPL2;GABARAP
Central Nervous System Neuron Axonogenesis (GO:0021955)	0.0287847	0.167351	0	0	8.82462	31.309	HSP90AA1;HSP90AB1
Endosomal Lumen Acidification (GO:0048388)	0.0287847	0.167351	0	0	8.82462	31.309	RNASEK;ATP6V1F
Lysosomal Membrane Organization (GO:0097212)	0.0287847	0.167351	0	0	8.82462	31.309	CHMP2A;CHMP4A
Negative Regulation Of RNA Metabolic Process (GO:0051253)	0.0287847	0.167351	0	0	8.82462	31.309	RPS26;RPS13
Negative Regulation Of Nuclear-Transcribed mRNA Catabolic Process, Deadenylation-Dependent Decay (GO:1900152)	0.0287847	0.167351	0	0	8.82462	31.309	PABPC1;YBX1
Neutrophil Activation Involved In Immune Response (GO:0002283)	0.0287847	0.167351	0	0	8.82462	31.309	VAMP8;VAMP2
Positive Regulation Of Lipid Transport (GO:0032370)	0.0287847	0.167351	0	0	8.82462	31.309	PRELID1;TSPO
Positive Regulation Of Protein Localization To Chromosome, Telomeric Region (GO:1904816)	0.0287847	0.167351	0	0	8.82462	31.309	CCT6A;CCT5
Regulation Of CD4-positive, Alpha-Beta T Cell Differentiation (GO:0043370)	0.0287847	0.167351	0	0	8.82462	31.309	SOCS1;HMGB1
Regulation Of Cell Communication By Electrical Coupling Involved In Cardiac Conduction (GO:1901844)	0.0287847	0.167351	0	0	8.82462	31.309	CALM3;CALM2
Regulation Of Actin Filament Polymerization (GO:0030833)	0.0291536	0.168559	0	0	3.06463	10.834	PYCARD;MTPN;COTL1;PFN1;ARF6
Regulation Of Cellular Biosynthetic Process (GO:0031326)	0.0291536	0.168559	0	0	3.06463	10.834	RBM3;MTPN;RPL10;EIF6;RAC1
Regulation Of Intrinsic Apoptotic Signaling Pathway (GO:2001242)	0.0302381	0.173817	0	0	3.61833	12.6593	PYCARD;FIS1;NDUFA13;RACK1
Positive Regulation Of Reactive Oxygen Species Metabolic Process (GO:2000379)	0.0302381	0.173817	0	0	3.61833	12.6593	CBR1;GSTP1;CYBA;SOD1
Negative Regulation Of Protein Binding (GO:0032091)	0.0307509	0.173817	0	0	3.01804	10.5083	RALB;RACK1;BAX;PARK7;TLE5
Negative Regulation Of Supramolecular Fiber Organization (GO:1902904)	0.0307509	0.173817	0	0	3.01804	10.5083	HSPA8;CIB1;PFN1;PFDN5;CORO1A
Positive Regulation Of Cell-Substrate Adhesion (GO:0010811)	0.0307509	0.173817	0	0	3.01804	10.5083	CDC42;C1QBP;CIB1;RAC1;S100A10
Positive Regulation Of Hydrolase Activity (GO:0051345)	0.0307585	0.173817	0	0	2.15346	7.49747	NDUFA13;RALBP1;RACK1;RPS3;RGS10;CALM3;CALM1;CALM2;S100A10
Transcription By RNA Polymerase III (GO:0006383)	0.0308935	0.173817	0	0	4.7711	16.5901	GTF3C6;POLR3GL;GTF3A
Negative Regulation Of Cation Channel Activity (GO:2001258)	0.0308935	0.173817	0	0	4.7711	16.5901	GSTO1;CALM3;CALM2
Nuclear-Transcribed mRNA Catabolic Process, Nonsense-Mediated Decay (GO:0000184)	0.0308935	0.173817	0	0	4.7711	16.5901	RBM8A;EIF3E;PNRC1
Protein Insertion Into Mitochondrial Membrane (GO:0051204)	0.0308935	0.173817	0	0	4.7711	16.5901	NDUFA13;HSP90AA1;TOMM22
Autophagy Of Mitochondrion (GO:0000422)	0.0323065	0.18128	0	0	3.53774	12.1433	GABARAPL2;FIS1;PHB2;GABARAP
Negative Regulation Of Catabolic Process (GO:0009895)	0.032402	0.18133	0	0	2.97284	10.1955	RPL5;PDCL3;RPS7;RPL11;RPL17
TOR Signaling (GO:0031929)	0.033845	0.183543	0	0	4.58736	15.5326	RPS6;LAMTOR2;LAMTOR5
Regulation Of Striated Muscle Contraction (GO:0006942)	0.033845	0.183543	0	0	4.58736	15.5326	CALM3;CALM1;CALM2
mRNA Splice Site Recognition (GO:0006376)	0.033845	0.183543	0	0	4.58736	15.5326	PSIP1;SRSF5;SRSF9
Positive Regulation Of Viral Genome Replication (GO:0045070)	0.033845	0.183543	0	0	4.58736	15.5326	RAD23A;PABPC1;PPIA
DNA Conformation Change (GO:0071103)	0.0339868	0.183543	0	0	7.94175	26.8573	HMGB1;TOP1
Detection Of Calcium Ion (GO:0005513)	0.0339868	0.183543	0	0	7.94175	26.8573	CALM3;CALM2
Negative Regulation Of JUN Kinase Activity (GO:0043508)	0.0339868	0.183543	0	0	7.94175	26.8573	DNAJA1;GSTP1
Negative Regulation Of Mitochondrial Membrane Permeability (GO:0035795)	0.0339868	0.183543	0	0	7.94175	26.8573	SLC25A5;SLC25A6
Neutrophil Mediated Immunity (GO:0002446)	0.0339868	0.183543	0	0	7.94175	26.8573	VAMP8;VAMP2
Positive Regulation By Symbiont Of Entry Into Host (GO:0075294)	0.0339868	0.183543	0	0	7.94175	26.8573	LGALS1;HMGB1
Positive Regulation Of Viral Entry Into Host Cell (GO:0046598)	0.0339868	0.183543	0	0	7.94175	26.8573	LGALS1;HMGB1
Pseudouridine Synthesis (GO:0001522)	0.0339868	0.183543	0	0	7.94175	26.8573	NHP2;NOP10
Regulation Of Actomyosin Structure Organization (GO:0110020)	0.0339868	0.183543	0	0	7.94175	26.8573	CDC42;RAC1
Positive Regulation Of Defense Response (GO:0031349)	0.0340251	0.183543	0	0	2.38701	8.06965	PYCARD;NFKBIA;GBP5;LGALS1;CYBA;IL16;GPSM3
Regulation Of Interleukin-12 Production (GO:0032655)	0.0344557	0.185388	0	0	3.46066	11.6558	C1QBP;IL16;HMGB1;LTB
Positive Regulation Of NF-kappaB Transcription Factor Activity (GO:0051092)	0.0349253	0.187432	0	0	2.21798	7.44032	PYCARD;MTPN;NPM1;RPS3;TERF2IP;CIB1;PPIA;LAMTOR5
Regulation Of Release Of Sequestered Calcium Ion Into Cytosol (GO:0051279)	0.0366862	0.195227	0	0	3.38685	11.1947	GSTO1;CALM3;CALM1;CALM2
Positive Regulation Of Actin Filament Bundle Assembly (GO:0032233)	0.0366862	0.195227	0	0	3.38685	11.1947	CDC42;RAC1;PFN1;S100A10
Positive Regulation Of Protein Localization To Plasma Membrane (GO:1903078)	0.0366862	0.195227	0	0	3.38685	11.1947	RACK1;RHOG;CIB1;ARF6
Extrinsic Apoptotic Signaling Pathway Via Death Domain Receptors (GO:0008625)	0.0369374	0.195227	0	0	4.41723	14.5704	BLOC1S2;BAX;GABARAP
Intrinsic Apoptotic Signaling Pathway In Response To Endoplasmic Reticulum Stress (GO:0070059)	0.0369374	0.195227	0	0	4.41723	14.5704	BAX;SELENOK;ATF4
Positive Regulation Of Interleukin-10 Production (GO:0032733)	0.0369374	0.195227	0	0	4.41723	14.5704	PYCARD;ISG15;HMGB1
Rho Protein Signal Transduction (GO:0007266)	0.0389979	0.203745	0	0	3.31612	10.7583	CDC42;ARHGDIB;CFL1;RHOG
GTP Metabolic Process (GO:0046039)	0.0395224	0.203745	0	0	7.2194	23.3251	GIMAP7;RAN
Regulation Of Lamellipodium Organization (GO:1902743)	0.0395224	0.203745	0	0	7.2194	23.3251	CDC42;RAC1
Cellular Response To Arsenic-Containing Substance (GO:0071243)	0.0395224	0.203745	0	0	7.2194	23.3251	GSTO1;HNRNPA1
Regulation Of Transcription Of Nucleolar Large rRNA By RNA Polymerase I (GO:1901836)	0.0395224	0.203745	0	0	7.2194	23.3251	NCL;NOP53
Regulation Of Trophoblast Cell Migration (GO:1901163)	0.0395224	0.203745	0	0	7.2194	23.3251	C1QBP;ARHGDIB
Cytoplasmic Sequestering Of Protein (GO:0051220)	0.0395224	0.203745	0	0	7.2194	23.3251	NFKBIA;YWHAB
Cytoplasmic Sequestering Of Transcription Factor (GO:0042994)	0.0395224	0.203745	0	0	7.2194	23.3251	NFKBIA;TMSB4X
Myeloid Dendritic Cell Activation (GO:0001773)	0.0395224	0.203745	0	0	7.2194	23.3251	PYCARD;HMGB1
Positive Regulation Of Superoxide Anion Generation (GO:0032930)	0.0395224	0.203745	0	0	7.2194	23.3251	GSTP1;SOD1
Regulation Of Centrosome Duplication (GO:0010824)	0.0401694	0.20506	0	0	4.25926	13.692	NPM1;CHMP2A;CHMP4A
Regulation Of Protein Autophosphorylation (GO:0031952)	0.0401694	0.20506	0	0	4.25926	13.692	CALM3;CALM1;CALM2
Positive Regulation Of Extrinsic Apoptotic Signaling Pathway (GO:2001238)	0.0401694	0.20506	0	0	4.25926	13.692	PYCARD;TNFSF12;LTB
Presynaptic Endocytosis (GO:0140238)	0.0401694	0.20506	0	0	4.25926	13.692	AP2S1;AP2M1;VAMP2
Regulation Of RNA Splicing (GO:0043484)	0.0404682	0.206082	0	0	2.49114	7.9897	RPS26;HNRNPF;TAF10;LARP7;HNRNPA1;RPS13
Actin Polymerization Or Depolymerization (GO:0008154)	0.0413911	0.208751	0	0	3.24828	10.3448	CFL1;MSRB2;CAPG;RAC1
mRNA Stabilization (GO:0048255)	0.0413911	0.208751	0	0	3.24828	10.3448	CSDE1;YBX1;PABPC1;HNRNPA0
Positive Regulation Of NIK/NF-kappaB Signaling (GO:1901224)	0.0413911	0.208751	0	0	3.24828	10.3448	PYCARD;RPS3;TERF2IP;PHB2
Regulation Of Alternative mRNA Splicing, Via Spliceosome (GO:0000381)	0.0413911	0.208751	0	0	3.24828	10.3448	RBM8A;SAP18;HNRNPA1;HNRNPA0
'De Novo' Post-Translational Protein Folding (GO:0051084)	0.0435394	0.217489	0	0	4.11217	12.8879	HSPA8;SDF2L1;HSPE1
Regulation Of Ubiquitin-Protein Transferase Activity (GO:0051438)	0.0435394	0.217489	0	0	4.11217	12.8879	PARK7;RPS2;UBE2L3
Positive Regulation Of Telomere Maintenance Via Telomerase (GO:0032212)	0.0435394	0.217489	0	0	4.11217	12.8879	CCT6A;HNRNPA1;CCT5
Purine Ribonucleoside Triphosphate Metabolic Process (GO:0009205)	0.0435394	0.217489	0	0	4.11217	12.8879	HSPA8;GIMAP7;RAN
Regulation Of Establishment Of Protein Localization (GO:0070201)	0.045372	0.219119	0	0	6.61745	20.4668	DNAJA1;OOEP
Regulation Of Superoxide Anion Generation (GO:0032928)	0.045372	0.219119	0	0	6.61745	20.4668	GSTP1;SOD1
Regulation Of Vesicle Size (GO:0097494)	0.045372	0.219119	0	0	6.61745	20.4668	BLOC1S2;AP2M1
Striated Muscle Tissue Development (GO:0014706)	0.045372	0.219119	0	0	6.61745	20.4668	PRMT1;NDUFV2
Mitochondrion Transport Along Microtubule (GO:0047497)	0.045372	0.219119	0	0	6.61745	20.4668	UXT;UBB
Negative Regulation Of mRNA Splicing, Via Spliceosome (GO:0048025)	0.045372	0.219119	0	0	6.61745	20.4668	SAP18;SRSF9
Positive Regulation Of Exosomal Secretion (GO:1903543)	0.045372	0.219119	0	0	6.61745	20.4668	CHMP2A;SNF8
Positive Regulation Of Lyase Activity (GO:0051349)	0.045372	0.219119	0	0	6.61745	20.4668	PARK7;ISCU
Positive Regulation Of Nuclear-Transcribed mRNA Catabolic Process, Deadenylation-Dependent Decay (GO:1900153)	0.045372	0.219119	0	0	6.61745	20.4668	PABPC1;ZFP36L2
Post-Translational Protein Targeting To Endoplasmic Reticulum Membrane (GO:0006620)	0.045372	0.219119	0	0	6.61745	20.4668	CHMP4A;SEC61B
Protein Localization To Vacuole (GO:0072665)	0.045372	0.219119	0	0	6.61745	20.4668	GBP1;LAMTOR5
Protein Transport To Vacuole Involved In Ubiquitin-Dependent Protein Catabolic Process Via The Multivesicular Body Sorting Pathway (GO:0043328)	0.045372	0.219119	0	0	6.61745	20.4668	SNF8;VPS28
Regulation Of ATP Biosynthetic Process (GO:2001169)	0.045372	0.219119	0	0	6.61745	20.4668	TMSB4X;ENO1
Regulation Of Carbohydrate Catabolic Process (GO:0043470)	0.045372	0.219119	0	0	6.61745	20.4668	EIF6;PGAM1
Regulation Of Neuron Apoptotic Process (GO:0043523)	0.0455407	0.219119	0	0	2.41528	7.46117	SET;UBB;BAX;PARK7;ATF4;SOD1
Intrinsic Apoptotic Signaling Pathway (GO:0097193)	0.0455407	0.219119	0	0	2.41528	7.46117	PYCARD;HINT1;CYCS;BAX;SELENOK;ATF4
Actin Filament Bundle Organization (GO:0061572)	0.047046	0.222777	0	0	3.9749	12.1498	RFLNB;CORO1B;LIMD2
Regulation Of Protein Polymerization (GO:0032271)	0.047046	0.222777	0	0	3.9749	12.1498	HSP90AA1;COTL1;PFN1
Signal Transduction By P53 Class Mediator (GO:0072331)	0.047046	0.222777	0	0	3.9749	12.1498	PYCARD;HINT1;BATF
Negative Regulation Of Endocytosis (GO:0045806)	0.047046	0.222777	0	0	3.9749	12.1498	RACK1;RAC1;ARF6
Positive Regulation Of DNA Binding (GO:0043388)	0.047046	0.222777	0	0	3.9749	12.1498	EDF1;HMGB1;PARK7
Positive Regulation Of Interleukin-12 Production (GO:0032735)	0.047046	0.222777	0	0	3.9749	12.1498	IL16;HMGB1;LTB
Regulation Of Activated T Cell Proliferation (GO:0046006)	0.047046	0.222777	0	0	3.9749	12.1498	PYCARD;RPS3;HMGB1
Regulation Of Reactive Oxygen Species Metabolic Process (GO:2000377)	0.0490586	0.231782	0	0	3.06041	9.22633	CBR1;EIF6;RAC2;RAC1
Regulation Of Interleukin-8 Production (GO:0032677)	0.0497428	0.233434	0	0	2.61958	7.86107	PYCARD;TMSB4X;HMGB1;PARK7;LAMTOR5
Negative Regulation Of NF-kappaB Transcription Factor Activity (GO:0032088)	0.0497428	0.233434	0	0	2.61958	7.86107	PYCARD;NFKBIA;PRMT2;TMSB4X;COMMD6
Positive Regulation Of Growth (GO:0045927)	0.0497428	0.233434	0	0	2.61958	7.86107	CDC42;MTPN;CIB1;DNPH1;EIF4G2
Negative Regulation Of JNK Cascade (GO:0046329)	0.0506872	0.235891	0	0	3.84648	11.4705	DNAJA1;PRMT1;GSTP1
Positive Regulation Of Transcription By RNA Polymerase I (GO:0045943)	0.0506872	0.235891	0	0	3.84648	11.4705	NCL;DEK;ATF4
Purine Nucleotide Metabolic Process (GO:0006163)	0.0506872	0.235891	0	0	3.84648	11.4705	GUK1;IDH2;DNPH1
Regulation Of Intrinsic Apoptotic Signaling Pathway In Response To DNA Damage (GO:1902229)	0.0515168	0.235891	0	0	6.1081	18.1157	RPS3;TPT1
Cellular Response To Corticosteroid Stimulus (GO:0071384)	0.0515168	0.235891	0	0	6.1081	18.1157	ZFP36L2;UBE2L3
Defense Response To Protozoan (GO:0042832)	0.0515168	0.235891	0	0	6.1081	18.1157	GBP1;GBP4
Endosome To Lysosome Transport Via Multivesicular Body Sorting Pathway (GO:0032510)	0.0515168	0.235891	0	0	6.1081	18.1157	CHMP2A;CHMP4A
Midbody Abscission (GO:0061952)	0.0515168	0.235891	0	0	6.1081	18.1157	CHMP2A;CHMP4A
Negative Regulation Of Phagocytosis (GO:0050765)	0.0515168	0.235891	0	0	6.1081	18.1157	RACK1;HMGB1
Positive Regulation Of DNA Damage Response, Signal Transduction By P53 Class Mediator (GO:0043517)	0.0515168	0.235891	0	0	6.1081	18.1157	ZNHIT1;RPL26
Regulation Of Rac Protein Signal Transduction (GO:0035020)	0.0515168	0.235891	0	0	6.1081	18.1157	GABARAP;ARF6
Regulation Of Protein Kinase B Signaling (GO:0051896)	0.0516187	0.235891	0	0	2.16362	6.41269	HSP90AA1;HSP90AB1;C1QBP;RACK1;CIB1;PARK7;NOP53
RNA Catabolic Process (GO:0006401)	0.0517766	0.236097	0	0	3.00251	8.88988	ISG20;LSM5;ZFP36L2;LSM2
Negative Regulation Of Cellular Biosynthetic Process (GO:0031327)	0.0533014	0.242521	0	0	2.14687	6.29417	NCL;SERBP1;RACK1;RPS3;RPL13A;YBX1;GAPDH
Positive Regulation Of Telomere Maintenance Via Telomere Lengthening (GO:1904358)	0.054461	0.246725	0	0	3.72608	10.8439	CCT6A;HNRNPA1;CCT5
Regulation Of Cardiac Muscle Contraction (GO:0055117)	0.054461	0.246725	0	0	3.72608	10.8439	CALM3;CALM1;CALM2
Apoptotic Process (GO:0006915)	0.0568368	0.256932	0	0	1.83192	5.25315	PYCARD;NFKBIA;GZMM;TNFSF12;MAL;BAX;CIB1;DYNLL1;PPIA;GAPDH
Regulation Of Plasminogen Activation (GO:0010755)	0.0579388	0.259115	0	0	5.67152	16.1546	ENO1;S100A10
Heart Process (GO:0003015)	0.0579388	0.259115	0	0	5.67152	16.1546	ZNHIT1;SOD1
Late Endosome To Lysosome Transport (GO:1902774)	0.0579388	0.259115	0	0	5.67152	16.1546	CHMP2A;CHMP4A
Maturation Of 5.8S rRNA (GO:0000460)	0.0579388	0.259115	0	0	5.67152	16.1546	NSA2;EIF6
Negative Regulation Of Biosynthetic Process (GO:0009890)	0.0579388	0.259115	0	0	5.67152	16.1546	GSTP1;PARK7
Regulation Of Peptidyl-Threonine Phosphorylation (GO:0010799)	0.0583653	0.259912	0	0	3.61299	10.2646	CALM3;CALM1;CALM2
Negative Regulation Of Protein Kinase B Signaling (GO:0051898)	0.0583653	0.259912	0	0	3.61299	10.2646	RACK1;CIB1;NOP53
Positive Regulation Of Cellular Component Organization (GO:0051130)	0.0609291	0.270753	0	0	2.23378	6.25021	RACK1;RPS3;BRK1;BAX;PARK7;S100A10
Regulation Of I-kappaB kinase/NF-kappaB Signaling (GO:0043122)	0.0623867	0.274367	0	0	1.79854	4.98987	BST2;PYCARD;LGALS1;EEF1D;GSTP1;TERF2IP;S100A4;LTB;GAPDH;LAMTOR5
Spliceosomal snRNP Assembly (GO:0000387)	0.0623978	0.274367	0	0	3.50654	9.72794	SNRPD2;SNRPD3;LSM2
Mitochondrion Disassembly (GO:0061726)	0.0623978	0.274367	0	0	3.50654	9.72794	FIS1;GABARAPL2;GABARAP
Negative Regulation Of Stress-Activated MAPK Cascade (GO:0032873)	0.0623978	0.274367	0	0	3.50654	9.72794	PRMT1;GSTP1;PPIA
Positive Regulation Of Exocytosis (GO:0045921)	0.0623978	0.274367	0	0	3.50654	9.72794	CHMP2A;SNF8;S100A10
Positive Regulation Of Interleukin-8 Production (GO:0032757)	0.0634511	0.278294	0	0	2.79123	7.69678	PYCARD;HMGB1;PARK7;LAMTOR5
Regulation Of Cellular Respiration (GO:0043457)	0.0646206	0.278294	0	0	5.29314	14.4991	PRELID1;NOP53
Cellular Response To dsRNA (GO:0071359)	0.0646206	0.278294	0	0	5.29314	14.4991	NPM1;RALB
Cellular Response To Glucocorticoid Stimulus (GO:0071385)	0.0646206	0.278294	0	0	5.29314	14.4991	ZFP36L2;UBE2L3
Central Nervous System Neuron Development (GO:0021954)	0.0646206	0.278294	0	0	5.29314	14.4991	HSP90AA1;HSP90AB1
Response To Interferon-Alpha (GO:0035455)	0.0646206	0.278294	0	0	5.29314	14.4991	BST2;IFITM2
Negative Regulation Of Fibroblast Proliferation (GO:0048147)	0.0646206	0.278294	0	0	5.29314	14.4991	GSTP1;FTH1
Negative Regulation Of Oxidative Stress-Induced Intrinsic Apoptotic Signaling Pathway (GO:1902176)	0.0646206	0.278294	0	0	5.29314	14.4991	PARK7;PPIA
Positive Regulation Of Cell Cycle Phase Transition (GO:1901989)	0.0646206	0.278294	0	0	5.29314	14.4991	NPM1;PHB2
rRNA Transcription (GO:0009303)	0.0646206	0.278294	0	0	5.29314	14.4991	GTF3C6;GTF3A
Ras Protein Signal Transduction (GO:0007265)	0.0660375	0.283761	0	0	2.03644	5.53408	RALB;ARHGDIB;CFL1;RHOG;BRK1;PARK7;RAC1
Negative Regulation Of Protein Kinase Activity (GO:0006469)	0.0663688	0.283761	0	0	2.39779	6.50407	PYCARD;NPM1;GSTP1;PARK7;PPIA
mRNA Transcription By RNA Polymerase II (GO:0042789)	0.066556	0.283761	0	0	3.40618	9.22977	TAF10;S100A10;ATF4
Membrane Assembly (GO:0071709)	0.066556	0.283761	0	0	3.40618	9.22977	CHMP2A;CHMP4A;S100A10
RNA Methylation (GO:0001510)	0.066568	0.283761	0	0	2.74297	7.43215	TRMT112;SNRPD2;METTL5;SNRPD3
Positive Regulation Of Macromolecule Metabolic Process (GO:0010604)	0.0681662	0.289984	0	0	1.59975	4.29662	RPL5;MTPN;RPS7;RPL11;SNF8;PARK7;ACTG1;UXT;NFKBIA;PDCL3;RPS3;RPL17;ATF4;LAMTOR5
Positive Regulation Of I-kappaB kinase/NF-kappaB Signaling (GO:0043123)	0.0687043	0.29168	0	0	1.91024	5.11552	BST2;LGALS1;EEF1D;TERF2IP;S100A4;LTB;GAPDH;LAMTOR5
Positive Regulation Of DNA Repair (GO:0045739)	0.0689682	0.292207	0	0	2.36912	6.33529	BCL7C;RPS3;HMGB1;ACTB;OOEP
Regulation Of Nitric Oxide Biosynthetic Process (GO:0045428)	0.0708376	0.293618	0	0	3.31139	8.76647	HSP90AA1;HSP90AB1;RAC1
Regulation Of Receptor-Mediated Endocytosis (GO:0048259)	0.0708376	0.293618	0	0	3.31139	8.76647	ARF1;RAC1;ARF6
Retina Homeostasis (GO:0001895)	0.0708376	0.293618	0	0	3.31139	8.76647	PRDX1;ACTG1;SOD1
Negative Regulation Of Mitochondrion Organization (GO:0010823)	0.0708376	0.293618	0	0	3.31139	8.76647	PRELID1;SLC25A5;SLC25A6
Neuron Projection Extension (GO:1990138)	0.0708376	0.293618	0	0	3.31139	8.76647	HSP90AA1;HSP90AB1;SSNA1
Regulation Of Exosomal Secretion (GO:1903541)	0.0715456	0.293618	0	0	4.96207	13.0871	CHMP2A;SNF8
T-helper Cell Differentiation (GO:0042093)	0.0715456	0.293618	0	0	4.96207	13.0871	HMGB1;BATF
Regulation Of Protein Neddylation (GO:2000434)	0.0715456	0.293618	0	0	4.96207	13.0871	RPL5;RPL11
Lysosomal Lumen Acidification (GO:0007042)	0.0715456	0.293618	0	0	4.96207	13.0871	RNASEK;ATP6V1F
Maintenance Of Protein Location In Nucleus (GO:0051457)	0.0715456	0.293618	0	0	4.96207	13.0871	CHCHD10;PARK7
Mitotic Cytokinetic Process (GO:1902410)	0.0715456	0.293618	0	0	4.96207	13.0871	CHMP2A;CHMP4A
Negative Regulation Of Viral Entry Into Host Cell (GO:0046597)	0.0715456	0.293618	0	0	4.96207	13.0871	IFITM2;LY6E
Positive Regulation Of Establishment Of Protein Localization (GO:1904951)	0.0715456	0.293618	0	0	4.96207	13.0871	CCT6A;CCT5
Positive Regulation Of Focal Adhesion Assembly (GO:0051894)	0.0715456	0.293618	0	0	4.96207	13.0871	RAC1;S100A10
Positive Regulation Of Neutrophil Chemotaxis (GO:0090023)	0.0715456	0.293618	0	0	4.96207	13.0871	RAC2;RAC1
Regulation Of RIG-I Signaling Pathway (GO:0039535)	0.0715456	0.293618	0	0	4.96207	13.0871	C1QBP;NOP53
Response To Metal Ion (GO:0010038)	0.0730356	0.29798	0	0	2.65126	6.93784	CALM3;CALM1;ATP5F1D;CALM2
Negative Regulation Of Cell Death (GO:0060548)	0.0730356	0.29798	0	0	2.65126	6.93784	PSMC5;CHMP2A;CHMP4A;PARK7
Positive Regulation Of Interleukin-1 Production (GO:0032732)	0.0730356	0.29798	0	0	2.65126	6.93784	PYCARD;GBP5;IL16;HMGB1
Positive Regulation Of Binding (GO:0051099)	0.0743337	0.302686	0	0	2.31379	6.01397	RALB;RPL11;EDF1;HMGB1;RAN
Cellular Response To Heat (GO:0034605)	0.0752398	0.304597	0	0	3.22173	8.33486	HSP90AA1;HSP90AB1;HIKESHI
Synaptic Vesicle Endocytosis (GO:0048488)	0.0752398	0.304597	0	0	3.22173	8.33486	AP2S1;AP2M1;VAMP2
Negative Regulation Of Mitotic Cell Cycle Phase Transition (GO:1901991)	0.0752398	0.304597	0	0	3.22173	8.33486	PRMT2;CDK2AP2;ZFP36L2
Regulation Of Lymphocyte Differentiation (GO:0045619)	0.0786978	0.315545	0	0	4.66994	11.8716	PRELID1;ZFP36L2
Regulation Of Megakaryocyte Differentiation (GO:0045652)	0.0786978	0.315545	0	0	4.66994	11.8716	EIF6;PRMT1
Release Of Cytochrome C From Mitochondria (GO:0001836)	0.0786978	0.315545	0	0	4.66994	11.8716	FIS1;BAX
Positive Regulation Of Mitochondrial Fission (GO:0090141)	0.0786978	0.315545	0	0	4.66994	11.8716	FIS1;RALBP1
Regulation Of Autophagy Of Mitochondrion (GO:1903146)	0.0786978	0.315545	0	0	4.66994	11.8716	FKBP8;PARK7
Regulation Of Release Of Cytochrome C From Mitochondria (GO:0090199)	0.0797599	0.316368	0	0	3.13679	7.9321	PYCARD;PRELID1;BAX
Stem Cell Differentiation (GO:0048863)	0.0797599	0.316368	0	0	3.13679	7.9321	GPM6A;METTL5;BATF
Negative Regulation Of mRNA Catabolic Process (GO:1902373)	0.0797599	0.316368	0	0	3.13679	7.9321	CSDE1;YBX1;PABPC1
Positive Regulation Of Actin Filament Polymerization (GO:0030838)	0.0797599	0.316368	0	0	3.13679	7.9321	PYCARD;PFN1;ARF6
Positive Regulation Of Viral Process (GO:0048524)	0.0797599	0.316368	0	0	3.13679	7.9321	RAD23A;PABPC1;PPIA
Response To Reactive Oxygen Species (GO:0000302)	0.0798101	0.316368	0	0	2.56547	6.48579	PRDX5;GSTP1;RPS3;SOD1
Protein Localization To Nucleus (GO:0034504)	0.0815113	0.322501	0	0	2.05951	5.16323	RPL11;CHCHD10;HIKESHI;PHB2;NOP53;RAN
Positive Regulation Of DNA-binding Transcription Factor Activity (GO:0051091)	0.0845023	0.333705	0	0	1.69062	4.17747	PYCARD;MTPN;NPM1;RPS3;TERF2IP;CIB1;PARK7;PHB2;PPIA;LAMTOR5
Regulation Of Mitotic Spindle Assembly (GO:1901673)	0.0860618	0.334188	0	0	4.41027	10.817	CHMP2A;CHMP4A
Transport Along Microtubule (GO:0010970)	0.0860618	0.334188	0	0	4.41027	10.817	CDC42;BLOC1S2
Late Endosome To Vacuole Transport (GO:0045324)	0.0860618	0.334188	0	0	4.41027	10.817	CHMP2A;CHMP4A
Negative Regulation Of Phosphate Metabolic Process (GO:0045936)	0.0860618	0.334188	0	0	4.41027	10.817	UXT;DYNLL1
Negative Regulation Of Protein Localization To Cell Periphery (GO:1904376)	0.0860618	0.334188	0	0	4.41027	10.817	GBP1;AP2M1
Positive Regulation Of Antigen Receptor-Mediated Signaling Pathway (GO:0050857)	0.0860618	0.334188	0	0	4.41027	10.817	UXT;RPS3
Positive Regulation Of Embryonic Development (GO:0040019)	0.0860618	0.334188	0	0	4.41027	10.817	CFL1;RACK1
Positive Regulation Of Protein Processing (GO:0010954)	0.0860618	0.334188	0	0	4.41027	10.817	ENO1;S100A10
protein-DNA Complex Disassembly (GO:0032986)	0.0860618	0.334188	0	0	4.41027	10.817	SET;RPL17
Negative Regulation Of Growth (GO:0045926)	0.0865525	0.335471	0	0	2.0244	4.95371	BST2;NDUFA13;BTG1;CCDC85B;RACK1;ENO1
Positive Regulation Of Supramolecular Fiber Organization (GO:1902905)	0.0887064	0.340467	0	0	2.18609	5.29564	PYCARD;RPS3;RAC1;PFN1;ARF6
Negative Regulation Of Cell Growth (GO:0030308)	0.089136	0.340467	0	0	2.00728	4.85279	BST2;NDUFA13;BTG1;CCDC85B;RACK1;ENO1
DNA-templated DNA Replication Maintenance Of Fidelity (GO:0045005)	0.0891428	0.340467	0	0	2.97964	7.20333	CENPX;NUCKS1;OOEP
mRNA Catabolic Process (GO:0006402)	0.0891428	0.340467	0	0	2.97964	7.20333	LSM5;ZFP36L2;LSM2
mRNA Transcription (GO:0009299)	0.0891428	0.340467	0	0	2.97964	7.20333	TAF10;S100A10;ATF4
Positive Regulation Of Cell-Matrix Adhesion (GO:0001954)	0.0891428	0.340467	0	0	2.97964	7.20333	CIB1;RAC1;S100A10
Positive Regulation Of Stress Fiber Assembly (GO:0051496)	0.0891428	0.340467	0	0	2.97964	7.20333	CDC42;RAC1;S100A10
Regulation Of JUN Kinase Activity (GO:0043506)	0.0891428	0.340467	0	0	2.97964	7.20333	DNAJA1;GSTP1;RPS3
Positive Regulation Of Response To External Stimulus (GO:0032103)	0.0894597	0.341055	0	0	1.88401	4.54794	PYCARD;NFKBIA;GBP5;LGALS1;CYBA;IL16;GPSM3
Positive Regulation Of Cell Population Proliferation (GO:0008284)	0.0909591	0.346141	0	0	1.4593	3.49846	RPS9;NPM1;PRMT1;RPS6;NME2;RHOG;CIB1;NAP1L1;ACTB;GNAI2;BST2;RPS4X;RPS15A;BCL7C;S100A6;SLC25A5;RPL17
Cellular Response To Starvation (GO:0009267)	0.0917613	0.34856	0	0	1.99045	4.75432	GABARAPL2;HSPA8;RALB;HNRNPA1;GABARAP;ATF4
Chaperone-Mediated Protein Complex Assembly (GO:0051131)	0.0936228	0.348832	0	0	4.17794	9.89537	HSP90AA1;HSP90AB1
Innate Immune Response In Mucosa (GO:0002227)	0.0936228	0.348832	0	0	4.17794	9.89537	FAU;RPL39
Macrophage Differentiation (GO:0030225)	0.0936228	0.348832	0	0	4.17794	9.89537	CDC42;SOCS1
Mitochondrial Calcium Ion Homeostasis (GO:0051560)	0.0936228	0.348832	0	0	4.17794	9.89537	FIS1;SMDT1
Modulation By Host Of Viral Genome Replication (GO:0044827)	0.0936228	0.348832	0	0	4.17794	9.89537	EEF1A1;NUCKS1
Plasma Membrane Repair (GO:0001778)	0.0936228	0.348832	0	0	4.17794	9.89537	CHMP2A;CHMP4A
Positive Regulation Of Granulocyte Chemotaxis (GO:0071624)	0.0936228	0.348832	0	0	4.17794	9.89537	RAC2;RAC1
Positive Regulation Of Transcription Regulatory Region DNA Binding (GO:2000679)	0.0936228	0.348832	0	0	4.17794	9.89537	PARK7;LAMTOR5
Regulation Of Transport (GO:0051049)	0.0939997	0.348832	0	0	2.90682	6.87307	DNAJA1;VAMP2;ACTG1
Establishment Of Protein Localization To Mitochondrion (GO:0072655)	0.0939997	0.348832	0	0	2.90682	6.87307	FIS1;TSPO;TOMM22
Synaptic Vesicle Recycling (GO:0036465)	0.0939997	0.348832	0	0	2.90682	6.87307	AP2S1;AP2M1;VAMP2
Nucleus Organization (GO:0006997)	0.0939997	0.348832	0	0	2.90682	6.87307	RPS19;CHMP2A;CHMP4A
Positive Regulation Of Biosynthetic Process (GO:0009891)	0.0939997	0.348832	0	0	2.90682	6.87307	MTPN;CYBA;VIM
Mitotic Nuclear Division (GO:0140014)	0.0989629	0.365953	0	0	2.83746	6.56308	CHMP2A;CHMP4A;RAN
Regulation Of Apoptotic Signaling Pathway (GO:2001233)	0.0989629	0.365953	0	0	2.83746	6.56308	PYCARD;RPS3;PPIA
Antimicrobial Humoral Response (GO:0019730)	0.101167	0.368707	0	0	2.09362	4.79644	RPL30;RPS19;FAU;RPL39;GAPDH
Regulation Of Histone Acetylation (GO:0035065)	0.101367	0.368707	0	0	3.96884	9.08471	SET;DEK
Regulation Of Intracellular Steroid Hormone Receptor Signaling Pathway (GO:0033143)	0.101367	0.368707	0	0	3.96884	9.08471	PRMT2;PARK7
Cytoskeleton-Dependent Intracellular Transport (GO:0030705)	0.101367	0.368707	0	0	3.96884	9.08471	TUBA1C;TUBA1B
Natural Killer Cell Activation Involved In Immune Response (GO:0002323)	0.101367	0.368707	0	0	3.96884	9.08471	CORO1A;VAMP2
Negative Regulation Of Myeloid Cell Differentiation (GO:0045638)	0.101367	0.368707	0	0	3.96884	9.08471	PRMT1;CIB1
Positive Regulation Of Viral Life Cycle (GO:1903902)	0.101367	0.368707	0	0	3.96884	9.08471	LGALS1;HMGB1
rRNA Methylation (GO:0031167)	0.101367	0.368707	0	0	3.96884	9.08471	TRMT112;METTL5
Regulation Of Catabolic Process (GO:0009894)	0.101367	0.368707	0	0	3.96884	9.08471	NUB1;SNF8
DNA Metabolic Process (GO:0006259)	0.101469	0.368707	0	0	1.58433	3.62494	ISG20;NPM1;SET;RPS3;TERF2IP;NAP1L1;PARK7;HMGB1;TOP1;NOP53;RAN
Regulation Of Cellular Localization (GO:0060341)	0.101905	0.369008	0	0	2.33839	5.34021	HSP90AA1;HSP90AB1;RACK1;OOEP
Protein Targeting To Membrane (GO:0006612)	0.101905	0.369008	0	0	2.33839	5.34021	SRP19;NACA;CHMP4A;SRP14
Regulation Of Cell Cycle Process (GO:0010564)	0.102675	0.371155	0	0	1.92585	4.38359	CDC42;BCL7C;CALM3;CALM1;CALM2;RPL17
Regulation Of Fibroblast Proliferation (GO:0048145)	0.104029	0.373471	0	0	2.77133	6.27175	GSTP1;FTH1;S100A6
Regulation Of Interleukin-10 Production (GO:0032653)	0.104029	0.373471	0	0	2.77133	6.27175	PYCARD;ISG15;HMGB1
Replication Fork Processing (GO:0031297)	0.104029	0.373471	0	0	2.77133	6.27175	CENPX;NUCKS1;OOEP
Positive Regulation Of Blood Vessel Endothelial Cell Migration (GO:0043536)	0.104029	0.373471	0	0	2.77133	6.27175	TMSB4X;CIB1;HMGB1
Regulation Of Rho Protein Signal Transduction (GO:0035023)	0.105835	0.379303	0	0	2.30438	5.17534	RALBP1;ARHGDIB;RAC1;DYNLL1
Intracellular Protein Transport (GO:0006886)	0.108248	0.387082	0	0	1.52988	3.40142	ARL4C;ARF1;NPM1;RPL11;HIKESHI;SNF8;PHB2;VPS28;GABARAP;RAN;ARF6;ARCN1
Plasma Membrane Bounded Cell Projection Organization (GO:0120036)	0.108376	0.387082	0	0	1.89508	4.21116	GPM6A;PRMT1;BLOC1S2;HMGB1;RAC1;CORO1B
Regulation Of T Cell Differentiation (GO:0045580)	0.109196	0.387276	0	0	2.70821	5.99762	PRELID1;ACTB;SOD1
Positive Regulation Of mRNA Splicing, Via Spliceosome (GO:0048026)	0.10928	0.387276	0	0	3.77965	8.36754	RBM3;NCL
Positive Regulation Of Protein Targeting To Membrane (GO:0090314)	0.10928	0.387276	0	0	3.77965	8.36754	FIS1;CIB1
Import Into Nucleus (GO:0051170)	0.109833	0.387276	0	0	2.27134	5.01692	HIKESHI;HNRNPA1;PHB2;RAN
Regulation Of Cell Cycle G1/S Phase Transition (GO:1902806)	0.109833	0.387276	0	0	2.27134	5.01692	BCL7C;PSME1;PSME2;PHB2
Regulation Of DNA Binding (GO:0051101)	0.11446	0.387276	0	0	2.64789	5.73938	NFKBIA;EDF1;HMGB1
Negative Regulation Of Cellular Process (GO:0048523)	0.117237	0.387276	0	0	1.38641	2.97184	NPM1;NDUFA13;BTG1;CIB1;ENO1;PARK7;DYNLL1;ACTB;VAMP8;BST2;CCDC85B;FTH1;BCL7C;RACK1;CHMP2A;CHMP4A;ANP32B;S100A11
5S Class rRNA Transcription By RNA Polymerase III (GO:0042791)	0.117333	0.387276	0	0	9.91006	21.2347	GTF3C6
CD4-positive, Alpha-Beta T Cell Activation (GO:0035710)	0.117333	0.387276	0	0	9.91006	21.2347	HMGB1
PML Body Organization (GO:0030578)	0.117333	0.387276	0	0	9.91006	21.2347	SERBP1
Regulation Of mRNA Binding (GO:1902415)	0.117333	0.387276	0	0	9.91006	21.2347	EIF3E
Axo-Dendritic Transport (GO:0008088)	0.117333	0.387276	0	0	9.91006	21.2347	HSPA8
Regulation Of Pentose-Phosphate Shunt (GO:0043456)	0.117333	0.387276	0	0	9.91006	21.2347	PGAM1
Regulation Of Plasma Membrane Repair (GO:1905684)	0.117333	0.387276	0	0	9.91006	21.2347	S100A10
Cellular Response To Cold (GO:0070417)	0.117333	0.387276	0	0	9.91006	21.2347	NFKBIA
Cellular Response To Granulocyte Macrophage Colony-Stimulating Factor Stimulus (GO:0097011)	0.117333	0.387276	0	0	9.91006	21.2347	ZFP36L2
Regulation Of Transmission Of Nerve Impulse (GO:0051969)	0.117333	0.387276	0	0	9.91006	21.2347	TYMP
Response To Granulocyte Macrophage Colony-Stimulating Factor (GO:0097012)	0.117333	0.387276	0	0	9.91006	21.2347	ZFP36L2
Embryonic Brain Development (GO:1990403)	0.117333	0.387276	0	0	9.91006	21.2347	RPL10
snoRNA Localization (GO:0048254)	0.117333	0.387276	0	0	9.91006	21.2347	ZNHIT3
mRNA 5'-Splice Site Recognition (GO:0000395)	0.117333	0.387276	0	0	9.91006	21.2347	PSIP1
Natural Killer Cell Degranulation (GO:0043320)	0.117333	0.387276	0	0	9.91006	21.2347	VAMP2
Negative Regulation Of Arp2/3 Complex-Mediated Actin Nucleation (GO:0034316)	0.117333	0.387276	0	0	9.91006	21.2347	GMFG
Negative Regulation Of Cellular Response To Hypoxia (GO:1900038)	0.117333	0.387276	0	0	9.91006	21.2347	ENO1
Negative Regulation Of Endoplasmic Reticulum Calcium Ion Concentration (GO:0032471)	0.117333	0.387276	0	0	9.91006	21.2347	FIS1
Negative Regulation Of Fibroblast Migration (GO:0010764)	0.117333	0.387276	0	0	9.91006	21.2347	RAC1
Negative Regulation Of Histone Acetylation (GO:0035067)	0.117333	0.387276	0	0	9.91006	21.2347	SET
Negative Regulation Of Nuclear-Transcribed mRNA Catabolic Process, Nonsense-Mediated Decay (GO:2000623)	0.117333	0.387276	0	0	9.91006	21.2347	PABPC1
Negative Regulation Of Protein Kinase Activity By Regulation Of Protein Phosphorylation (GO:0044387)	0.117333	0.387276	0	0	9.91006	21.2347	NPM1
Negative Regulation Of Protein Polyubiquitination (GO:1902915)	0.117333	0.387276	0	0	9.91006	21.2347	PPIA
Negative Regulation Of Trophoblast Cell Migration (GO:1901164)	0.117333	0.387276	0	0	9.91006	21.2347	ARHGDIB
Nucleoside Triphosphate Biosynthetic Process (GO:0009142)	0.117333	0.387276	0	0	9.91006	21.2347	NME2
Osmosensory Signaling Pathway (GO:0007231)	0.117333	0.387276	0	0	9.91006	21.2347	PYCARD
Pentose-Phosphate Shunt, Non-Oxidative Branch (GO:0009052)	0.117333	0.387276	0	0	9.91006	21.2347	TALDO1
Positive Regulation Of Hemoglobin Biosynthetic Process (GO:0046985)	0.117333	0.387276	0	0	9.91006	21.2347	PRMT1
Positive Regulation Of Interleukin-18 Production (GO:0032741)	0.117333	0.387276	0	0	9.91006	21.2347	GBP5
Positive Regulation Of Microglial Cell Activation (GO:1903980)	0.117333	0.387276	0	0	9.91006	21.2347	UXT
Protein Repair (GO:0030091)	0.117333	0.387276	0	0	9.91006	21.2347	MSRB2
Protein Targeting To Vacuole Involved In Autophagy (GO:0071211)	0.117333	0.387276	0	0	9.91006	21.2347	HSPA8
Protein Ufmylation (GO:0071569)	0.117333	0.387276	0	0	9.91006	21.2347	UFC1
Regulation Of Cysteine-Type Endopeptidase Activity (GO:2000116)	0.11735	0.387276	0	0	3.60767	7.72976	PYCARD;PSMB9
Regulation Of Ruffle Assembly (GO:1900027)	0.11735	0.387276	0	0	3.60767	7.72976	UXT;PFN1
Regulation Of Supramolecular Fiber Organization (GO:1902903)	0.11735	0.387276	0	0	3.60767	7.72976	HSPA8;PARK7
Endosome Transport Via Multivesicular Body Sorting Pathway (GO:0032509)	0.11735	0.387276	0	0	3.60767	7.72976	CHMP2A;CHMP4A
Stress Granule Assembly (GO:0034063)	0.11735	0.387276	0	0	3.60767	7.72976	CSDE1;RPS23
Natural Killer Cell Mediated Cytotoxicity (GO:0042267)	0.11735	0.387276	0	0	3.60767	7.72976	CORO1A;VAMP2
Positive Regulation Of Cell Cycle G2/M Phase Transition (GO:1902751)	0.11735	0.387276	0	0	3.60767	7.72976	NPM1;TNFSF13B
Regulation Of Actin Nucleation (GO:0051125)	0.11735	0.387276	0	0	3.60767	7.72976	CORO1A;CORO1B
Protein Modification By Small Protein Conjugation (GO:0032446)	0.117497	0.387276	0	0	1.47809	3.16509	UBE2I;UBE2L6;NEDD8;ISG15;UBE2L3;NUB1;UBB;SUMO2;RACK1;UFC1;RNF181;RPS27A;UBA52
Positive Regulation Of Interleukin-6 Production (GO:0032755)	0.118028	0.387807	0	0	2.20802	4.71817	PYCARD;CYBA;IL16;HMGB1
Regulation Of Ras Protein Signal Transduction (GO:0046578)	0.118028	0.387807	0	0	2.20802	4.71817	ARHGDIB;DYNLL1;GABARAP;ARF6
Erythrocyte Differentiation (GO:0030218)	0.119818	0.391231	0	0	2.5902	5.49583	RPS14;RPS19;SLC25A5
Negative Regulation Of DNA Metabolic Process (GO:0051053)	0.119818	0.391231	0	0	2.5902	5.49583	RPS3;TERF2IP;S100A11
Nuclear Export (GO:0051168)	0.119818	0.391231	0	0	2.5902	5.49583	UBE2I;HNRNPA1;RAN
Proton Transmembrane Transport (GO:1902600)	0.119818	0.391231	0	0	2.5902	5.49583	RNASEK;ATP5PO;ATP6V1F
Positive Regulation Of Cell Growth (GO:0030307)	0.121391	0.395133	0	0	1.96863	4.15134	CDC42;MTPN;CIB1;DNPH1;EIF4G2
Regulation Of G1/S Transition Of Mitotic Cell Cycle (GO:2000045)	0.121391	0.395133	0	0	1.96863	4.15134	PRMT2;BCL7C;PSME1;CDK2AP2;PSME2
Regulation Of Interferon-Beta Production (GO:0032648)	0.125267	0.401842	0	0	2.53495	5.26589	PYCARD;HSP90AA1;ISG15
Nucleocytoplasmic Transport (GO:0006913)	0.125267	0.401842	0	0	2.53495	5.26589	NPM1;UBE2I;HNRNPA1
Activation Of Protein Kinase B Activity (GO:0032148)	0.125564	0.401842	0	0	3.45063	7.15986	PARK7;PPIA
Regulation Of Lysosomal Lumen pH (GO:0035751)	0.125564	0.401842	0	0	3.45063	7.15986	RNASEK;ATP6V1F
Cellular Response To Steroid Hormone Stimulus (GO:0071383)	0.125564	0.401842	0	0	3.45063	7.15986	HSPA8;UBE2L3
Late Endosome To Vacuole Transport Via Multivesicular Body Sorting Pathway (GO:0032511)	0.125564	0.401842	0	0	3.45063	7.15986	SNF8;VPS28
Long-Chain Fatty Acid Biosynthetic Process (GO:0042759)	0.125564	0.401842	0	0	3.45063	7.15986	GPX4;GSTP1
Negative Regulation Of Protein Localization To Membrane (GO:1905476)	0.125564	0.401842	0	0	3.45063	7.15986	GBP1;AP2M1
Negative Regulation Of Response To Endoplasmic Reticulum Stress (GO:1903573)	0.125564	0.401842	0	0	3.45063	7.15986	RACK1;PARK7
Negative Regulation Of Stress Fiber Assembly (GO:0051497)	0.125564	0.401842	0	0	3.45063	7.15986	DYNLL1;PFN1
Positive Regulation Of Release Of Cytochrome C From Mitochondria (GO:0090200)	0.125564	0.401842	0	0	3.45063	7.15986	PYCARD;BAX
Vesicle Fusion (GO:0006906)	0.130799	0.404343	0	0	2.11937	4.311	VAMP8;CHMP2A;CHMP4A;VAMP2
Positive Regulation Of Endocytosis (GO:0045807)	0.130799	0.404343	0	0	2.11937	4.311	PYCARD;CDC42;CYBA;VPS28
Positive Regulation Of Protein Localization To Membrane (GO:1905477)	0.130799	0.404343	0	0	2.11937	4.311	FIS1;RHOG;CIB1;ARF6
Protein Import Into Nucleus (GO:0006606)	0.130799	0.404343	0	0	2.11937	4.311	HIKESHI;PHB2;RPL17;RAN
RNA Modification (GO:0009451)	0.130803	0.404343	0	0	2.48202	5.04858	SSB;TSR3;NOP10
Regulation Of Telomere Maintenance Via Telomerase (GO:0032210)	0.130803	0.404343	0	0	2.48202	5.04858	CCT6A;HNRNPA1;CCT5
Positive Regulation Of Protein Localization To Cell Periphery (GO:1904377)	0.130803	0.404343	0	0	2.48202	5.04858	RHOG;CIB1;ARF6
Defense Response To Bacterium (GO:0042742)	0.132683	0.404343	0	0	1.62516	3.2825	PYCARD;RPL30;RPS19;ISG15;FAU;RPL39;GBP1;GBP4
Wnt Signaling Pathway, Planar Cell Polarity Pathway (GO:0060071)	0.133909	0.404343	0	0	3.30669	6.6484	CDC42;RAC1
Regulation Of Myeloid Cell Differentiation (GO:0045637)	0.133909	0.404343	0	0	3.30669	6.6484	EIF6;PRMT1
Regulation Of Reactive Oxygen Species Biosynthetic Process (GO:1903426)	0.133909	0.404343	0	0	3.30669	6.6484	CYBA;PARK7
Response To Glucocorticoid (GO:0051384)	0.133909	0.404343	0	0	3.30669	6.6484	ZFP36L2;UBE2L3
miRNA-mediated Gene Silencing (GO:0035195)	0.133909	0.404343	0	0	3.30669	6.6484	EIF6;RAN
Negative Regulation Of Receptor-Mediated Endocytosis (GO:0048261)	0.133909	0.404343	0	0	3.30669	6.6484	RAC1;ARF6
Nuclear Membrane Organization (GO:0071763)	0.133909	0.404343	0	0	3.30669	6.6484	CHMP2A;CHMP4A
Organelle Membrane Fusion (GO:0090174)	0.133909	0.404343	0	0	3.30669	6.6484	VAMP8;VAMP2
Positive Regulation Of Microtubule Polymerization Or Depolymerization (GO:0031112)	0.133909	0.404343	0	0	3.30669	6.6484	RPS3;RAC1
Regulation Of Cytokinesis (GO:0032465)	0.135178	0.404343	0	0	2.09138	4.18518	CDC42;CALM3;CALM1;CALM2
Cellular Response To Ionizing Radiation (GO:0071479)	0.136424	0.404343	0	0	2.43124	4.843	EEF1D;NUCKS1;RPL26
Negative Regulation Of Innate Immune Response (GO:0045824)	0.136424	0.404343	0	0	2.43124	4.843	RPS19;BANF1;ISG15
Regulation Of Cellular Response To Hypoxia (GO:1900037)	0.139096	0.404343	0	0	7.92764	15.638	CHCHD2
Regulation Of Centriole Elongation (GO:1903722)	0.139096	0.404343	0	0	7.92764	15.638	CHMP2A
Regulation Of Digestive System Process (GO:0044058)	0.139096	0.404343	0	0	7.92764	15.638	TYMP
RIG-I Signaling Pathway (GO:0039529)	0.139096	0.404343	0	0	7.92764	15.638	PHB2
Regulation Of Hemoglobin Biosynthetic Process (GO:0046984)	0.139096	0.404343	0	0	7.92764	15.638	PRMT1
Adherens Junction Maintenance (GO:0034334)	0.139096	0.404343	0	0	7.92764	15.638	PLEKHA7
Aldehyde Biosynthetic Process (GO:0046184)	0.139096	0.404343	0	0	7.92764	15.638	TPI1
Regulation Of Muscle Organ Development (GO:0048634)	0.139096	0.404343	0	0	7.92764	15.638	MTPN
Auditory Receptor Cell Morphogenesis (GO:0002093)	0.139096	0.404343	0	0	7.92764	15.638	SOD1
Auditory Receptor Cell Stereocilium Organization (GO:0060088)	0.139096	0.404343	0	0	7.92764	15.638	SOD1
Regulation Of Oxidative Stress-Induced Neuron Intrinsic Apoptotic Signaling Pathway (GO:1903376)	0.139096	0.404343	0	0	7.92764	15.638	PARK7
Regulation Of Striated Muscle Tissue Development (GO:0016202)	0.139096	0.404343	0	0	7.92764	15.638	MTPN
Cellular Response To Prostaglandin E Stimulus (GO:0071380)	0.139096	0.404343	0	0	7.92764	15.638	PTGER2
Clathrin Coat Disassembly (GO:0072318)	0.139096	0.404343	0	0	7.92764	15.638	HSPA8
Response To Increased Oxygen Levels (GO:0036296)	0.139096	0.404343	0	0	7.92764	15.638	ATP6V1G1
Definitive Hemopoiesis (GO:0060216)	0.139096	0.404343	0	0	7.92764	15.638	ZFP36L2
tRNA 3'-End Processing (GO:0042780)	0.139096	0.404343	0	0	7.92764	15.638	SSB
Hepatocyte Growth Factor Receptor Signaling Pathway (GO:0048012)	0.139096	0.404343	0	0	7.92764	15.638	RAC1
Macropinocytosis (GO:0044351)	0.139096	0.404343	0	0	7.92764	15.638	PYCARD
Maintenance Of Lens Transparency (GO:0036438)	0.139096	0.404343	0	0	7.92764	15.638	CHMP4A
Membrane Invagination (GO:0010324)	0.139096	0.404343	0	0	7.92764	15.638	CHMP4A
Mitochondrion-Endoplasmic Reticulum Membrane Tethering (GO:1990456)	0.139096	0.404343	0	0	7.92764	15.638	CALM1
Negative Regulation Of Acute Inflammatory Response (GO:0002674)	0.139096	0.404343	0	0	7.92764	15.638	GSTP1
Negative Regulation Of Establishment Of Protein Localization To Mitochondrion (GO:1903748)	0.139096	0.404343	0	0	7.92764	15.638	DNAJA1
Negative Regulation Of Protein Sumoylation (GO:0033234)	0.139096	0.404343	0	0	7.92764	15.638	PARK7
Negative Regulation Of Response To Reactive Oxygen Species (GO:1901032)	0.139096	0.404343	0	0	7.92764	15.638	PARK7
Negative Regulation Of Ruffle Assembly (GO:1900028)	0.139096	0.404343	0	0	7.92764	15.638	UXT
Nucleotide Catabolic Process (GO:0009166)	0.139096	0.404343	0	0	7.92764	15.638	DNPH1
Polyamine Biosynthetic Process (GO:0006596)	0.139096	0.404343	0	0	7.92764	15.638	SRM
Positive Regulation Of B Cell Receptor Signaling Pathway (GO:0050861)	0.139096	0.404343	0	0	7.92764	15.638	UXT
Positive Regulation Of IRE1-mediated Unfolded Protein Response (GO:1903896)	0.139096	0.404343	0	0	7.92764	15.638	BAX
Positive Regulation Of RNA Binding (GO:1905216)	0.139096	0.404343	0	0	7.92764	15.638	EIF3E
Positive Regulation Of Chemokine (C-X-C Motif) Ligand 2 Production (GO:2000343)	0.139096	0.404343	0	0	7.92764	15.638	HMGB1
Positive Regulation Of Fibroblast Apoptotic Process (GO:2000271)	0.139096	0.404343	0	0	7.92764	15.638	BTG1
Positive Regulation Of Gastrulation (GO:2000543)	0.139096	0.404343	0	0	7.92764	15.638	RACK1
Positive Regulation Of Lamellipodium Morphogenesis (GO:2000394)	0.139096	0.404343	0	0	7.92764	15.638	CORO1B
Positive Regulation Of Lymphocyte Apoptotic Process (GO:0070230)	0.139096	0.404343	0	0	7.92764	15.638	PRELID1
Positive Regulation Of mRNA Binding (GO:1902416)	0.139096	0.404343	0	0	7.92764	15.638	EIF3E
Positive Regulation Of Membrane Depolarization (GO:1904181)	0.139096	0.404343	0	0	7.92764	15.638	RACK1
Positive Regulation Of Mitophagy (GO:1901526)	0.139096	0.404343	0	0	7.92764	15.638	SLC25A5
Positive Regulation Of Pinocytosis (GO:0048549)	0.139096	0.404343	0	0	7.92764	15.638	CDC42
Positive Regulation Of Striated Muscle Contraction (GO:0045989)	0.139096	0.404343	0	0	7.92764	15.638	GSTO1
Positive Regulation Of Trophoblast Cell Migration (GO:1901165)	0.139096	0.404343	0	0	7.92764	15.638	C1QBP
Regulation Of MDA-5 Signaling Pathway (GO:0039533)	0.139096	0.404343	0	0	7.92764	15.638	C1QBP
Regulation Of NAD(P)H Oxidase Activity (GO:0033860)	0.139096	0.404343	0	0	7.92764	15.638	PARK7
Regulation Of T Cell Mediated Immune Response To Tumor Cell (GO:0002840)	0.139096	0.404343	0	0	7.92764	15.638	HMGB1
Vesicle-Mediated Transport (GO:0016192)	0.140283	0.405799	0	0	1.4069	2.76328	ARF1;RALBP1;SNF8;VAMP8;CDC42;BLOC1S2;AP2S1;CHMP2A;CHMP4A;OCIAD2;VAMP2;AP2M1;S100A10;ARF6
Positive Regulation Of Protein Phosphorylation (GO:0001934)	0.141799	0.405799	0	0	1.42433	2.78221	RALBP1;HSP90AA1;HSP90AB1;RALB;CIB1;PARK7;RACK1;JTB;CALM3;RAC1;CALM1;CALM2;PPIA
Regulation Of Macromolecule Biosynthetic Process (GO:0010556)	0.142126	0.405799	0	0	2.38249	4.64834	RBM3;MTPN;RPL10
Regulation Of Receptor Signaling Pathway Via JAK-STAT (GO:0046425)	0.142126	0.405799	0	0	2.38249	4.64834	SOCS1;OCIAD2;CALM1
Regulation Of Mitochondrial Fission (GO:0090140)	0.142375	0.405799	0	0	3.17426	6.18754	FIS1;RALBP1
Cellular Response To Acid Chemical (GO:0071229)	0.142375	0.405799	0	0	3.17426	6.18754	LAMTOR2;LAMTOR5
Cellular Response To Epidermal Growth Factor Stimulus (GO:0071364)	0.142375	0.405799	0	0	3.17426	6.18754	EEF1A1;ZFP36L2
Clathrin-Dependent Endocytosis (GO:0072583)	0.142375	0.405799	0	0	3.17426	6.18754	AP2S1;AP2M1
Cortical Cytoskeleton Organization (GO:0030865)	0.142375	0.405799	0	0	3.17426	6.18754	RHOG;RAC1
Establishment Of Protein Localization To Vacuole (GO:0072666)	0.142375	0.405799	0	0	3.17426	6.18754	SNF8;VPS28
Phospholipid Biosynthetic Process (GO:0008654)	0.142375	0.405799	0	0	3.17426	6.18754	IDI1;FDPS
Positive Regulation Of Nitric Oxide Biosynthetic Process (GO:0045429)	0.142375	0.405799	0	0	3.17426	6.18754	HSP90AA1;HSP90AB1
Positive Regulation Of Ubiquitin-Protein Transferase Activity (GO:0051443)	0.142375	0.405799	0	0	3.17426	6.18754	RPS2;UBE2L3
Regulation Of Androgen Receptor Signaling Pathway (GO:0060765)	0.142375	0.405799	0	0	3.17426	6.18754	PRMT2;PARK7
Positive Regulation Of Transferase Activity (GO:0051347)	0.142505	0.405799	0	0	1.74193	3.39395	HSP90AA1;UBE2I;HSP90AB1;TSPO;RPS2;UBE2L3
Regulation Of Phosphorylation (GO:0042325)	0.144112	0.40982	0	0	2.03754	3.94705	UXT;SOCS1;DYNLL1;NOP53
Golgi To Plasma Membrane Protein Transport (GO:0043001)	0.150951	0.412232	0	0	3.05201	5.77075	VAMP5;VAMP2
RNA Phosphodiester Bond Hydrolysis (GO:0090501)	0.150951	0.412232	0	0	3.05201	5.77075	TRIR;NHP2
Apoptotic Cell Clearance (GO:0043277)	0.150951	0.412232	0	0	3.05201	5.77075	HMGB1;RAC1
Regulation Of Protein Localization To Membrane (GO:1905475)	0.150951	0.412232	0	0	3.05201	5.77075	VAMP8;GBP1
Regulation Of Protein Targeting To Membrane (GO:0090313)	0.150951	0.412232	0	0	3.05201	5.77075	FIS1;CIB1
Regulation Of Protein Transport (GO:0051223)	0.150951	0.412232	0	0	3.05201	5.77075	DNAJA1;HSPA8
Mucosal Immune Response (GO:0002385)	0.150951	0.412232	0	0	3.05201	5.77075	FAU;RPL39
Negative Regulation Of Actin Filament Bundle Assembly (GO:0032232)	0.150951	0.412232	0	0	3.05201	5.77075	DYNLL1;PFN1
Negative Regulation Of Cytoskeleton Organization (GO:0051494)	0.150951	0.412232	0	0	3.05201	5.77075	PFN1;CORO1A
Negative Regulation Of Type II Interferon Production (GO:0032689)	0.150951	0.412232	0	0	3.05201	5.77075	C1QBP;HMGB1
Positive Regulation Of mRNA Processing (GO:0050685)	0.150951	0.412232	0	0	3.05201	5.77075	RBM3;NCL
Positive Regulation Of Nitric Oxide Metabolic Process (GO:1904407)	0.150951	0.412232	0	0	3.05201	5.77075	HSP90AA1;HSP90AB1
Regulation Of Cardiac Muscle Cell Action Potential (GO:0098901)	0.150951	0.412232	0	0	3.05201	5.77075	CALM3;CALM1
Negative Regulation Of Cytokine Production (GO:0001818)	0.151437	0.412232	0	0	1.62867	3.07425	PYCARD;C1QBP;TMSB4X;BANF1;HMGB1;RAC1;GBP1
Positive Regulation Of Protein Ubiquitination (GO:0031398)	0.153271	0.412232	0	0	1.9864	3.72559	UBB;CENPX;RPS2;UBE2L3
Purine Ribonucleotide Metabolic Process (GO:0009150)	0.153271	0.412232	0	0	1.9864	3.72559	HSPA8;HINT1;GIMAP7;RAN
Nuclear-Transcribed mRNA Catabolic Process (GO:0000956)	0.157931	0.412232	0	0	1.96178	3.62065	RBM8A;CSDE1;EIF3E;PNRC1
Negative Regulation Of Nucleic Acid-Templated Transcription (GO:1903507)	0.158835	0.412232	0	0	1.3567	2.49618	HSPA8;NDUFA13;SET;UBE2I;PRMT2;CBX3;ENO1;PA2G4;ZNF24;PHB2;TLE5;EID1;CCDC85B;SAP18;PFDN5
Defense Response To Symbiont (GO:0140546)	0.159474	0.412232	0	0	1.68016	3.08456	PYCARD;BST2;ISG20;GBP5;IFITM2;ISG15
Regulation Of Establishment Of Planar Polarity (GO:0090175)	0.159625	0.412232	0	0	2.93882	5.39253	CDC42;RAC1
RNA Biosynthetic Process (GO:0032774)	0.159625	0.412232	0	0	2.93882	5.39253	TAF10;ZFP36L2
Regulation Of Protein Modification By Small Protein Conjugation Or Removal (GO:1903320)	0.159625	0.412232	0	0	2.93882	5.39253	HSP90AA1;HSP90AB1
Regulation Of Spindle Assembly (GO:0090169)	0.159625	0.412232	0	0	2.93882	5.39253	CHMP2A;CHMP4A
Response To Steroid Hormone (GO:0048545)	0.159625	0.412232	0	0	2.93882	5.39253	HSPA8;UBE2L3
Vacuolar Acidification (GO:0007035)	0.159625	0.412232	0	0	2.93882	5.39253	RNASEK;ATP6V1F
Positive Regulation Of Microtubule Polymerization (GO:0031116)	0.159625	0.412232	0	0	2.93882	5.39253	RPS3;RAC1
Peptide Metabolic Process (GO:0006518)	0.159687	0.412232	0	0	2.24729	4.12273	SPCS2;SPCS1;SEC11C
Positive Regulation Of Cellular Metabolic Process (GO:0031325)	0.159687	0.412232	0	0	2.24729	4.12273	CBR1;CHCHD2;PRELID1
Regulation Of Cation Channel Activity (GO:2001257)	0.159687	0.412232	0	0	2.24729	4.12273	CALM1;CALM2;VAMP2
ADP Transport (GO:0015866)	0.160323	0.412232	0	0	6.60603	12.0928	SLC25A5
Regulation Of Chaperone-Mediated Autophagy (GO:1904714)	0.160323	0.412232	0	0	6.60603	12.0928	EEF1A1
ATP Synthesis Coupled Electron Transport (GO:0042773)	0.160323	0.412232	0	0	6.60603	12.0928	NDUFA12
Regulation Of Establishment Of Protein Localization To Mitochondrion (GO:1903747)	0.160323	0.412232	0	0	6.60603	12.0928	DNAJA1
Notch Receptor Processing (GO:0007220)	0.160323	0.412232	0	0	6.60603	12.0928	APH1A
Regulation Of Hydrogen Peroxide-Induced Cell Death (GO:1903205)	0.160323	0.412232	0	0	6.60603	12.0928	PARK7
Regulation Of Leukocyte Proliferation (GO:0070663)	0.160323	0.412232	0	0	6.60603	12.0928	GSTP1
Regulation Of Lysosome Size (GO:0062196)	0.160323	0.412232	0	0	6.60603	12.0928	BLOC1S2
Regulation Of Meiotic Nuclear Division (GO:0040020)	0.160323	0.412232	0	0	6.60603	12.0928	OOEP
Regulation Of Mitophagy (GO:1901524)	0.160323	0.412232	0	0	6.60603	12.0928	SLC25A5
Regulation Of Nitric Oxide Metabolic Process (GO:0080164)	0.160323	0.412232	0	0	6.60603	12.0928	RAC1
Regulation Of Oxidative Stress-Induced Cell Death (GO:1903201)	0.160323	0.412232	0	0	6.60603	12.0928	PARK7
Regulation Of Transforming Growth Factor Beta Activation (GO:1901388)	0.160323	0.412232	0	0	6.60603	12.0928	HSP90AB1
Cytochrome Complex Assembly (GO:0017004)	0.160323	0.412232	0	0	6.60603	12.0928	CYBA
Spermidine Metabolic Process (GO:0008216)	0.160323	0.412232	0	0	6.60603	12.0928	SRM
Establishment Of Golgi Localization (GO:0051683)	0.160323	0.412232	0	0	6.60603	12.0928	CDC42
tRNA Transcription By RNA Polymerase III (GO:0042797)	0.160323	0.412232	0	0	6.60603	12.0928	GTF3C6
Hepoxilin Biosynthetic Process (GO:0051122)	0.160323	0.412232	0	0	6.60603	12.0928	GSTP1
Hepoxilin Metabolic Process (GO:0051121)	0.160323	0.412232	0	0	6.60603	12.0928	GSTP1
Immunological Synapse Formation (GO:0001771)	0.160323	0.412232	0	0	6.60603	12.0928	CORO1A
Intracellular pH Elevation (GO:0051454)	0.160323	0.412232	0	0	6.60603	12.0928	SLC26A3
Lens Fiber Cell Development (GO:0070307)	0.160323	0.412232	0	0	6.60603	12.0928	ATF4
Leukocyte Aggregation (GO:0070486)	0.160323	0.412232	0	0	6.60603	12.0928	RAC2
Lipoxygenase Pathway (GO:0019372)	0.160323	0.412232	0	0	6.60603	12.0928	GPX4
Malate Metabolic Process (GO:0006108)	0.160323	0.412232	0	0	6.60603	12.0928	MDH2
Mitochondrial Proton-Transporting ATP Synthase Complex Assembly (GO:0033615)	0.160323	0.412232	0	0	6.60603	12.0928	ATP5F1D
Negative Regulation Of CD8-positive, Alpha-Beta T Cell Activation (GO:2001186)	0.160323	0.412232	0	0	6.60603	12.0928	SOCS1
Negative Regulation Of Leukocyte Proliferation (GO:0070664)	0.160323	0.412232	0	0	6.60603	12.0928	GSTP1
Negative Regulation Of Macrophage Migration (GO:1905522)	0.160323	0.412232	0	0	6.60603	12.0928	UXT
Negative Regulation Of Monooxygenase Activity (GO:0032769)	0.160323	0.412232	0	0	6.60603	12.0928	NOSIP
Negative Regulation Of Peptidyl-Lysine Acetylation (GO:2000757)	0.160323	0.412232	0	0	6.60603	12.0928	SET
Neuron Projection Arborization (GO:0140058)	0.160323	0.412232	0	0	6.60603	12.0928	SSNA1
Nucleobase-Containing Small Molecule Interconversion (GO:0015949)	0.160323	0.412232	0	0	6.60603	12.0928	GUK1
Positive Regulation By Host Of Viral Genome Replication (GO:0044829)	0.160323	0.412232	0	0	6.60603	12.0928	NUCKS1
Positive Regulation Of Arp2/3 Complex-Mediated Actin Nucleation (GO:2000601)	0.160323	0.412232	0	0	6.60603	12.0928	BRK1
Positive Regulation Of CD4-positive, Alpha-Beta T Cell Differentiation (GO:0043372)	0.160323	0.412232	0	0	6.60603	12.0928	SOCS1
Positive Regulation Of CoA-transferase Activity (GO:1905920)	0.160323	0.412232	0	0	6.60603	12.0928	TSPO
Positive Regulation Of Execution Phase Of Apoptosis (GO:1900119)	0.160323	0.412232	0	0	6.60603	12.0928	DYNLL1
Positive Regulation Of Meiotic Nuclear Division (GO:0045836)	0.160323	0.412232	0	0	6.60603	12.0928	OOEP
Post-Translational Protein Targeting To Membrane, Translocation (GO:0031204)	0.160323	0.412232	0	0	6.60603	12.0928	SEC61B
Protein Deglycosylation (GO:0006517)	0.160323	0.412232	0	0	6.60603	12.0928	PARK7
Protein Localization To Nucleolus (GO:1902570)	0.160323	0.412232	0	0	6.60603	12.0928	RAN
Proton-Transporting ATP Synthase Complex Assembly (GO:0043461)	0.160323	0.412232	0	0	6.60603	12.0928	ATP5F1D
Purine Nucleotide Catabolic Process (GO:0006195)	0.160323	0.412232	0	0	6.60603	12.0928	HINT1
Purine-Containing Compound Metabolic Process (GO:0072521)	0.160323	0.412232	0	0	6.60603	12.0928	GUK1
Regulation Of CD8-positive, Alpha-Beta T Cell Differentiation (GO:0043376)	0.160323	0.412232	0	0	6.60603	12.0928	SOCS1
Regulation Of Cdc42 Protein Signal Transduction (GO:0032489)	0.160323	0.412232	0	0	6.60603	12.0928	RALBP1
Regulation Of CoA-transferase Activity (GO:1905918)	0.160323	0.412232	0	0	6.60603	12.0928	TSPO
Regulation Of Apoptotic Cell Clearance (GO:2000425)	0.160323	0.412232	0	0	6.60603	12.0928	HMGB1
Regulation Of Mitotic Cell Cycle Phase Transition (GO:1901990)	0.162643	0.416988	0	0	1.93775	3.51934	BCL7C;PSME1;PSME2;ZFP36L2
Cellular Response To Molecule Of Bacterial Origin (GO:0071219)	0.162836	0.416988	0	0	1.77428	3.22033	PYCARD;UXT;GSTP1;HMGB1;VIM
Positive Regulation Of Protein Serine/Threonine Kinase Activity (GO:0071902)	0.162836	0.416988	0	0	1.77428	3.22033	RALB;CIB1;CALM3;CALM1;CALM2
Negative Regulation Of DNA-binding Transcription Factor Activity (GO:0043433)	0.16297	0.416988	0	0	1.66833	3.02666	PYCARD;NFKBIA;PRMT2;TMSB4X;COMMD6;PHB2
Monoatomic Anion Transport (GO:0006820)	0.165682	0.422378	0	0	2.20556	3.96489	TSPO;CLIC1;SLC26A3
Myeloid Cell Differentiation (GO:0030099)	0.165682	0.422378	0	0	2.20556	3.96489	RPS14;RPS19;SLC25A5
Post-Transcriptional Regulation Of Gene Expression (GO:0010608)	0.165682	0.422378	0	0	2.20556	3.96489	RBM3;MTPN;RPL10
Regulation Of Type II Interferon Production (GO:0032649)	0.167405	0.425649	0	0	1.91431	3.42151	PYCARD;C1QBP;ISG15;HMGB1
Response To Amino Acid (GO:0043200)	0.168389	0.425649	0	0	2.83372	5.04822	LAMTOR2;LAMTOR5
Response To Epidermal Growth Factor (GO:0070849)	0.168389	0.425649	0	0	2.83372	5.04822	EEF1A1;ZFP36L2
Mitotic G2 DNA Damage Checkpoint Signaling (GO:0007095)	0.168389	0.425649	0	0	2.83372	5.04822	NOP53;TNFSF13B
Phagocytosis, Engulfment (GO:0006911)	0.168389	0.425649	0	0	2.83372	5.04822	CDC42;RAC1
Positive Regulation Of Protein Targeting To Mitochondrion (GO:1903955)	0.168389	0.425649	0	0	2.83372	5.04822	RAC2;UBE2L3
Regulation Of Calcium-Mediated Signaling (GO:0050848)	0.168389	0.425649	0	0	2.83372	5.04822	GBP1;CALM2
Regulation Of Protein Kinase Activity (GO:0045859)	0.17092	0.431525	0	0	1.74297	3.07907	GSTP1;JTB;PARK7;PPIA;SOD1
Regulation Of Phagocytosis (GO:0050764)	0.171742	0.43308	0	0	2.16534	3.81482	PYCARD;RACK1;CYBA
Regulation Of Double-Strand Break Repair (GO:2000779)	0.172217	0.433232	0	0	1.89142	3.32701	BCL7C;TERF2IP;DEK;OOEP
Negative Regulation Of Neuron Death (GO:1901215)	0.172217	0.433232	0	0	1.89142	3.32701	SET;PARK7;ATF4;SOD1
Actin Filament Polymerization (GO:0030041)	0.177231	0.433516	0	0	2.73587	4.73387	MSRB2;RAC1
Positive Regulation Of Mononuclear Cell Migration (GO:0071677)	0.177231	0.433516	0	0	2.73587	4.73387	C1QBP;HMGB1
Mitotic Cytokinesis (GO:0000281)	0.177865	0.433516	0	0	2.12657	3.67201	CFL1;JTB;CHMP4A
Negative Regulation Of Cytokine-Mediated Signaling Pathway (GO:0001960)	0.177865	0.433516	0	0	2.12657	3.67201	UXT;GSTP1;ISG15
Positive Regulation Of Protein Binding (GO:0032092)	0.177865	0.433516	0	0	2.12657	3.67201	RALB;RPL11;RAN
Regulation Of Cell Death (GO:0010941)	0.177865	0.433516	0	0	2.12657	3.67201	CHMP2A;CHMP4A;PARK7
AMP Biosynthetic Process (GO:0006167)	0.181029	0.433516	0	0	5.66202	9.67696	APRT
CD40 Signaling Pathway (GO:0023035)	0.181029	0.433516	0	0	5.66202	9.67696	PHB2
Regulation Of Endothelial Cell Differentiation (GO:0045601)	0.181029	0.433516	0	0	5.66202	9.67696	BTG1
Regulation Of Epidermis Development (GO:0045682)	0.181029	0.433516	0	0	5.66202	9.67696	NME2
Regulation Of Fibroblast Apoptotic Process (GO:2000269)	0.181029	0.433516	0	0	5.66202	9.67696	BTG1
Regulation Of Generation Of Precursor Metabolites And Energy (GO:0043467)	0.181029	0.433516	0	0	5.66202	9.67696	PGAM1
Regulation Of Interleukin-18 Production (GO:0032661)	0.181029	0.433516	0	0	5.66202	9.67696	GBP5
Regulation Of Interleukin-23 Production (GO:0032667)	0.181029	0.433516	0	0	5.66202	9.67696	RAC1
Amyloid-Beta Formation (GO:0034205)	0.181029	0.433516	0	0	5.66202	9.67696	APH1A
Regulation Of Neutrophil Migration (GO:1902622)	0.181029	0.433516	0	0	5.66202	9.67696	RAC2
Regulation Of Organ Growth (GO:0046620)	0.181029	0.433516	0	0	5.66202	9.67696	SOD1
Box C/D snoRNP Assembly (GO:0000492)	0.181029	0.433516	0	0	5.66202	9.67696	ZNHIT3
Regulation Of Pinocytosis (GO:0048548)	0.181029	0.433516	0	0	5.66202	9.67696	CDC42
Cellular Response To Muramyl Dipeptide (GO:0071225)	0.181029	0.433516	0	0	5.66202	9.67696	VIM
Regulation Of Tumor Necrosis Factor Superfamily Cytokine Production (GO:1903555)	0.181029	0.433516	0	0	5.66202	9.67696	PARK7
Cyclooxygenase Pathway (GO:0019371)	0.181029	0.433516	0	0	5.66202	9.67696	CBR1
Endothelial Cell Chemotaxis (GO:0035767)	0.181029	0.433516	0	0	5.66202	9.67696	CORO1B
Sphingosine-1-Phosphate Receptor Signaling Pathway (GO:0003376)	0.181029	0.433516	0	0	5.66202	9.67696	RAC1
tRNA Transcription (GO:0009304)	0.181029	0.433516	0	0	5.66202	9.67696	GTF3C6
Tricarboxylic Acid Metabolic Process (GO:0072350)	0.181029	0.433516	0	0	5.66202	9.67696	IDH2
Vitamin K Metabolic Process (GO:0042373)	0.181029	0.433516	0	0	5.66202	9.67696	CBR1
Isoprenoid Biosynthetic Process (GO:0008299)	0.181029	0.433516	0	0	5.66202	9.67696	IDI1
Multi-Pass Transmembrane Protein Insertion Into ER Membrane (GO:0160063)	0.181029	0.433516	0	0	5.66202	9.67696	WDR83OS
Negative Regulation Of Chromosome Organization (GO:2001251)	0.181029	0.433516	0	0	5.66202	9.67696	TERF2IP
Nucleic Acid Transport (GO:0050657)	0.181029	0.433516	0	0	5.66202	9.67696	YBX1
Peroxisome Fission (GO:0016559)	0.181029	0.433516	0	0	5.66202	9.67696	FIS1
Plasminogen Activation (GO:0031639)	0.181029	0.433516	0	0	5.66202	9.67696	PGK1
Positive Regulation Of ATP Biosynthetic Process (GO:2001171)	0.181029	0.433516	0	0	5.66202	9.67696	TMSB4X
Positive Regulation Of Adaptive Immune Response (GO:0002821)	0.181029	0.433516	0	0	5.66202	9.67696	PYCARD
Positive Regulation Of Ligase Activity (GO:0051351)	0.181029	0.433516	0	0	5.66202	9.67696	TMSB4X
Positive Regulation Of Mast Cell Degranulation (GO:0043306)	0.181029	0.433516	0	0	5.66202	9.67696	VAMP8
Positive Regulation Of Membrane Invagination (GO:1905155)	0.181029	0.433516	0	0	5.66202	9.67696	UXT
Positive Regulation Of Mitochondrial Calcium Ion Concentration (GO:0051561)	0.181029	0.433516	0	0	5.66202	9.67696	FIS1
Positive Regulation Of Mitochondrial Membrane Permeability Involved In Apoptotic Process (GO:1902110)	0.181029	0.433516	0	0	5.66202	9.67696	BLOC1S2
Positive Regulation Of Respiratory Burst (GO:0060267)	0.181029	0.433516	0	0	5.66202	9.67696	RPS19
Pyrimidine-Containing Compound Metabolic Process (GO:0072527)	0.181029	0.433516	0	0	5.66202	9.67696	TYMP
Negative Regulation Of Peptidase Activity (GO:0010466)	0.184047	0.439737	0	0	2.08915	3.53603	CSTB;PARK7;GAPDH
Positive Regulation Of Phagocytosis (GO:0050766)	0.184047	0.439737	0	0	2.08915	3.53603	PYCARD;UXT;CYBA
Regulation Of Transcription By RNA Polymerase I (GO:0006356)	0.186144	0.441223	0	0	2.64453	4.44608	DEK;ATF4
Heterochromatin Formation (GO:0031507)	0.186144	0.441223	0	0	2.64453	4.44608	CBX3;HMGB1
Intracellular pH Reduction (GO:0051452)	0.186144	0.441223	0	0	2.64453	4.44608	RNASEK;ATP6V1F
Mitochondrial Membrane Organization (GO:0007006)	0.186144	0.441223	0	0	2.64453	4.44608	MICOS10;SLC25A5
Negative Regulation Of G1/S Transition Of Mitotic Cell Cycle (GO:2000134)	0.186144	0.441223	0	0	2.64453	4.44608	PRMT2;CDK2AP2
Negative Regulation Of Fat Cell Differentiation (GO:0045599)	0.186144	0.441223	0	0	2.64453	4.44608	CCDC85B;ZFP36L2
Regulation Of Calcium Ion Transmembrane Transporter Activity (GO:1901019)	0.186144	0.441223	0	0	2.64453	4.44608	CALM1;CALM2
Defense Response To Virus (GO:0051607)	0.186673	0.441975	0	0	1.52936	2.56688	PYCARD;BST2;ISG20;GBP5;IFITM2;ISG15;PHB2
Intracellular Monoatomic Cation Homeostasis (GO:0030003)	0.190033	0.448522	0	0	1.52092	2.52559	ATP6V1G1;ARF1;FTH1;ISCU;TPT1;FTL;SOD1
Cellular Response To Lipopolysaccharide (GO:0071222)	0.191779	0.448522	0	0	1.66931	2.75671	PYCARD;UXT;GSTP1;HMGB1;VIM
Actin Filament Bundle Assembly (GO:0051017)	0.195118	0.448522	0	0	2.5591	4.18194	CORO1B;LIMD2
intra-Golgi Vesicle-Mediated Transport (GO:0006891)	0.195118	0.448522	0	0	2.5591	4.18194	GABARAPL2;COPE
Positive Regulation Of Establishment Of Protein Localization To Mitochondrion (GO:1903749)	0.195118	0.448522	0	0	2.5591	4.18194	RAC2;UBE2L3
Positive Regulation Of Nitrogen Compound Metabolic Process (GO:0051173)	0.195118	0.448522	0	0	2.5591	4.18194	NFKBIA;MTPN
Positive Regulation Of Telomerase Activity (GO:0051973)	0.195118	0.448522	0	0	2.5591	4.18194	HSP90AA1;HSP90AB1
Regulation Of NLRP3 Inflammasome Complex Assembly (GO:1900225)	0.195118	0.448522	0	0	2.5591	4.18194	GBP5;HSPA8
Response To Cytokine (GO:0034097)	0.196056	0.448522	0	0	1.65531	2.69709	BST2;NUB1;IFITM2;ISG15;TLE5
Negative Regulation Of Kinase Activity (GO:0033673)	0.196575	0.448522	0	0	2.01813	3.28291	GSTP1;PARK7;PPIA
Transcription By RNA Polymerase II (GO:0006366)	0.196826	0.448522	0	0	1.50433	2.44519	DRAP1;KLF13;TAF10;TCEA1;DEK;ATF4;S100A10
Regulation Of Peptidyl-Serine Phosphorylation (GO:0033135)	0.196955	0.448522	0	0	1.7847	2.89974	HSP90AA1;HSP90AB1;RACK1;PARK7
Positive Regulation Of Protein Kinase B Signaling (GO:0051897)	0.196955	0.448522	0	0	1.7847	2.89974	HSP90AA1;HSP90AB1;C1QBP;PARK7
Response To Lipopolysaccharide (GO:0032496)	0.19963	0.448522	0	0	1.55848	2.51117	PYCARD;UXT;GSTP1;HMGB1;VIM;HNRNPA0
Regulation Of Intracellular Signal Transduction (GO:1902531)	0.199751	0.448522	0	0	1.38651	2.23323	PYCARD;NFKBIA;RPL5;RALBP1;TMSB4X;RPL11;DYNLL1;CALM2;GBP1;NOP53
Regulation Of Complement Activation (GO:0030449)	0.201224	0.448522	0	0	4.95401	7.94295	PHB2
ESCRT III Complex Disassembly (GO:1904903)	0.201224	0.448522	0	0	4.95401	7.94295	CHMP2A
ESCRT Complex Disassembly (GO:1904896)	0.201224	0.448522	0	0	4.95401	7.94295	CHMP2A
T-helper 1 Type Immune Response (GO:0042088)	0.201224	0.448522	0	0	4.95401	7.94295	HMGB1
[2Fe-2S] Cluster Assembly (GO:0044571)	0.201224	0.448522	0	0	4.95401	7.94295	ISCU
Apical Protein Localization (GO:0045176)	0.201224	0.448522	0	0	4.95401	7.94295	MAL
Regulation Of Phospholipid Metabolic Process (GO:1903725)	0.201224	0.448522	0	0	4.95401	7.94295	PHB2
Calcium Import Into The Mitochondrion (GO:0036444)	0.201224	0.448522	0	0	4.95401	7.94295	SMDT1
Regulation Of Protein Acetylation (GO:1901983)	0.201224	0.448522	0	0	4.95401	7.94295	PARK7
Regulation Of Protein Lipidation (GO:1903059)	0.201224	0.448522	0	0	4.95401	7.94295	TSPO
Regulation Of Store-Operated Calcium Entry (GO:2001256)	0.201224	0.448522	0	0	4.95401	7.94295	SARAF
Regulation Of Transmembrane Transporter Activity (GO:0022898)	0.201224	0.448522	0	0	4.95401	7.94295	ACTB
Cellular Response To Oxygen Levels (GO:0071453)	0.201224	0.448522	0	0	4.95401	7.94295	ATP6V1G1
Cellular Response To Prostaglandin Stimulus (GO:0071379)	0.201224	0.448522	0	0	4.95401	7.94295	PTGER2
Regulation Of Viral-Induced Cytoplasmic Pattern Recognition Receptor Signaling Pathway (GO:0039531)	0.201224	0.448522	0	0	4.95401	7.94295	NOP53
Response To Type I Interferon (GO:0034340)	0.201224	0.448522	0	0	4.95401	7.94295	ISG15
Hematopoietic Stem Cell Differentiation (GO:0060218)	0.201224	0.448522	0	0	4.95401	7.94295	BATF
Homologous Recombination (GO:0035825)	0.201224	0.448522	0	0	4.95401	7.94295	NUCKS1
Ketone Biosynthetic Process (GO:0042181)	0.201224	0.448522	0	0	4.95401	7.94295	TPI1
Mitochondrion Morphogenesis (GO:0070584)	0.201224	0.448522	0	0	4.95401	7.94295	FIS1
Motor Neuron Axon Guidance (GO:0008045)	0.201224	0.448522	0	0	4.95401	7.94295	RAC1
Myelin Maintenance (GO:0043217)	0.201224	0.448522	0	0	4.95401	7.94295	SOD1
Negative Regulation Of Establishment Of Protein Localization (GO:1904950)	0.201224	0.448522	0	0	4.95401	7.94295	DNAJA1
Negative Regulation Of Lipid Localization (GO:1905953)	0.201224	0.448522	0	0	4.95401	7.94295	NFKBIA
Negative Regulation Of Phosphatidylinositol 3-Kinase Signaling (GO:0014067)	0.201224	0.448522	0	0	4.95401	7.94295	NOP53
Negative Regulation Of Transcription By RNA Polymerase I (GO:0016479)	0.201224	0.448522	0	0	4.95401	7.94295	NOP53
Negative Regulation Of Transforming Growth Factor Beta Production (GO:0071635)	0.201224	0.448522	0	0	4.95401	7.94295	HSP90AB1
Negative Regulation Of Tyrosine Phosphorylation Of STAT Protein (GO:0042532)	0.201224	0.448522	0	0	4.95401	7.94295	SOCS1
Nucleoside Metabolic Process (GO:0009116)	0.201224	0.448522	0	0	4.95401	7.94295	TYMP
Peptidyl-Cysteine Modification (GO:0018198)	0.201224	0.448522	0	0	4.95401	7.94295	PARK7
Pinocytosis (GO:0006907)	0.201224	0.448522	0	0	4.95401	7.94295	PYCARD
Positive Regulation Of T Cell Apoptotic Process (GO:0070234)	0.201224	0.448522	0	0	4.95401	7.94295	PRELID1
Positive Regulation Of Keratinocyte Migration (GO:0051549)	0.201224	0.448522	0	0	4.95401	7.94295	ARF6
Positive Regulation Of Mitochondrial Membrane Permeability (GO:0035794)	0.201224	0.448522	0	0	4.95401	7.94295	CHCHD10
Positive Regulation Of Phagocytosis, Engulfment (GO:0060100)	0.201224	0.448522	0	0	4.95401	7.94295	UXT
Positive Regulation Of rRNA Processing (GO:2000234)	0.201224	0.448522	0	0	4.95401	7.94295	TRMT112
Positive Regulation Of Transcription Of Nucleolar Large rRNA By RNA Polymerase I (GO:1901838)	0.201224	0.448522	0	0	4.95401	7.94295	NCL
Quinone Metabolic Process (GO:1901661)	0.201224	0.448522	0	0	4.95401	7.94295	CBR1
Regulation Of Actin Filament Length (GO:0030832)	0.201224	0.448522	0	0	4.95401	7.94295	BRK1
Regulation Of Attachment Of Spindle Microtubules To Kinetochore (GO:0051988)	0.201224	0.448522	0	0	4.95401	7.94295	CDC42
Peptidyl-Lysine Modification (GO:0018205)	0.202029	0.449582	0	0	1.76478	2.82249	HINT1;UBE2I;SUMO2;PARK7
Cellular Response To Lipid (GO:0071396)	0.202344	0.449582	0	0	1.44607	2.31051	UXT;PYCARD;HSPA8;NDUFA13;GSTP1;HMGB1;VIM;UBE2L3
Chromatin Remodeling (GO:0006338)	0.202344	0.449582	0	0	1.44607	2.31051	NPM1;ZNHIT1;CBX3;BCL7C;PSIP1;HDGF;TOP1;DEK
ATP Metabolic Process (GO:0046034)	0.204145	0.451189	0	0	2.479	3.93894	HSPA8;ATP5PO
Apoptotic Mitochondrial Changes (GO:0008637)	0.204145	0.451189	0	0	2.479	3.93894	FIS1;BAX
Inner Mitochondrial Membrane Organization (GO:0007007)	0.204145	0.451189	0	0	2.479	3.93894	NDUFA13;MICOS10
Negative Regulation Of Mitotic Cell Cycle (GO:0045930)	0.204145	0.451189	0	0	2.479	3.93894	BTG1;ZFP36L2
Regulation Of T Cell Receptor Signaling Pathway (GO:0050856)	0.204145	0.451189	0	0	2.479	3.93894	RPS3;GBP1
Cellular Response To Virus (GO:0098586)	0.209303	0.461128	0	0	1.95176	3.05249	EIF5A;HSP90AA1;BAX
Endocytic Recycling (GO:0032456)	0.209303	0.461128	0	0	1.95176	3.05249	ARL4C;SNF8;ARF6
Positive Regulation Of Type I Interferon Production (GO:0032481)	0.209303	0.461128	0	0	1.95176	3.05249	HSP90AA1;ISG15;GAPDH
Negative Regulation Of Intracellular Signal Transduction (GO:1902532)	0.21195	0.465183	0	0	1.4264	2.21292	PYCARD;NDUFA13;TMSB4X;GSTP1;RACK1;PEBP1;CIB1;NOP53
Regulation Of mRNA Processing (GO:0050684)	0.213217	0.465183	0	0	2.40375	3.71487	RBM8A;LARP7
Cellular Response To Amino Acid Stimulus (GO:0071230)	0.213217	0.465183	0	0	2.40375	3.71487	LAMTOR2;LAMTOR5
Intrinsic Apoptotic Signaling Pathway By P53 Class Mediator (GO:0072332)	0.213217	0.465183	0	0	2.40375	3.71487	PYCARD;HINT1
Negative Regulation Of Cell Cycle G1/S Phase Transition (GO:1902807)	0.213217	0.465183	0	0	2.40375	3.71487	PRMT2;CDK2AP2
Regulation Of DNA Repair (GO:0006282)	0.213483	0.465183	0	0	1.60158	2.47316	BCL7C;TAF10;RPS3;DEK;ACTB
RNA Export From Nucleus (GO:0006405)	0.215735	0.465183	0	0	1.92018	2.94499	RBM8A;HNRNPA1;RAN
Cellular Response To Light Stimulus (GO:0071482)	0.215735	0.465183	0	0	1.92018	2.94499	NPM1;RPL26;ATF4
Positive Regulation Of T Cell Proliferation (GO:0042102)	0.215735	0.465183	0	0	1.92018	2.94499	PYCARD;RPS3;HMGB1
Regulation Of Cell-Matrix Adhesion (GO:0001952)	0.215735	0.465183	0	0	1.92018	2.94499	CIB1;TLN1;ACTG1
Regulation Of Protein Localization (GO:0032880)	0.217476	0.465183	0	0	1.70759	2.60521	HSP90AA1;HSP90AB1;RACK1;OOEP
Monocarboxylic Acid Metabolic Process (GO:0032787)	0.217476	0.465183	0	0	1.70759	2.60521	LDHB;LDHA;TSPO;ALKBH7
Positive Regulation Of Developmental Process (GO:0051094)	0.21845	0.465183	0	0	1.41357	2.15032	FIS1;RALBP1;HSP90AB1;C1QBP;BCL7C;CFL1;PA2G4;CORO1B
Regulation Of Cysteine-Type Endopeptidase Activity Involved In Apoptotic Signaling Pathway (GO:2001267)	0.220923	0.465183	0	0	4.40334	6.64879	PARK7
Regulation Of Lamellipodium Morphogenesis (GO:2000392)	0.220923	0.465183	0	0	4.40334	6.64879	CORO1B
Regulation Of Mitochondrial Depolarization (GO:0051900)	0.220923	0.465183	0	0	4.40334	6.64879	RACK1
Regulation Of Phagocytosis, Engulfment (GO:0060099)	0.220923	0.465183	0	0	4.40334	6.64879	UXT
Cellular Response To Increased Oxygen Levels (GO:0036295)	0.220923	0.465183	0	0	4.40334	6.64879	ATP6V1G1
Regulation Of Toll-Like Receptor 2 Signaling Pathway (GO:0034135)	0.220923	0.465183	0	0	4.40334	6.64879	CYBA
Regulation Of Toll-Like Receptor 9 Signaling Pathway (GO:0034163)	0.220923	0.465183	0	0	4.40334	6.64879	HMGB1
Response To Prostaglandin E (GO:0034695)	0.220923	0.465183	0	0	4.40334	6.64879	PTGER2
Small Nucleolar Ribonucleoprotein Complex Assembly (GO:0000491)	0.220923	0.465183	0	0	4.40334	6.64879	ZNHIT3
Engulfment Of Apoptotic Cell (GO:0043652)	0.220923	0.465183	0	0	4.40334	6.64879	RAC1
Establishment Of Epithelial Cell Apical/Basal Polarity (GO:0045198)	0.220923	0.465183	0	0	4.40334	6.64879	CDC42
Fatty Acid Beta-Oxidation Using acyl-CoA Dehydrogenase (GO:0033539)	0.220923	0.465183	0	0	4.40334	6.64879	ETFB
Induction Of Positive Chemotaxis (GO:0050930)	0.220923	0.465183	0	0	4.40334	6.64879	IL16
Maintenance Of Synapse Structure (GO:0099558)	0.220923	0.465183	0	0	4.40334	6.64879	CHCHD10
Mitochondrial Respirasome Assembly (GO:0097250)	0.220923	0.465183	0	0	4.40334	6.64879	HIGD2A
Muscle Filament Sliding (GO:0030049)	0.220923	0.465183	0	0	4.40334	6.64879	MYL6
Negative Regulation Of Adenylate Cyclase Activity (GO:0007194)	0.220923	0.465183	0	0	4.40334	6.64879	GNAI2
Negative Regulation Of Centrosome Duplication (GO:0010826)	0.220923	0.465183	0	0	4.40334	6.64879	NPM1
Negative Regulation Of Dephosphorylation (GO:0035305)	0.220923	0.465183	0	0	4.40334	6.64879	YWHAB
Negative Regulation Of Interferon-Beta Production (GO:0032688)	0.220923	0.465183	0	0	4.40334	6.64879	PYCARD
Negative Regulation Of Response To Cytokine Stimulus (GO:0060761)	0.220923	0.465183	0	0	4.40334	6.64879	TLE5
Nucleoside Triphosphate Metabolic Process (GO:0009141)	0.220923	0.465183	0	0	4.40334	6.64879	NME2
Phosphate Ion Transmembrane Transport (GO:0035435)	0.220923	0.465183	0	0	4.40334	6.64879	SLC25A3
Positive Regulation Of Actin Nucleation (GO:0051127)	0.220923	0.465183	0	0	4.40334	6.64879	BRK1
Positive Regulation Of Mitochondrial Outer Membrane Permeabilization Involved In Apoptotic Signaling Pathway (GO:1901030)	0.220923	0.465183	0	0	4.40334	6.64879	CHCHD10
Positive Regulation Of Transcription From RNA Polymerase II Promoter In Response To Endoplasmic Reticulum Stress (GO:1990440)	0.220923	0.465183	0	0	4.40334	6.64879	ATF4
Protein Localization To Condensed Chromosome (GO:1903083)	0.220923	0.465183	0	0	4.40334	6.64879	IK
Purine Ribonucleoside Triphosphate Biosynthetic Process (GO:0009206)	0.220923	0.465183	0	0	4.40334	6.64879	ATP5PO
rRNA Base Methylation (GO:0070475)	0.220923	0.465183	0	0	4.40334	6.64879	TRMT112
Receptor-Mediated Endocytosis Of Virus By Host Cell (GO:0019065)	0.220923	0.465183	0	0	4.40334	6.64879	RNASEK
Regulation Of Biosynthetic Process (GO:0009889)	0.220923	0.465183	0	0	4.40334	6.64879	GSTP1
DNA Damage Response, Signal Transduction By P53 Class Mediator (GO:0030330)	0.222326	0.465328	0	0	2.33293	3.50782	RPL26;BATF
Regulation Of Intracellular Protein Transport (GO:0033157)	0.222326	0.465328	0	0	2.33293	3.50782	OAZ1;VAMP2
Interstrand Cross-Link Repair (GO:0036297)	0.222326	0.465328	0	0	2.33293	3.50782	CENPX;NUCKS1
Positive Regulation Of RNA Splicing (GO:0033120)	0.222326	0.465328	0	0	2.33293	3.50782	RBM3;NCL
Positive Regulation Of Interferon-Beta Production (GO:0032728)	0.222326	0.465328	0	0	2.33293	3.50782	HSP90AA1;ISG15
Protein Destabilization (GO:0031648)	0.222326	0.465328	0	0	2.33293	3.50782	RAD23A;SERF2
RNA Stabilization (GO:0043489)	0.231465	0.483007	0	0	2.26616	3.31614	YBX1;PABPC1
Negative Regulation Of Transferase Activity (GO:0051348)	0.231465	0.483007	0	0	2.26616	3.31614	BANF1;PARK7
Regulation Of Cellular Component Biogenesis (GO:0044087)	0.231465	0.483007	0	0	2.26616	3.31614	HSPA8;HSP90AA1
Response To UV (GO:0009411)	0.233229	0.484673	0	0	1.65397	2.40775	NPM1;RPL26;ATF4;TNFSF13B
Regulation Of Endosome Size (GO:0051036)	0.240137	0.484673	0	0	3.9628	5.65313	BLOC1S2
Regulation Of Fatty Acid Metabolic Process (GO:0019217)	0.240137	0.484673	0	0	3.9628	5.65313	EIF6
Regulation Of Keratinocyte Migration (GO:0051547)	0.240137	0.484673	0	0	3.9628	5.65313	ARF6
Regulation Of Monocyte Chemotactic Protein-1 Production (GO:0071637)	0.240137	0.484673	0	0	3.9628	5.65313	GSTP1
Regulation Of Pseudopodium Assembly (GO:0031272)	0.240137	0.484673	0	0	3.9628	5.65313	CDC42
Cell Part Morphogenesis (GO:0032990)	0.240137	0.484673	0	0	3.9628	5.65313	FIS1
Regulation Of Stress-Activated Protein Kinase Signaling Cascade (GO:0070302)	0.240137	0.484673	0	0	3.9628	5.65313	GSTP1
Response To X-ray (GO:0010165)	0.240137	0.484673	0	0	3.9628	5.65313	NUCKS1
sno(s)RNA 3'-End Processing (GO:0031126)	0.240137	0.484673	0	0	3.9628	5.65313	LARP7
Epithelial Cell-Cell Adhesion (GO:0090136)	0.240137	0.484673	0	0	3.9628	5.65313	PLEKHA7
Exit From Mitosis (GO:0010458)	0.240137	0.484673	0	0	3.9628	5.65313	CHMP4A
Telomere Maintenance In Response To DNA Damage (GO:0043247)	0.240137	0.484673	0	0	3.9628	5.65313	TERF2IP
Glycerol Metabolic Process (GO:0006071)	0.240137	0.484673	0	0	3.9628	5.65313	TPI1
Inner Ear Receptor Cell Stereocilium Organization (GO:0060122)	0.240137	0.484673	0	0	3.9628	5.65313	SOD1
Intracellular Copper Ion Homeostasis (GO:0006878)	0.240137	0.484673	0	0	3.9628	5.65313	ARF1
Mitochondrial Genome Maintenance (GO:0000002)	0.240137	0.484673	0	0	3.9628	5.65313	TYMP
Negative Regulation Of CD4-positive, Alpha-Beta T Cell Activation (GO:2000515)	0.240137	0.484673	0	0	3.9628	5.65313	HMGB1
Negative Regulation Of Amyloid Fibril Formation (GO:1905907)	0.240137	0.484673	0	0	3.9628	5.65313	PFDN5
Negative Regulation Of Cyclase Activity (GO:0031280)	0.240137	0.484673	0	0	3.9628	5.65313	GNAI2
Negative Regulation Of Leukocyte Chemotaxis (GO:0002689)	0.240137	0.484673	0	0	3.9628	5.65313	UXT
Negative Regulation Of Nitrogen Compound Metabolic Process (GO:0051172)	0.240137	0.484673	0	0	3.9628	5.65313	HSP90AB1
Negative Regulation Of Reactive Oxygen Species Biosynthetic Process (GO:1903427)	0.240137	0.484673	0	0	3.9628	5.65313	PARK7
Nucleoside Phosphate Biosynthetic Process (GO:1901293)	0.240137	0.484673	0	0	3.9628	5.65313	NME2
Pentose-Phosphate Shunt (GO:0006098)	0.240137	0.484673	0	0	3.9628	5.65313	TALDO1
Polyamine Metabolic Process (GO:0006595)	0.240137	0.484673	0	0	3.9628	5.65313	SRM
Positive Regulation Of Endoplasmic Reticulum Unfolded Protein Response (GO:1900103)	0.240137	0.484673	0	0	3.9628	5.65313	BAX
Positive Regulation Of Muscle Contraction (GO:0045933)	0.240137	0.484673	0	0	3.9628	5.65313	ENO1
Positive Regulation Of Protein Polyubiquitination (GO:1902916)	0.240137	0.484673	0	0	3.9628	5.65313	GABARAP
Positive Regulation Of Pseudopodium Assembly (GO:0031274)	0.240137	0.484673	0	0	3.9628	5.65313	CDC42
Protein Localization To Kinetochore (GO:0034501)	0.240137	0.484673	0	0	3.9628	5.65313	IK
Regulation Of T Cell Apoptotic Process (GO:0070232)	0.240137	0.484673	0	0	3.9628	5.65313	PRELID1
Regulation Of T Cell Mediated Immunity (GO:0002709)	0.240137	0.484673	0	0	3.9628	5.65313	HMGB1
Regulation Of Actin Filament Depolymerization (GO:0030834)	0.240137	0.484673	0	0	3.9628	5.65313	MTPN
Establishment Of Protein Localization To Plasma Membrane (GO:0061951)	0.240626	0.484727	0	0	2.2031	3.13834	VAMP5;VAMP2
Negative Regulation Of Type I Interferon Production (GO:0032480)	0.240626	0.484727	0	0	2.2031	3.13834	PYCARD;BANF1
Regulation Of Inflammatory Response (GO:0050727)	0.241765	0.485775	0	0	1.37042	1.94571	PYCARD;NFKBIA;LGALS1;TMSB4X;IL16;PARK7;VAMP2;GPSM3
Regulation Of Heart Contraction (GO:0008016)	0.241843	0.485775	0	0	1.80343	2.55991	CALM3;CALM1;CALM2
Phagocytosis (GO:0006909)	0.241843	0.485775	0	0	1.80343	2.55991	CDC42;HMGB1;CORO1A
RNA Transport (GO:0050658)	0.249804	0.497312	0	0	2.14345	2.97313	YBX1;HNRNPA1
Anterograde Axonal Transport (GO:0008089)	0.249804	0.497312	0	0	2.14345	2.97313	BLOC1S2;SOD1
Regulation Of Mitotic Spindle Organization (GO:0060236)	0.249804	0.497312	0	0	2.14345	2.97313	CHMP2A;CHMP4A
Axonal Transport (GO:0098930)	0.249804	0.497312	0	0	2.14345	2.97313	BLOC1S2;SOD1
Regulation Of Protein Targeting To Mitochondrion (GO:1903214)	0.249804	0.497312	0	0	2.14345	2.97313	RAC2;UBE2L3
Heterochromatin Organization (GO:0070828)	0.249804	0.497312	0	0	2.14345	2.97313	CBX3;HMGB1
Positive Regulation Of ATP-dependent Activity (GO:0032781)	0.249804	0.497312	0	0	2.14345	2.97313	GABARAPL2;PFN1
Positive Regulation Of Intracellular Transport (GO:0032388)	0.249804	0.497312	0	0	2.14345	2.97313	OAZ1;VAMP2
Positive Regulation Of Pattern Recognition Receptor Signaling Pathway (GO:0062208)	0.249804	0.497312	0	0	2.14345	2.97313	CYBA;HMGB1
Regulation Of Double-Strand Break Repair Via Homologous Recombination (GO:0010569)	0.255087	0.497312	0	0	1.75021	2.39105	TERF2IP;ACTB;OOEP
Regulation Of Chemokine (C-X-C Motif) Ligand 2 Production (GO:2000341)	0.258878	0.497312	0	0	3.60237	4.86823	HMGB1
V(D)J Recombination (GO:0033151)	0.258878	0.497312	0	0	3.60237	4.86823	HMGB1
Actin-Myosin Filament Sliding (GO:0033275)	0.258878	0.497312	0	0	3.60237	4.86823	MYL6
Biogenic Amine Metabolic Process (GO:0006576)	0.258878	0.497312	0	0	3.60237	4.86823	SRM
Cellular Response To Leucine Starvation (GO:1990253)	0.258878	0.497312	0	0	3.60237	4.86823	ATF4
Regulation Of Transcription From RNA Polymerase II Promoter In Response To Stress (GO:0043618)	0.258878	0.497312	0	0	3.60237	4.86823	ATF4
Cristae Formation (GO:0042407)	0.258878	0.497312	0	0	3.60237	4.86823	MICOS10
Defense Response To Tumor Cell (GO:0002357)	0.258878	0.497312	0	0	3.60237	4.86823	PRDX2
Response To Muramyl Dipeptide (GO:0032495)	0.258878	0.497312	0	0	3.60237	4.86823	VIM
Endothelium Development (GO:0003158)	0.258878	0.497312	0	0	3.60237	4.86823	EDF1
tRNA 5'-Leader Removal (GO:0001682)	0.258878	0.497312	0	0	3.60237	4.86823	SSB
Morphogenesis Of A Polarized Epithelium (GO:0001738)	0.258878	0.497312	0	0	3.60237	4.86823	ACTG1
Myelination In Peripheral Nervous System (GO:0022011)	0.258878	0.497312	0	0	3.60237	4.86823	SOD1
Negative Regulation Of Alcohol Biosynthetic Process (GO:1902931)	0.258878	0.497312	0	0	3.60237	4.86823	SOD1
Negative Regulation Of Cell Cycle Phase Transition (GO:1901988)	0.258878	0.497312	0	0	3.60237	4.86823	ZFP36L2
Negative Regulation Of Macrophage Derived Foam Cell Differentiation (GO:0010745)	0.258878	0.497312	0	0	3.60237	4.86823	NFKBIA
Negative Regulation Of Stem Cell Differentiation (GO:2000737)	0.258878	0.497312	0	0	3.60237	4.86823	ZFP36L2
Negative Regulation Of Substrate Adhesion-Dependent Cell Spreading (GO:1900025)	0.258878	0.497312	0	0	3.60237	4.86823	GBP1
Negative Regulation Of Voltage-Gated Calcium Channel Activity (GO:1901386)	0.258878	0.497312	0	0	3.60237	4.86823	CALM3
Nuclear Body Organization (GO:0030575)	0.258878	0.497312	0	0	3.60237	4.86823	SERBP1
Phosphatidylcholine Acyl-Chain Remodeling (GO:0036151)	0.258878	0.497312	0	0	3.60237	4.86823	TSPO
Positive Regulation Of CD4-positive, Alpha-Beta T Cell Activation (GO:2000516)	0.258878	0.497312	0	0	3.60237	4.86823	SOCS1
Positive Regulation Of Myeloid Leukocyte Mediated Immunity (GO:0002888)	0.258878	0.497312	0	0	3.60237	4.86823	UXT
Positive Regulation Of Neuroinflammatory Response (GO:0150078)	0.258878	0.497312	0	0	3.60237	4.86823	UXT
Positive Regulation Of Nuclear-Transcribed mRNA poly(A) Tail Shortening (GO:0060213)	0.258878	0.497312	0	0	3.60237	4.86823	PABPC1
Positive Regulation Of Protein Localization To Cell Surface (GO:2000010)	0.258878	0.497312	0	0	3.60237	4.86823	HSP90AB1
Positive Regulation Of Purine Nucleotide Biosynthetic Process (GO:1900373)	0.258878	0.497312	0	0	3.60237	4.86823	TMSB4X
Positive Regulation Of Reactive Oxygen Species Biosynthetic Process (GO:1903428)	0.258878	0.497312	0	0	3.60237	4.86823	CYBA
Positive Regulation Of Ruffle Assembly (GO:1900029)	0.258878	0.497312	0	0	3.60237	4.86823	PFN1
Positive Regulation Of Vascular Endothelial Cell Proliferation (GO:1905564)	0.258878	0.497312	0	0	3.60237	4.86823	HMGB1
Protein Insertion Into Mitochondrial Inner Membrane (GO:0045039)	0.258878	0.497312	0	0	3.60237	4.86823	NDUFA13
Regulation Of T Cell Differentiation In Thymus (GO:0033081)	0.258878	0.497312	0	0	3.60237	4.86823	SOD1
Regulation Of Actin Filament Organization (GO:0110053)	0.258878	0.497312	0	0	3.60237	4.86823	BRK1
Regulation Of Glycolytic Process (GO:0006110)	0.258992	0.497312	0	0	2.08693	2.81936	EIF6;PGAM1
Regulation Of Microtubule Polymerization (GO:0031113)	0.258992	0.497312	0	0	2.08693	2.81936	RPS3;RAC1
Regulation Of Small Molecule Metabolic Process (GO:0062012)	0.258992	0.497312	0	0	2.08693	2.81936	EIF6;PGAM1
Endothelial Cell Migration (GO:0043542)	0.258992	0.497312	0	0	2.08693	2.81936	TNFSF12;CORO1B
Nucleic Acid-Templated Transcription (GO:0097659)	0.258992	0.497312	0	0	2.08693	2.81936	TCEA1;PTMA
Cellular Response To Organonitrogen Compound (GO:0071417)	0.260055	0.498438	0	0	1.57169	2.11685	LAMTOR2;SLC26A3;ACTB;LAMTOR5
Negative Regulation Of MAPK Cascade (GO:0043409)	0.260055	0.498438	0	0	1.57169	2.11685	GSTP1;PEBP1;PPIA;GBP1
Plasma Membrane Organization (GO:0007009)	0.261747	0.501223	0	0	1.72476	2.31182	SERP1;CHMP2A;CHMP4A
Non-Canonical Wnt Signaling Pathway (GO:0035567)	0.268183	0.511941	0	0	2.03332	2.67602	CDC42;RAC1
Positive Regulation Of Response To Biotic Stimulus (GO:0002833)	0.268183	0.511941	0	0	2.03332	2.67602	GBP5;CYBA
DNA Replication (GO:0006260)	0.268429	0.511941	0	0	1.70003	2.23582	SET;NAP1L1;TOP1
Positive Regulation Of Secretion By Cell (GO:1903532)	0.268429	0.511941	0	0	1.70003	2.23582	PPIA;ARF6;S100A10
Negative Regulation Of Neuron Apoptotic Process (GO:0043524)	0.27513	0.511941	0	0	1.676	2.16289	SET;PARK7;SOD1
ATP Transport (GO:0015867)	0.277157	0.511941	0	0	3.302	4.23703	SLC25A5
Regulation Of Gastrulation (GO:0010470)	0.277157	0.511941	0	0	3.302	4.23703	RACK1
Regulation Of Humoral Immune Response (GO:0002920)	0.277157	0.511941	0	0	3.302	4.23703	PHB2
Regulation Of Immune Effector Process (GO:0002697)	0.277157	0.511941	0	0	3.302	4.23703	PHB2
T Cell Differentiation In Thymus (GO:0033077)	0.277157	0.511941	0	0	3.302	4.23703	ZFP36L2
Regulation Of Intrinsic Apoptotic Signaling Pathway In Response To DNA Damage By P53 Class Mediator (GO:1902165)	0.277157	0.511941	0	0	3.302	4.23703	RPL26
Regulation Of Leukocyte Migration (GO:0002685)	0.277157	0.511941	0	0	3.302	4.23703	RAC2
Amyloid Precursor Protein Catabolic Process (GO:0042987)	0.277157	0.511941	0	0	3.302	4.23703	APH1A
Regulation Of Nitric-Oxide Synthase Biosynthetic Process (GO:0051769)	0.277157	0.511941	0	0	3.302	4.23703	GSTP1
Response To Nerve Growth Factor (GO:1990089)	0.277157	0.511941	0	0	3.302	4.23703	CIB1
Endothelial Cell Differentiation (GO:0045446)	0.277157	0.511941	0	0	3.302	4.23703	EDF1
Spliceosomal tri-snRNP Complex Assembly (GO:0000244)	0.277157	0.511941	0	0	3.302	4.23703	LSM2
Thymus Development (GO:0048538)	0.277157	0.511941	0	0	3.302	4.23703	SOD1
Intraciliary Retrograde Transport (GO:0035721)	0.277157	0.511941	0	0	3.302	4.23703	DYNLL1
Killing By Host Of Symbiont Cells (GO:0051873)	0.277157	0.511941	0	0	3.302	4.23703	GAPDH
Membrane Protein Intracellular Domain Proteolysis (GO:0031293)	0.277157	0.511941	0	0	3.302	4.23703	APH1A
Microvillus Organization (GO:0032528)	0.277157	0.511941	0	0	3.302	4.23703	FXYD5
Mitochondrial Fission (GO:0000266)	0.277157	0.511941	0	0	3.302	4.23703	FIS1
ncRNA Transcription (GO:0098781)	0.277157	0.511941	0	0	3.302	4.23703	GTF3A
Negative Regulation Of NLRP3 Inflammasome Complex Assembly (GO:1900226)	0.277157	0.511941	0	0	3.302	4.23703	HSPA8
Negative Regulation Of Bone Mineralization (GO:0030502)	0.277157	0.511941	0	0	3.302	4.23703	RFLNB
Negative Regulation Of Endoplasmic Reticulum Unfolded Protein Response (GO:1900102)	0.277157	0.511941	0	0	3.302	4.23703	RACK1
Negative Regulation Of Lyase Activity (GO:0051350)	0.277157	0.511941	0	0	3.302	4.23703	GNAI2
Negative Regulation Of Secretion (GO:0051048)	0.277157	0.511941	0	0	3.302	4.23703	VAMP8
Negative Regulation Of Translational Initiation (GO:0045947)	0.277157	0.511941	0	0	3.302	4.23703	EIF3E
Negative Regulation Of Viral Transcription (GO:0032897)	0.277157	0.511941	0	0	3.302	4.23703	LARP7
Outer Mitochondrial Membrane Organization (GO:0007008)	0.277157	0.511941	0	0	3.302	4.23703	TOMM22
Plasma Membrane Tubulation (GO:0097320)	0.277157	0.511941	0	0	3.302	4.23703	CHMP4A
Positive Regulation Of T Cell Receptor Signaling Pathway (GO:0050862)	0.277157	0.511941	0	0	3.302	4.23703	RPS3
Positive Regulation Of Alpha-Beta T Cell Differentiation (GO:0046638)	0.277157	0.511941	0	0	3.302	4.23703	SOCS1
Positive Regulation Of Keratinocyte Differentiation (GO:0045618)	0.277157	0.511941	0	0	3.302	4.23703	NME2
Protein Insertion Into Mitochondrial Outer Membrane (GO:0045040)	0.277157	0.511941	0	0	3.302	4.23703	TOMM22
Regulation Of IRE1-mediated Unfolded Protein Response (GO:1903894)	0.277157	0.511941	0	0	3.302	4.23703	BAX
Cellular Response To Glucose Starvation (GO:0042149)	0.277373	0.511941	0	0	1.98238	2.5422	HNRNPA1;ATF4
Modulation By Host Of Symbiont Process (GO:0051851)	0.277373	0.511941	0	0	1.98238	2.5422	CDC42;NUCKS1
Negative Regulation Of I-kappaB kinase/NF-kappaB Signaling (GO:0043124)	0.277373	0.511941	0	0	1.98238	2.5422	PYCARD;GSTP1
Regulation Of Plasma Membrane Bounded Cell Projection Assembly (GO:0120032)	0.281848	0.518829	0	0	1.65264	2.09288	CDC42;RAC1;ARF6
Defense Response To Gram-negative Bacterium (GO:0050829)	0.281848	0.518829	0	0	1.65264	2.09288	PYCARD;RPL30;RPS19
Nucleosome Organization (GO:0034728)	0.281848	0.518829	0	0	1.65264	2.09288	NPM1;SET;NAP1L1
Intracellular Glucose Homeostasis (GO:0001678)	0.286554	0.526318	0	0	1.93393	2.41708	RACK1;NUCKS1
Neuron Projection Morphogenesis (GO:0048812)	0.292073	0.526318	0	0	1.40725	1.73197	CDC42;GPM6A;UBB;SSNA1;S100A6
RNA Metabolic Process (GO:0016070)	0.292966	0.526318	0	0	1.4831	1.8208	ISG20;RBM3;HNRNPUL1;HNRNPF
Cytoskeleton Organization (GO:0007010)	0.292966	0.526318	0	0	1.4831	1.8208	CFL1;RHOG;SH3BGRL3;RAC1
2-Oxoglutarate Metabolic Process (GO:0006103)	0.294987	0.526318	0	0	3.04784	3.72088	IDH2
Regulation Of Endothelial Cell Chemotaxis (GO:2001026)	0.294987	0.526318	0	0	3.04784	3.72088	TMSB4X
Regulation Of Exit From Mitosis (GO:0007096)	0.294987	0.526318	0	0	3.04784	3.72088	PHB2
Regulation Of Microglial Cell Activation (GO:1903978)	0.294987	0.526318	0	0	3.04784	3.72088	UXT
Regulation Of Nuclear-Transcribed mRNA poly(A) Tail Shortening (GO:0060211)	0.294987	0.526318	0	0	3.04784	3.72088	PABPC1
Cellular Response To Exogenous dsRNA (GO:0071360)	0.294987	0.526318	0	0	3.04784	3.72088	RALB
Resolution Of Meiotic Recombination Intermediates (GO:0000712)	0.294987	0.526318	0	0	3.04784	3.72088	CENPX
Respiratory Electron Transport Chain (GO:0022904)	0.294987	0.526318	0	0	3.04784	3.72088	ETFB
Copper Ion Homeostasis (GO:0055070)	0.294987	0.526318	0	0	3.04784	3.72088	ARF1
Electron Transport Chain (GO:0022900)	0.294987	0.526318	0	0	3.04784	3.72088	ETFB
Establishment Of Apical/Basal Cell Polarity (GO:0035089)	0.294987	0.526318	0	0	3.04784	3.72088	CDC42
Establishment Of Spindle Localization (GO:0051293)	0.294987	0.526318	0	0	3.04784	3.72088	OOEP
tRNA 5'-End Processing (GO:0099116)	0.294987	0.526318	0	0	3.04784	3.72088	SSB
Telomere Capping (GO:0016233)	0.294987	0.526318	0	0	3.04784	3.72088	TERF2IP
Histone mRNA Catabolic Process (GO:0071044)	0.294987	0.526318	0	0	3.04784	3.72088	SSB
Membrane Raft Organization (GO:0031579)	0.294987	0.526318	0	0	3.04784	3.72088	S100A10
miRNA-mediated Gene Silencing By Inhibition Of Translation (GO:0035278)	0.294987	0.526318	0	0	3.04784	3.72088	EIF6
Microvillus Assembly (GO:0030033)	0.294987	0.526318	0	0	3.04784	3.72088	FXYD5
Mitochondrial Calcium Ion Transmembrane Transport (GO:0006851)	0.294987	0.526318	0	0	3.04784	3.72088	SMDT1
Negative Regulation Of Chondrocyte Differentiation (GO:0032331)	0.294987	0.526318	0	0	3.04784	3.72088	RFLNB
Negative Regulation Of Defense Response To Virus (GO:0050687)	0.294987	0.526318	0	0	3.04784	3.72088	C1QBP
Negative Regulation Of Nucleocytoplasmic Transport (GO:0046823)	0.294987	0.526318	0	0	3.04784	3.72088	PARK7
Negative Regulation Of Receptor Signaling Pathway Via STAT (GO:1904893)	0.294987	0.526318	0	0	3.04784	3.72088	SOCS1
Negative Regulation Of Smooth Muscle Cell Migration (GO:0014912)	0.294987	0.526318	0	0	3.04784	3.72088	CORO1B
Negative Regulation Of Transcription Elongation By RNA Polymerase II (GO:0034244)	0.294987	0.526318	0	0	3.04784	3.72088	LARP7
Negative Regulation Of Transcription Regulatory Region DNA Binding (GO:2000678)	0.294987	0.526318	0	0	3.04784	3.72088	TMSB4X
Phagolysosome Assembly (GO:0001845)	0.294987	0.526318	0	0	3.04784	3.72088	CORO1A
Polarized Epithelial Cell Differentiation (GO:0030859)	0.294987	0.526318	0	0	3.04784	3.72088	CDC42
Positive Regulation Of Acute Inflammatory Response (GO:0002675)	0.294987	0.526318	0	0	3.04784	3.72088	PARK7
Positive Regulation Of Endothelial Cell Chemotaxis (GO:2001028)	0.294987	0.526318	0	0	3.04784	3.72088	TMSB4X
Positive Regulation Of Histone Acetylation (GO:0035066)	0.294987	0.526318	0	0	3.04784	3.72088	DEK
Positive Regulation Of Endothelial Cell Proliferation (GO:0001938)	0.295325	0.526318	0	0	1.6078	1.96101	PDCL3;TNFSF12;HMGB1
Regulation Of Insulin Receptor Signaling Pathway (GO:0046626)	0.295724	0.526318	0	0	1.88779	2.29995	SOCS1;NUCKS1
Regulation Of DNA-templated Transcription Elongation (GO:0032784)	0.295724	0.526318	0	0	1.88779	2.29995	HTATSF1;HMGN1
Regulation Of Cell-Substrate Adhesion (GO:0010810)	0.295724	0.526318	0	0	1.88779	2.29995	RAC2;RAC1
Small GTPase Mediated Signal Transduction (GO:0007264)	0.298508	0.530821	0	0	1.46929	1.77631	RALBP1;RALB;PARK7;RAC1
Cellular Response To Oxygen-Containing Compound (GO:1901701)	0.301489	0.535667	0	0	1.21023	1.4511	PYCARD;UXT;PRDX5;NDUFA13;GSTP1;RPS3;LAMTOR2;HMGB1;VIM;SLC26A3;ACTB;LAMTOR5
Positive Regulation Of Tumor Necrosis Factor Production (GO:0032760)	0.302079	0.53626	0	0	1.58629	1.89889	PYCARD;CYBA;HMGB1
Regulation Of Cellular Metabolic Process (GO:0031323)	0.304875	0.5365	0	0	1.84379	2.19015	EIF6;PGAM1
Regulation Of Protein Modification Process (GO:0031399)	0.304875	0.5365	0	0	1.84379	2.19015	SOCS1;NOP53
Regulation Of Telomerase Activity (GO:0051972)	0.304875	0.5365	0	0	1.84379	2.19015	HSP90AA1;HSP90AB1
Zymogen Activation (GO:0031638)	0.304875	0.5365	0	0	1.84379	2.19015	PGK1;CYCS
Negative Regulation Of Response To Biotic Stimulus (GO:0002832)	0.304875	0.5365	0	0	1.84379	2.19015	C1QBP;BANF1
Positive Regulation Of Innate Immune Response (GO:0045089)	0.304875	0.5365	0	0	1.84379	2.19015	GBP5;RPS19
Positive Regulation Of mRNA Catabolic Process (GO:0061014)	0.304875	0.5365	0	0	1.84379	2.19015	PABPC1;ZFP36L2
Cellular Response To UV (GO:0034644)	0.30884	0.5365	0	0	1.56533	1.83916	NPM1;RPL26;ATF4
Negative Regulation Of Cellular Component Organization (GO:0051129)	0.30884	0.5365	0	0	1.56533	1.83916	CDC42;HSPA8;NOP53
Positive Regulation Of Cytoskeleton Organization (GO:0051495)	0.30884	0.5365	0	0	1.56533	1.83916	PYCARD;PFN1;ARF6
Positive Regulation Of Protein Modification By Small Protein Conjugation Or Removal (GO:1903322)	0.30884	0.5365	0	0	1.56533	1.83916	UBB;CENPX;UBE2L3
Regulation Of Interleukin-6 Production (GO:0032675)	0.309627	0.5365	0	0	1.44242	1.69108	PYCARD;CYBA;IL16;HMGB1
Response To Endoplasmic Reticulum Stress (GO:0034976)	0.309627	0.5365	0	0	1.44242	1.69108	UFC1;BAX;SELENOK;ATF4
3'-UTR-mediated mRNA Destabilization (GO:0061158)	0.312378	0.5365	0	0	2.82999	3.29282	ZFP36L2
Regulation Of Cholesterol Biosynthetic Process (GO:0045540)	0.312378	0.5365	0	0	2.82999	3.29282	SOD1
Regulation Of Hormone Secretion (GO:0046883)	0.312378	0.5365	0	0	2.82999	3.29282	VAMP2
Regulation Of mRNA Metabolic Process (GO:1903311)	0.312378	0.5365	0	0	2.82999	3.29282	RBM8A
Amyloid-Beta Metabolic Process (GO:0050435)	0.312378	0.5365	0	0	2.82999	3.29282	APH1A
Anterograde Synaptic Vesicle Transport (GO:0048490)	0.312378	0.5365	0	0	2.82999	3.29282	BLOC1S2
Regulation Of Multicellular Organism Growth (GO:0040014)	0.312378	0.5365	0	0	2.82999	3.29282	SOD1
Regulation Of rRNA Processing (GO:2000232)	0.312378	0.5365	0	0	2.82999	3.29282	TRMT112
Dendritic Cell Chemotaxis (GO:0002407)	0.312378	0.5365	0	0	2.82999	3.29282	HMGB1
Retrograde Axonal Transport (GO:0008090)	0.312378	0.5365	0	0	2.82999	3.29282	SOD1
Endoplasmic Reticulum To Cytosol Transport (GO:1903513)	0.312378	0.5365	0	0	2.82999	3.29282	SEC61B
Synaptic Vesicle Transport Along Microtubule (GO:0099517)	0.312378	0.5365	0	0	2.82999	3.29282	BLOC1S2
Vasodilation (GO:0042311)	0.312378	0.5365	0	0	2.82999	3.29282	SOD1
Negative Regulation Of DNA Replication (GO:0008156)	0.312378	0.5365	0	0	2.82999	3.29282	S100A11
Negative Regulation Of Cell-Substrate Junction Organization (GO:0150118)	0.312378	0.5365	0	0	2.82999	3.29282	DYNLL1
Negative Regulation Of Endoplasmic Reticulum Stress-Induced Intrinsic Apoptotic Signaling Pathway (GO:1902236)	0.312378	0.5365	0	0	2.82999	3.29282	PARK7
Negative Regulation Of Focal Adhesion Assembly (GO:0051895)	0.312378	0.5365	0	0	2.82999	3.29282	DYNLL1
Negative Regulation Of Immune Effector Process (GO:0002698)	0.312378	0.5365	0	0	2.82999	3.29282	RPS19
Negative Regulation Of Synaptic Transmission (GO:0050805)	0.312378	0.5365	0	0	2.82999	3.29282	ARF1
Negative Regulation Of Telomere Maintenance (GO:0032205)	0.312378	0.5365	0	0	2.82999	3.29282	TERF2IP
Negative Regulation Of Type I Interferon-Mediated Signaling Pathway (GO:0060339)	0.312378	0.5365	0	0	2.82999	3.29282	ISG15
Positive Regulation Of Collagen Biosynthetic Process (GO:0032967)	0.312378	0.5365	0	0	2.82999	3.29282	VIM
Positive Regulation Of Transcription By RNA Polymerase III (GO:0045945)	0.312378	0.5365	0	0	2.82999	3.29282	DEK
Protein Localization To Cell-Cell Junction (GO:0150105)	0.312378	0.5365	0	0	2.82999	3.29282	ACTG1
Protein Localization To Chromosome, Telomeric Region (GO:0070198)	0.312378	0.5365	0	0	2.82999	3.29282	TERF2IP
Regulation Of Amyloid Fibril Formation (GO:1905906)	0.312378	0.5365	0	0	2.82999	3.29282	PFDN5
B Cell Receptor Signaling Pathway (GO:0050853)	0.314005	0.5365	0	0	1.8018	2.08711	BAX;IGLC1
Regulation Of Cytokine Production Involved In Inflammatory Response (GO:1900015)	0.314005	0.5365	0	0	1.8018	2.08711	PYCARD;GBP5
Regulation Of Nervous System Development (GO:0051960)	0.314005	0.5365	0	0	1.8018	2.08711	TYMP;S100A10
Response To Glucose (GO:0009749)	0.314005	0.5365	0	0	1.8018	2.08711	RACK1;VAMP2
Response To Hydrogen Peroxide (GO:0042542)	0.314005	0.5365	0	0	1.8018	2.08711	RPS3;SOD1
Mitotic G2/M Transition Checkpoint (GO:0044818)	0.314005	0.5365	0	0	1.8018	2.08711	NOP53;TNFSF13B
Protein Sumoylation (GO:0016925)	0.314005	0.5365	0	0	1.8018	2.08711	UBE2I;SUMO2
Wound Healing (GO:0042060)	0.315606	0.538795	0	0	1.54492	1.7817	CHMP2A;CHMP4A;CORO1B
Activation Of Protein Kinase Activity (GO:0032147)	0.322375	0.54794	0	0	1.52504	1.72641	PARK7;PHB2;PPIA
Cytoskeleton-Dependent Cytokinesis (GO:0061640)	0.322375	0.54794	0	0	1.52504	1.72641	CFL1;JTB;CHMP4A
Golgi To Plasma Membrane Transport (GO:0006893)	0.323107	0.54794	0	0	1.76167	1.99028	VAMP5;VAMP2
Regulation Of Interleukin-2 Production (GO:0032663)	0.323107	0.54794	0	0	1.76167	1.99028	RPS3;GBP1
Positive Regulation Of TOR Signaling (GO:0032008)	0.323107	0.54794	0	0	1.76167	1.99028	LAMTOR2;LAMTOR5
Regulation Of Cellular Component Organization (GO:0051128)	0.325851	0.54794	0	0	1.34021	1.50279	HSPA8;HSP90AA1;AP2S1;LAMTOR2;PARK7
Protein Processing (GO:0016485)	0.326378	0.54794	0	0	1.40391	1.57196	APH1A;SPCS2;SPCS1;SEC11C
Positive Regulation Of Tumor Necrosis Factor Superfamily Cytokine Production (GO:1903557)	0.329144	0.54794	0	0	1.50566	1.67318	PYCARD;CYBA;HMGB1
Regulation Of Interleukin-1 Production (GO:0032652)	0.32934	0.54794	0	0	2.64119	2.93348	HMGB1
Activation Of Cysteine-Type Endopeptidase Activity (GO:0097202)	0.32934	0.54794	0	0	2.64119	2.93348	CYCS
Regulation Of Response To Cytokine Stimulus (GO:0060759)	0.32934	0.54794	0	0	2.64119	2.93348	TLE5
Cellular Response To Gamma Radiation (GO:0071480)	0.32934	0.54794	0	0	2.64119	2.93348	RPL26
Reticulophagy (GO:0061709)	0.32934	0.54794	0	0	2.64119	2.93348	UFC1
Extrinsic Apoptotic Signaling Pathway In Absence Of Ligand (GO:0097192)	0.32934	0.54794	0	0	2.64119	2.93348	BAX
Innate Immune Response-Activating Signaling Pathway (GO:0002758)	0.32934	0.54794	0	0	2.64119	2.93348	PYCARD
Mitophagy (GO:0000423)	0.32934	0.54794	0	0	2.64119	2.93348	PHB2
Negative Regulation Of Chemokine Production (GO:0032682)	0.32934	0.54794	0	0	2.64119	2.93348	GSTP1
Negative Regulation Of Receptor Signaling Pathway Via JAK-STAT (GO:0046426)	0.32934	0.54794	0	0	2.64119	2.93348	SOCS1
Negative Regulation Of Release Of Cytochrome C From Mitochondria (GO:0090201)	0.32934	0.54794	0	0	2.64119	2.93348	PRELID1
Neuron Projection Organization (GO:0106027)	0.32934	0.54794	0	0	2.64119	2.93348	ARF1
Positive Regulation By Host Of Viral Transcription (GO:0043923)	0.32934	0.54794	0	0	2.64119	2.93348	NUCKS1
Positive Regulation Of Autophagosome Assembly (GO:2000786)	0.32934	0.54794	0	0	2.64119	2.93348	RALB
Positive Regulation Of Cell Migration Involved In Sprouting Angiogenesis (GO:0090050)	0.32934	0.54794	0	0	2.64119	2.93348	CIB1
Positive Regulation Of Collagen Metabolic Process (GO:0010714)	0.32934	0.54794	0	0	2.64119	2.93348	VIM
Positive Regulation Of Lymphocyte Migration (GO:2000403)	0.32934	0.54794	0	0	2.64119	2.93348	PYCARD
Positive Regulation Of Muscle Hypertrophy (GO:0014742)	0.32934	0.54794	0	0	2.64119	2.93348	MTPN
Positive Regulation Of Positive Chemotaxis (GO:0050927)	0.32934	0.54794	0	0	2.64119	2.93348	IL16
Positive Regulation Of Smooth Muscle Cell Migration (GO:0014911)	0.32934	0.54794	0	0	2.64119	2.93348	S100A11
Prostanoid Metabolic Process (GO:0006692)	0.32934	0.54794	0	0	2.64119	2.93348	GSTP1
Protein Localization To Endoplasmic Reticulum (GO:0070972)	0.32934	0.54794	0	0	2.64119	2.93348	GABARAPL2
Regulation Of B Cell Receptor Signaling Pathway (GO:0050855)	0.32934	0.54794	0	0	2.64119	2.93348	UXT
Regulation Of DNA Strand Elongation (GO:0060382)	0.32934	0.54794	0	0	2.64119	2.93348	NUCKS1
Regulation Of Tumor Necrosis Factor-Mediated Signaling Pathway (GO:0010803)	0.332179	0.550912	0	0	1.72328	1.89919	PYCARD;GSTP1
Cytoplasmic Microtubule Organization (GO:0031122)	0.332179	0.550912	0	0	1.72328	1.89919	CIB1;TBCB
Myelination (GO:0042552)	0.332179	0.550912	0	0	1.72328	1.89919	MAL;ZNF24
Negative Regulation Of ERK1 And ERK2 Cascade (GO:0070373)	0.332179	0.550912	0	0	1.72328	1.89919	GSTP1;GBP1
Cellular Response To Growth Factor Stimulus (GO:0071363)	0.335584	0.556119	0	0	1.3222	1.44369	EEF1A1;RACK1;CIB1;CORO1B;ZFP36L2
Vesicle-Mediated Transport To The Plasma Membrane (GO:0098876)	0.335912	0.556221	0	0	1.48676	1.62192	ARL4C;SNF8;ARF6
Neuron Projection Development (GO:0031175)	0.336424	0.556628	0	0	1.27979	1.39418	CDC42;GPM6A;UBB;PRMT1;BLOC1S2;HMGB1
Antibacterial Humoral Response (GO:0019731)	0.341216	0.557304	0	0	1.68653	1.81342	FAU;RPL39
Unsaturated Fatty Acid Metabolic Process (GO:0033559)	0.341216	0.557304	0	0	1.68653	1.81342	GPX4;GSTP1
Intrinsic Apoptotic Signaling Pathway In Response To DNA Damage (GO:0008630)	0.341216	0.557304	0	0	1.68653	1.81342	PYCARD;BAX
Negative Regulation Of Cysteine-Type Endopeptidase Activity Involved In Apoptotic Process (GO:0043154)	0.341216	0.557304	0	0	1.68653	1.81342	PARK7;LAMTOR5
Regulation Of Interleukin-1 Beta Production (GO:0032651)	0.342676	0.557304	0	0	1.46833	1.57253	PYCARD;GBP5;GSTP1
Positive Regulation Of Phosphorylation (GO:0042327)	0.343767	0.557304	0	0	1.2399	1.32396	RALBP1;HSP90AA1;RALB;RACK1;CIB1;RAC1;PPIA
DNA Damage Response, Signal Transduction By P53 Class Mediator Resulting In Cell Cycle Arrest (GO:0006977)	0.345885	0.557304	0	0	2.47599	2.62863	RPL26
Regulation Of Delayed Rectifier Potassium Channel Activity (GO:1902259)	0.345885	0.557304	0	0	2.47599	2.62863	VAMP2
G Protein-Coupled Acetylcholine Receptor Signaling Pathway (GO:0007213)	0.345885	0.557304	0	0	2.47599	2.62863	RGS10
Regulation Of Establishment Of Cell Polarity (GO:2000114)	0.345885	0.557304	0	0	2.47599	2.62863	RACK1
Amyloid Precursor Protein Metabolic Process (GO:0042982)	0.345885	0.557304	0	0	2.47599	2.62863	APH1A
Carboxylic Acid Biosynthetic Process (GO:0046394)	0.345885	0.557304	0	0	2.47599	2.62863	PYCARD
Carboxylic Acid Catabolic Process (GO:0046395)	0.345885	0.557304	0	0	2.47599	2.62863	ETFB
Regulation Of Protein Sumoylation (GO:0033233)	0.345885	0.557304	0	0	2.47599	2.62863	PARK7
Cellular Response To Unfolded Protein (GO:0034620)	0.345885	0.557304	0	0	2.47599	2.62863	BAX
Regulation Of Viral Transcription (GO:0046782)	0.345885	0.557304	0	0	2.47599	2.62863	LARP7
Retrograde Protein Transport, ER To Cytosol (GO:0030970)	0.345885	0.557304	0	0	2.47599	2.62863	SEC61B
mRNA Cis Splicing, Via Spliceosome (GO:0045292)	0.345885	0.557304	0	0	2.47599	2.62863	PSIP1
Motile Cilium Assembly (GO:0044458)	0.345885	0.557304	0	0	2.47599	2.62863	DYNLL1
Myeloid Cell Activation Involved In Immune Response (GO:0002275)	0.345885	0.557304	0	0	2.47599	2.62863	PYCARD
Negative Regulation Of Rho Protein Signal Transduction (GO:0035024)	0.345885	0.557304	0	0	2.47599	2.62863	DYNLL1
Negative Regulation Of Cellular Senescence (GO:2000773)	0.345885	0.557304	0	0	2.47599	2.62863	YBX1
Negative Regulation Of Interleukin-8 Production (GO:0032717)	0.345885	0.557304	0	0	2.47599	2.62863	TMSB4X
Nicotinamide Nucleotide Metabolic Process (GO:0046496)	0.345885	0.557304	0	0	2.47599	2.62863	IDH2
Positive Chemotaxis (GO:0050918)	0.345885	0.557304	0	0	2.47599	2.62863	CORO1A
Positive Regulation Of Cardiac Muscle Hypertrophy (GO:0010613)	0.345885	0.557304	0	0	2.47599	2.62863	MTPN
Positive Regulation Of Cell Adhesion Mediated By Integrin (GO:0033630)	0.345885	0.557304	0	0	2.47599	2.62863	CIB1
Positive Regulation Of Macrophage Activation (GO:0043032)	0.345885	0.557304	0	0	2.47599	2.62863	UXT
Positive Regulation Of Peptidyl-Lysine Acetylation (GO:2000758)	0.345885	0.557304	0	0	2.47599	2.62863	DEK
Positive Regulation Of Regulatory T Cell Differentiation (GO:0045591)	0.345885	0.557304	0	0	2.47599	2.62863	SOCS1
Positive Regulation Of Transcription From RNA Polymerase II Promoter In Response To Stress (GO:0036003)	0.345885	0.557304	0	0	2.47599	2.62863	ATF4
Prostaglandin Biosynthetic Process (GO:0001516)	0.345885	0.557304	0	0	2.47599	2.62863	CBR1
Regulation Of Adenylate Cyclase Activity (GO:0045761)	0.345885	0.557304	0	0	2.47599	2.62863	GNAI2
Regulation Of Aerobic Respiration (GO:1903715)	0.345885	0.557304	0	0	2.47599	2.62863	NOP53
Response To Interleukin-1 (GO:0070555)	0.349435	0.559113	0	0	1.45035	1.52495	PYCARD;GBP1;TLE5
Defense Response To Gram-positive Bacterium (GO:0050830)	0.349435	0.559113	0	0	1.45035	1.52495	FAU;RPL39;GBP4
Establishment Of Protein Localization To Organelle (GO:0072594)	0.349435	0.559113	0	0	1.45035	1.52495	HIKESHI;PHB2;RAN
Integrin-Mediated Signaling Pathway (GO:0007229)	0.349435	0.559113	0	0	1.45035	1.52495	CDC42;NME2;ISG15
Positive Regulation Of Endothelial Cell Migration (GO:0010595)	0.349435	0.559113	0	0	1.45035	1.52495	TMSB4X;HMGB1;RAC1
Positive Regulation Of Protein Localization (GO:1903829)	0.349435	0.559113	0	0	1.45035	1.52495	HSP90AB1;PARK7;LAMTOR5
Regulation Of Mitochondrion Organization (GO:0010821)	0.350213	0.559113	0	0	1.65131	1.73257	FIS1;FKBP8
Cell Chemotaxis (GO:0060326)	0.350213	0.559113	0	0	1.65131	1.73257	RHOG;CORO1B
Dicarboxylic Acid Metabolic Process (GO:0043648)	0.350213	0.559113	0	0	1.65131	1.73257	MDH2;IDH2
Mitotic Metaphase Plate Congression (GO:0007080)	0.350213	0.559113	0	0	1.65131	1.73257	CHMP2A;CHMP4A
Plasma Membrane Bounded Cell Projection Morphogenesis (GO:0120039)	0.350213	0.559113	0	0	1.65131	1.73257	GPM6A;UBB
Positive Regulation Of Transport (GO:0051050)	0.350213	0.559113	0	0	1.65131	1.73257	CHCHD10;ACTB
Receptor-Mediated Endocytosis (GO:0006898)	0.354399	0.561269	0	0	1.34408	1.39426	RALB;RNASEK;AP2S1;AP2M1
Positive Regulation Of Cell Migration (GO:0030335)	0.356504	0.561269	0	0	1.20231	1.24008	CDC42;UBE2I;MIEN1;C1QBP;RACK1;CIB1;PFN1;S100A11
Regulation Of Stress-Activated MAPK Cascade (GO:0032872)	0.359169	0.561269	0	0	1.61752	1.65628	GSTP1;PPIA
Metaphase Plate Congression (GO:0051310)	0.359169	0.561269	0	0	1.61752	1.65628	CHMP2A;CHMP4A
Negative Regulation Of MAP Kinase Activity (GO:0043407)	0.359169	0.561269	0	0	1.61752	1.65628	DNAJA1;GSTP1
Negative Regulation Of Gene Expression, Epigenetic (GO:0045814)	0.359169	0.561269	0	0	1.61752	1.65628	CBX3;HMGB1
Receptor Internalization (GO:0031623)	0.359169	0.561269	0	0	1.61752	1.65628	RALB;AP2M1
Regulation Of Cell Motility (GO:2000145)	0.360008	0.561269	0	0	1.33271	1.36154	CCDC25;TMSB4X;RAC1;TMSB10
3'-UTR-mediated mRNA Stabilization (GO:0070935)	0.362023	0.561269	0	0	2.33022	2.36762	HNRNPA0
Regulation Of Collagen Biosynthetic Process (GO:0032965)	0.362023	0.561269	0	0	2.33022	2.36762	VIM
Regulation Of Defense Response To Virus (GO:0050688)	0.362023	0.561269	0	0	2.33022	2.36762	C1QBP
Regulation Of Establishment Or Maintenance Of Cell Polarity (GO:0032878)	0.362023	0.561269	0	0	2.33022	2.36762	RACK1
Actin Filament Capping (GO:0051693)	0.362023	0.561269	0	0	2.33022	2.36762	CAPG
Regulation Of Mitochondrial Membrane Permeability (GO:0046902)	0.362023	0.561269	0	0	2.33022	2.36762	SLC25A5
Regulation Of Nervous System Process (GO:0031644)	0.362023	0.561269	0	0	2.33022	2.36762	TYMP
Barbed-End Actin Filament Capping (GO:0051016)	0.362023	0.561269	0	0	2.33022	2.36762	CAPG
Cell Junction Maintenance (GO:0034331)	0.362023	0.561269	0	0	2.33022	2.36762	CHCHD10
Regulation Of Vascular Endothelial Cell Proliferation (GO:1905562)	0.362023	0.561269	0	0	2.33022	2.36762	HMGB1
Response To Axon Injury (GO:0048678)	0.362023	0.561269	0	0	2.33022	2.36762	SOD1
Response To Ethanol (GO:0045471)	0.362023	0.561269	0	0	2.33022	2.36762	SOD1
Dendritic Cell Migration (GO:0036336)	0.362023	0.561269	0	0	2.33022	2.36762	HMGB1
Vesicle-Mediated Transport In Synapse (GO:0099003)	0.362023	0.561269	0	0	2.33022	2.36762	VAMP2
Icosanoid Biosynthetic Process (GO:0046456)	0.362023	0.561269	0	0	2.33022	2.36762	PYCARD
Maintenance Of Protein Localization In Organelle (GO:0072595)	0.362023	0.561269	0	0	2.33022	2.36762	CHCHD10
Mitochondrial Fusion (GO:0008053)	0.362023	0.561269	0	0	2.33022	2.36762	FIS1
ncRNA-mediated Post-Transcriptional Gene Silencing (GO:0035194)	0.362023	0.561269	0	0	2.33022	2.36762	EIF6
Negative Regulation Of DNA-templated Transcription, Elongation (GO:0032785)	0.362023	0.561269	0	0	2.33022	2.36762	LARP7
Negative Regulation Of T Cell Receptor Signaling Pathway (GO:0050860)	0.362023	0.561269	0	0	2.33022	2.36762	GBP1
Negative Regulation Of Lipid Storage (GO:0010888)	0.362023	0.561269	0	0	2.33022	2.36762	NFKBIA
Nucleosome Disassembly (GO:0006337)	0.362023	0.561269	0	0	2.33022	2.36762	SET
Positive Regulation Of NLRP3 Inflammasome Complex Assembly (GO:1900227)	0.362023	0.561269	0	0	2.33022	2.36762	GBP5
Positive Regulation Of Cyclin-Dependent Protein Kinase Activity (GO:1904031)	0.362023	0.561269	0	0	2.33022	2.36762	HSP90AB1
Positive Regulation Of Cytokine Production Involved In Inflammatory Response (GO:1900017)	0.362023	0.561269	0	0	2.33022	2.36762	GBP5
Positive Regulation Of Epidermal Cell Differentiation (GO:0045606)	0.362023	0.561269	0	0	2.33022	2.36762	NME2
Positive Regulation Of Monocyte Chemotaxis (GO:0090026)	0.362023	0.561269	0	0	2.33022	2.36762	HMGB1
Positive Regulation Of Response To Endoplasmic Reticulum Stress (GO:1905898)	0.362023	0.561269	0	0	2.33022	2.36762	BAX
Protein Localization To Chromosome, Centromeric Region (GO:0071459)	0.362023	0.561269	0	0	2.33022	2.36762	IK
Regulation Of Adaptive Immune Response (GO:0002819)	0.362023	0.561269	0	0	2.33022	2.36762	PYCARD
Regulation Of Cell Cycle G2/M Phase Transition (GO:1902749)	0.362023	0.561269	0	0	2.33022	2.36762	NPM1
Glucose Homeostasis (GO:0042593)	0.362929	0.562258	0	0	1.41567	1.43485	RPS6;NUCKS1;PARK7
Protein Localization (GO:0008104)	0.365843	0.566046	0	0	1.16367	1.17013	CUTA;ARL4C;ARF1;NPM1;MAL;LAMTOR2;ACTB;CORO1B;ARF6;ARCN1
Protein Transport (GO:0015031)	0.366949	0.566046	0	0	1.17461	1.17758	ARL4C;ARF1;NPM1;CHMP2A;HIKESHI;VAMP5;VAMP2;ARF6;ARCN1
Arachidonic Acid Metabolic Process (GO:0019369)	0.368079	0.566046	0	0	1.58509	1.58423	CBR1;GPX4
Regulation Of Protein Localization To Nucleus (GO:1900180)	0.368079	0.566046	0	0	1.58509	1.58423	PARK7;LAMTOR5
Cardiac Muscle Tissue Development (GO:0048738)	0.368079	0.566046	0	0	1.58509	1.58423	PRMT1;NDUFV2
Regulation Of Proteolysis (GO:0030162)	0.368079	0.566046	0	0	1.58509	1.58423	CSTB;NEDD8
Icosanoid Metabolic Process (GO:0006690)	0.368079	0.566046	0	0	1.58509	1.58423	PYCARD;GPX4
Negative Regulation Of Response To Stimulus (GO:0048585)	0.368079	0.566046	0	0	1.58509	1.58423	RPS3;TLE5
Positive Regulation Of Transcription Initiation By RNA Polymerase II (GO:0060261)	0.368079	0.566046	0	0	1.58509	1.58423	ZNHIT1;TAF10
Regulation Of Cell Development (GO:0060284)	0.368079	0.566046	0	0	1.58509	1.58423	RPS19;S100A10
Positive Regulation Of Cell Adhesion (GO:0045785)	0.36966	0.566374	0	0	1.39894	1.39219	C1QBP;CIB1;RAC1
Positive Regulation Of Peptidyl-Serine Phosphorylation (GO:0033138)	0.376378	0.566374	0	0	1.38261	1.35103	HSP90AA1;HSP90AB1;PARK7
Protein-Containing Complex Organization (GO:0043933)	0.376822	0.566374	0	0	1.29974	1.26852	CHCHD10;CAPG;AP2M1;VAMP2
Regulation Of Cyclin-Dependent Protein Kinase Activity (GO:1904029)	0.37694	0.566374	0	0	1.55393	1.51612	HSP90AB1;CCNI
Endosome Organization (GO:0007032)	0.37694	0.566374	0	0	1.55393	1.51612	RNASEK;ATP6V1F
Negative Regulation Of Metabolic Process (GO:0009892)	0.37694	0.566374	0	0	1.55393	1.51612	GSTP1;ATF4
Positive Regulation Of Chemokine Production (GO:0032722)	0.37694	0.566374	0	0	1.55393	1.51612	PYCARD;HMGB1
Regulation Of Centriole Replication (GO:0046599)	0.377763	0.566374	0	0	2.20065	2.14231	NPM1
COPII Vesicle Coating (GO:0048208)	0.377763	0.566374	0	0	2.20065	2.14231	TRAPPC1
DNA Catabolic Process (GO:0006308)	0.377763	0.566374	0	0	2.20065	2.14231	ISG20
NADP Metabolic Process (GO:0006739)	0.377763	0.566374	0	0	2.20065	2.14231	IDH2
Regulation Of Smooth Muscle Cell Migration (GO:0014910)	0.377763	0.566374	0	0	2.20065	2.14231	S100A11
Establishment Of Epithelial Cell Polarity (GO:0090162)	0.377763	0.566374	0	0	2.20065	2.14231	CDC42
Superoxide Anion Generation (GO:0042554)	0.377763	0.566374	0	0	2.20065	2.14231	CYBA
tRNA Metabolic Process (GO:0006399)	0.377763	0.566374	0	0	2.20065	2.14231	SSB
Heme Biosynthetic Process (GO:0006783)	0.377763	0.566374	0	0	2.20065	2.14231	TSPO
Vesicle Targeting, Rough ER To cis-Golgi (GO:0048207)	0.377763	0.566374	0	0	2.20065	2.14231	TRAPPC1
Xenobiotic Catabolic Process (GO:0042178)	0.377763	0.566374	0	0	2.20065	2.14231	GSTO1
Insulin Secretion (GO:0030073)	0.377763	0.566374	0	0	2.20065	2.14231	PARK7
Intrinsic Apoptotic Signaling Pathway In Response To DNA Damage By P53 Class Mediator (GO:0042771)	0.377763	0.566374	0	0	2.20065	2.14231	PYCARD
Linoleic Acid Metabolic Process (GO:0043651)	0.377763	0.566374	0	0	2.20065	2.14231	GSTP1
Negative Regulation Of Calcium Ion Transmembrane Transport (GO:1903170)	0.377763	0.566374	0	0	2.20065	2.14231	CALM2
Negative Regulation Of Peptidyl-Serine Phosphorylation (GO:0033137)	0.377763	0.566374	0	0	2.20065	2.14231	RACK1
Negative Regulation Of Protein Dephosphorylation (GO:0035308)	0.377763	0.566374	0	0	2.20065	2.14231	YWHAB
Negative Regulation Of Telomere Maintenance Via Telomerase (GO:0032211)	0.377763	0.566374	0	0	2.20065	2.14231	HNRNPA1
Neuron Apoptotic Process (GO:0051402)	0.377763	0.566374	0	0	2.20065	2.14231	GAPDH
Phosphate Ion Transport (GO:0006817)	0.377763	0.566374	0	0	2.20065	2.14231	SLC25A3
Pore Complex Assembly (GO:0046931)	0.377763	0.566374	0	0	2.20065	2.14231	PLEKHA7
Positive Regulation Of calcineurin-NFAT Signaling Cascade (GO:0070886)	0.377763	0.566374	0	0	2.20065	2.14231	CIB1
Positive Regulation Of Calcineurin-Mediated Signaling (GO:0106058)	0.377763	0.566374	0	0	2.20065	2.14231	CIB1
Positive Regulation Of Hormone Secretion (GO:0046887)	0.377763	0.566374	0	0	2.20065	2.14231	VAMP8
Protein Insertion Into Membrane (GO:0051205)	0.377763	0.566374	0	0	2.20065	2.14231	WDR83OS
rRNA Catabolic Process (GO:0016075)	0.377763	0.566374	0	0	2.20065	2.14231	TRIR
Regulation Of B Cell Differentiation (GO:0045577)	0.377763	0.566374	0	0	2.20065	2.14231	ZFP36L2
Regulation Of Acute Inflammatory Response (GO:0002673)	0.377763	0.566374	0	0	2.20065	2.14231	GSTP1
Regulation Of Tumor Necrosis Factor Production (GO:0032680)	0.38242	0.572945	0	0	1.28911	1.23914	PYCARD;GSTP1;CYBA;HMGB1
Regulation Of Exocytosis (GO:0017157)	0.385749	0.575872	0	0	1.52397	1.45169	VAMP2;S100A10
Negative Regulation Of Protein Catabolic Process (GO:0042177)	0.385749	0.575872	0	0	1.52397	1.45169	GABARAPL2;HSP90AB1
Nucleosome Assembly (GO:0006334)	0.385749	0.575872	0	0	1.52397	1.45169	NPM1;NAP1L1
Positive Regulation Of Leukocyte Chemotaxis (GO:0002690)	0.385749	0.575872	0	0	1.52397	1.45169	C1QBP;HMGB1
Regulation Of Blood Vessel Endothelial Cell Migration (GO:0043535)	0.385749	0.575872	0	0	1.52397	1.45169	TMSB4X;HMGB1
Negative Regulation Of DNA-templated Transcription (GO:0045892)	0.388759	0.579951	0	0	1.07456	1.01524	NDUFA13;SET;RPL10;ENO1;HMGB1;ZNF24;PHB2;UXT;RPS14;PRDX5;CCDC85B;C1QBP;SAP18;RPL17;HSPA8;UBE2I;PRMT2;CBX3;LARP7;PA2G4;TLE5;DRAP1;EID1;HDGF;NOP53;PFDN5;ATF4
Regulation Of MAPK Cascade (GO:0043408)	0.389112	0.580066	0	0	1.20148	1.13406	GSTP1;PEBP1;HMGB1;PHB2;PPIA;SOD1
Regulation Of RNA Metabolic Process (GO:0051252)	0.389769	0.580631	0	0	1.35104	1.27296	TAF10;HNRNPF;HNRNPA1
Regulation Of Fibroblast Migration (GO:0010762)	0.393116	0.580657	0	0	2.08472	1.9464	RAC1
Adenine Nucleotide Transport (GO:0051503)	0.393116	0.580657	0	0	2.08472	1.9464	SLC25A5
Regulation Of Macrophage Chemotaxis (GO:0010758)	0.393116	0.580657	0	0	2.08472	1.9464	UXT
Calcium-Mediated Signaling Using Intracellular Calcium Source (GO:0035584)	0.393116	0.580657	0	0	2.08472	1.9464	FIS1
Cell Projection Organization (GO:0030030)	0.393116	0.580657	0	0	2.08472	1.9464	CAPG
Response To Fibroblast Growth Factor (GO:0071774)	0.393116	0.580657	0	0	2.08472	1.9464	ZFP36L2
Gamma-Aminobutyric Acid Signaling Pathway (GO:0007214)	0.393116	0.580657	0	0	2.08472	1.9464	GNAI2
Long-Term Synaptic Potentiation (GO:0060291)	0.393116	0.580657	0	0	2.08472	1.9464	VAMP2
Negative Regulation Of Cytokine Production Involved In Inflammatory Response (GO:1900016)	0.393116	0.580657	0	0	2.08472	1.9464	PYCARD
Negative Regulation Of Microtubule Depolymerization (GO:0007026)	0.393116	0.580657	0	0	2.08472	1.9464	CIB1
Negative Regulation Of Reproductive Process (GO:2000242)	0.393116	0.580657	0	0	2.08472	1.9464	ARHGDIB
Positive Regulation Of Epithelial Cell Differentiation (GO:0030858)	0.393116	0.580657	0	0	2.08472	1.9464	BTG1
Protein Homooligomerization (GO:0051260)	0.393596	0.580957	0	0	1.26835	1.18265	PYCARD;GBP5;PRMT1;CHMP2A
Cellular Response To Fibroblast Growth Factor Stimulus (GO:0044344)	0.394503	0.581475	0	0	1.49514	1.39067	FIBP;ZFP36L2
Neuron Migration (GO:0001764)	0.394503	0.581475	0	0	1.49514	1.39067	GPM6A;RAC1
Negative Regulation Of Cell Differentiation (GO:0045596)	0.402313	0.59257	0	0	1.18336	1.07748	NFKBIA;CCDC85B;BCL7C;ANP32B;ACTB;ZFP36L2
Cellular Response To Peptide (GO:1901653)	0.4032	0.592625	0	0	1.46738	1.33285	VIM;RPL17
Mitotic DNA Damage Checkpoint Signaling (GO:0044773)	0.4032	0.592625	0	0	1.46738	1.33285	NOP53;TNFSF13B
Positive Regulation Of DNA-templated Transcription Initiation (GO:2000144)	0.4032	0.592625	0	0	1.46738	1.33285	ZNHIT1;TAF10
Regulation Of Dendritic Spine Development (GO:0060998)	0.40809	0.5948	0	0	1.98039	1.77495	ARF6
Regulation Of Lipid Storage (GO:0010883)	0.40809	0.5948	0	0	1.98039	1.77495	NFKBIA
Cellular Response To Nerve Growth Factor Stimulus (GO:1990090)	0.40809	0.5948	0	0	1.98039	1.77495	CIB1
Focal Adhesion Assembly (GO:0048041)	0.40809	0.5948	0	0	1.98039	1.77495	DYNLL1
Negative Regulation Of Interleukin-2 Production (GO:0032703)	0.40809	0.5948	0	0	1.98039	1.77495	GBP1
Negative Regulation Of Reactive Oxygen Species Metabolic Process (GO:2000378)	0.40809	0.5948	0	0	1.98039	1.77495	PARK7
Negative Regulation Of Tumor Necrosis Factor-Mediated Signaling Pathway (GO:0010804)	0.40809	0.5948	0	0	1.98039	1.77495	GSTP1
Porphyrin-Containing Compound Biosynthetic Process (GO:0006779)	0.40809	0.5948	0	0	1.98039	1.77495	TSPO
Positive Regulation Of G2/M Transition Of Mitotic Cell Cycle (GO:0010971)	0.40809	0.5948	0	0	1.98039	1.77495	TNFSF13B
Positive Regulation Of Vacuole Organization (GO:0044090)	0.40809	0.5948	0	0	1.98039	1.77495	RALB
Regulation Of Anoikis (GO:2000209)	0.40809	0.5948	0	0	1.98039	1.77495	TLE5
Regulation Of Cell-Substrate Junction Assembly (GO:0090109)	0.40809	0.5948	0	0	1.98039	1.77495	TLN1
Epithelial Cell Differentiation (GO:0030855)	0.4103	0.597605	0	0	1.23843	1.10328	CBR1;PGK1;EDF1;DNPH1
Regulation Of Transcription Initiation By RNA Polymerase II (GO:0060260)	0.411837	0.598594	0	0	1.44062	1.27802	ZNHIT1;TAF10
Positive Regulation Of Interleukin-1 Beta Production (GO:0032731)	0.411837	0.598594	0	0	1.44062	1.27802	PYCARD;GBP5
Regulation Of Calcium Ion Transport (GO:0051924)	0.411837	0.598594	0	0	1.44062	1.27802	SARAF;IL16
Cell Junction Assembly (GO:0034329)	0.416321	0.604272	0	0	1.29204	1.13221	CDC42;GPM6A;TLN1
Positive Regulation Of Epithelial Cell Migration (GO:0010634)	0.416321	0.604272	0	0	1.29204	1.13221	RAC1;PFN1;ARF6
Regulation Of Neuron Death (GO:1901214)	0.420412	0.604306	0	0	1.41482	1.22597	UBB;PARK7
Selective Autophagy (GO:0061912)	0.420412	0.604306	0	0	1.41482	1.22597	UFC1;PHB2
Positive Regulation Of Type II Interferon Production (GO:0032729)	0.420412	0.604306	0	0	1.41482	1.22597	PYCARD;ISG15
Acetylcholine Receptor Signaling Pathway (GO:0095500)	0.422696	0.604306	0	0	1.88599	1.62402	RGS10
Regulation Of Mitochondrial Translation (GO:0070129)	0.422696	0.604306	0	0	1.88599	1.62402	C1QBP
Regulation Of Neural Precursor Cell Proliferation (GO:2000177)	0.422696	0.604306	0	0	1.88599	1.62402	NAP1L1
Regulation Of Protein Export From Nucleus (GO:0046825)	0.422696	0.604306	0	0	1.88599	1.62402	PARK7
Regulation Of Regulatory T Cell Differentiation (GO:0045589)	0.422696	0.604306	0	0	1.88599	1.62402	SOCS1
Cellular Response To Topologically Incorrect Protein (GO:0035967)	0.422696	0.604306	0	0	1.88599	1.62402	BAX
Response To Gamma Radiation (GO:0010332)	0.422696	0.604306	0	0	1.88599	1.62402	RPL26
Dendritic Cell Differentiation (GO:0097028)	0.422696	0.604306	0	0	1.88599	1.62402	BATF
Membrane Protein Ectodomain Proteolysis (GO:0006509)	0.422696	0.604306	0	0	1.88599	1.62402	APH1A
Negative Regulation Of G Protein-Coupled Receptor Signaling Pathway (GO:0045744)	0.422696	0.604306	0	0	1.88599	1.62402	YWHAB
Negative Regulation Of Cell Communication (GO:0010648)	0.422696	0.604306	0	0	1.88599	1.62402	HSP90AB1
Negative Regulation Of Cell Development (GO:0010721)	0.422696	0.604306	0	0	1.88599	1.62402	RFLNB
Organelle Fission (GO:0048285)	0.422696	0.604306	0	0	1.88599	1.62402	FIS1
Placenta Development (GO:0001890)	0.422696	0.604306	0	0	1.88599	1.62402	SOD1
Platelet Dense Granule Organization (GO:0060155)	0.422696	0.604306	0	0	1.88599	1.62402	BLOC1S2
Positive Regulation Of Cholesterol Efflux (GO:0010875)	0.422696	0.604306	0	0	1.88599	1.62402	NFKBIA
Postreplication Repair (GO:0006301)	0.422696	0.604306	0	0	1.88599	1.62402	TNFSF13B
Protein Neddylation (GO:0045116)	0.422696	0.604306	0	0	1.88599	1.62402	NEDD8
Protein Peptidyl-Prolyl Isomerization (GO:0000413)	0.422696	0.604306	0	0	1.88599	1.62402	PPIA
Non-Membrane-Bounded Organelle Assembly (GO:0140694)	0.426908	0.60991	0	0	1.20988	1.02984	NPM1;CSDE1;RPS3;RPS23
DNA Repair (GO:0006281)	0.427544	0.610402	0	0	1.12048	0.952073	NPM1;CENPX;RPS3;CIB1;NUCKS1;RAD23A;PARK7;NOP53
DNA-templated Transcription Initiation (GO:0006352)	0.428922	0.611119	0	0	1.38993	1.17655	TAF10;ZFP36L2
Regulation Of Type I Interferon Production (GO:0032479)	0.428922	0.611119	0	0	1.38993	1.17655	BANF1;GAPDH
protein-DNA Complex Assembly (GO:0065004)	0.428922	0.611119	0	0	1.38993	1.17655	NPM1;NAP1L1
Regulation Of Cholesterol Transport (GO:0032374)	0.436942	0.616669	0	0	1.80017	1.49045	TSPO
Rescue Of Stalled Ribosome (GO:0072344)	0.436942	0.616669	0	0	1.80017	1.49045	RACK1
Cytosolic Pattern Recognition Receptor Signaling Pathway (GO:0002753)	0.436942	0.616669	0	0	1.80017	1.49045	PHB2
Entrainment Of Circadian Clock By Photoperiod (GO:0043153)	0.436942	0.616669	0	0	1.80017	1.49045	PPP1CC
Translesion Synthesis (GO:0019985)	0.436942	0.616669	0	0	1.80017	1.49045	TNFSF13B
Histone mRNA Metabolic Process (GO:0008334)	0.436942	0.616669	0	0	1.80017	1.49045	SSB
Microtubule Nucleation (GO:0007020)	0.436942	0.616669	0	0	1.80017	1.49045	SSNA1
Negative Regulation Of Extrinsic Apoptotic Signaling Pathway Via Death Domain Receptors (GO:1902042)	0.436942	0.616669	0	0	1.80017	1.49045	PARK7
Negative Regulation Of Protein Depolymerization (GO:1901880)	0.436942	0.616669	0	0	1.80017	1.49045	CIB1
Positive Regulation Of Neuron Apoptotic Process (GO:0043525)	0.436942	0.616669	0	0	1.80017	1.49045	BAX
Positive Regulation Of Oxidoreductase Activity (GO:0051353)	0.436942	0.616669	0	0	1.80017	1.49045	PARK7
Protein N-linked Glycosylation Via Asparagine (GO:0018279)	0.436942	0.616669	0	0	1.80017	1.49045	PSMD2
Regulation Of T Cell Migration (GO:2000404)	0.436942	0.616669	0	0	1.80017	1.49045	PYCARD
Regulation Of Cardiac Muscle Hypertrophy (GO:0010611)	0.436942	0.616669	0	0	1.80017	1.49045	MTPN
Regulation Of Nucleic Acid-Templated Transcription (GO:1903506)	0.438018	0.617771	0	0	1.0811	0.892442	HINT1;BTG1;ZNHIT1;ZNHIT3;TAF10;TERF2IP;EDF1;YBX1;PFDN5;RPL6;ATF4;UBE2L3
Autophagosome Organization (GO:1905037)	0.445742	0.623252	0	0	1.34268	1.0849	GABARAPL2;GABARAP
Positive Regulation Of Cell Junction Assembly (GO:1901890)	0.445742	0.623252	0	0	1.34268	1.0849	RAC1;S100A10
Positive Regulation Of Organelle Assembly (GO:1902117)	0.445742	0.623252	0	0	1.34268	1.0849	RALB;CAPG
Intracellular Calcium Ion Homeostasis (GO:0006874)	0.448859	0.623252	0	0	1.17379	0.940265	SMDT1;BAX;SELENOK;TPT1
Protein Complex Oligomerization (GO:0051259)	0.448962	0.623252	0	0	1.22512	0.981099	PYCARD;PRMT1;CHMP2A
ERK1 And ERK2 Cascade (GO:0070371)	0.450838	0.623252	0	0	1.72181	1.37168	ZFP36L2
Regulation Of Endoplasmic Reticulum Stress-Induced Intrinsic Apoptotic Signaling Pathway (GO:1902235)	0.450838	0.623252	0	0	1.72181	1.37168	PARK7
Regulation Of Execution Phase Of Apoptosis (GO:1900117)	0.450838	0.623252	0	0	1.72181	1.37168	DYNLL1
RNA Splicing, Via Transesterification Reactions (GO:0000375)	0.450838	0.623252	0	0	1.72181	1.37168	TXNL4A
Regulation Of Microtubule Depolymerization (GO:0031114)	0.450838	0.623252	0	0	1.72181	1.37168	CIB1
Amyloid Fibril Formation (GO:1990000)	0.450838	0.623252	0	0	1.72181	1.37168	HNRNPA1
Cell Morphogenesis Involved In Differentiation (GO:0000904)	0.450838	0.623252	0	0	1.72181	1.37168	ATF4
Regulation Of Viral Life Cycle (GO:1903900)	0.450838	0.623252	0	0	1.72181	1.37168	PPIA
Response To Copper Ion (GO:0046688)	0.450838	0.623252	0	0	1.72181	1.37168	ATP5F1D
Response To Hexose (GO:0009746)	0.450838	0.623252	0	0	1.72181	1.37168	VAMP2
Early Endosome To Late Endosome Transport (GO:0045022)	0.450838	0.623252	0	0	1.72181	1.37168	SNF8
Fat-Soluble Vitamin Metabolic Process (GO:0006775)	0.450838	0.623252	0	0	1.72181	1.37168	CBR1
Iron Ion Transport (GO:0006826)	0.450838	0.623252	0	0	1.72181	1.37168	FTH1
mRNA Polyadenylation (GO:0006378)	0.450838	0.623252	0	0	1.72181	1.37168	PABPC1
Negative Regulation Of Antigen Receptor-Mediated Signaling Pathway (GO:0050858)	0.450838	0.623252	0	0	1.72181	1.37168	GBP1
Negative Regulation Of Cell Junction Assembly (GO:1901889)	0.450838	0.623252	0	0	1.72181	1.37168	DYNLL1
Negative Regulation Of Ion Transmembrane Transporter Activity (GO:0032413)	0.450838	0.623252	0	0	1.72181	1.37168	CALM2
Peroxisome Organization (GO:0007031)	0.450838	0.623252	0	0	1.72181	1.37168	FIS1
Photoperiodism (GO:0009648)	0.450838	0.623252	0	0	1.72181	1.37168	PPP1CC
Positive Regulation Of ERBB Signaling Pathway (GO:1901186)	0.450838	0.623252	0	0	1.72181	1.37168	RALB
Positive Regulation Of Cellular Response To Transforming Growth Factor Beta Stimulus (GO:1903846)	0.450838	0.623252	0	0	1.72181	1.37168	HSP90AB1
Positive Regulation Of p38MAPK Cascade (GO:1900745)	0.450838	0.623252	0	0	1.72181	1.37168	PRMT1
Positive Regulation Of Transforming Growth Factor Beta Receptor Signaling Pathway (GO:0030511)	0.450838	0.623252	0	0	1.72181	1.37168	HSP90AB1
Positive Regulation Of Vascular Endothelial Growth Factor Production (GO:0010575)	0.450838	0.623252	0	0	1.72181	1.37168	ATF4
Protein Exit From Endoplasmic Reticulum (GO:0032527)	0.450838	0.623252	0	0	1.72181	1.37168	SEC61B
Regulation Of Cell Cycle (GO:0051726)	0.453646	0.62672	0	0	1.09304	0.863981	RPS15A;HSP90AB1;RACK1;RAD23A;NOP53;ACTB;EIF4G2;TNFSF13B
Regulation Of T Cell Activation (GO:0050863)	0.454047	0.626861	0	0	1.32023	1.04239	PYCARD;PRELID1
Endosomal Transport (GO:0016197)	0.457296	0.63093	0	0	1.13185	0.885586	ARL4C;BLOC1S2;CHMP2A;SNF8;ARF6
Cellular Component Assembly (GO:0022607)	0.460306	0.631149	0	0	1.09613	0.850449	CDC42;CHCHD10;CAPG;VAMP2;AP2M1;CORO1B;LIMD2
Positive Regulation Of Mitotic Cell Cycle Phase Transition (GO:1901992)	0.462281	0.631149	0	0	1.29852	1.00192	PHB2;TNFSF13B
Positive Regulation Of Cell Motility (GO:2000147)	0.463455	0.631149	0	0	1.10551	0.850185	CDC42;UBE2I;MIEN1;CCDC25;RACK1;CIB1
RNA Polyadenylation (GO:0043631)	0.464391	0.631149	0	0	1.64998	1.26558	PABPC1
Regulation Of Monocyte Chemotaxis (GO:0090025)	0.464391	0.631149	0	0	1.64998	1.26558	HMGB1
Regulation Of Myelination (GO:0031641)	0.464391	0.631149	0	0	1.64998	1.26558	TYMP
Regulation Of Postsynapse Organization (GO:0099175)	0.464391	0.631149	0	0	1.64998	1.26558	CFL1
Cellular Response To Hexose Stimulus (GO:0071331)	0.464391	0.631149	0	0	1.64998	1.26558	RACK1
Secretory Granule Organization (GO:0033363)	0.464391	0.631149	0	0	1.64998	1.26558	BLOC1S2
Vesicle-Mediated Transport Between Endosomal Compartments (GO:0098927)	0.464391	0.631149	0	0	1.64998	1.26558	SNF8
Lamellipodium Assembly (GO:0030032)	0.464391	0.631149	0	0	1.64998	1.26558	RAC1
Negative Regulation Of Intracellular Protein Transport (GO:0090317)	0.464391	0.631149	0	0	1.64998	1.26558	PARK7
Negative Regulation Of Intrinsic Apoptotic Signaling Pathway In Response To DNA Damage (GO:1902230)	0.464391	0.631149	0	0	1.64998	1.26558	TPT1
Negative Regulation Of Protein Transport (GO:0051224)	0.464391	0.631149	0	0	1.64998	1.26558	CSK
Negative Regulation Of Smoothened Signaling Pathway (GO:0045879)	0.464391	0.631149	0	0	1.64998	1.26558	RACK1
Negative Regulation Of Telomere Maintenance Via Telomere Lengthening (GO:1904357)	0.464391	0.631149	0	0	1.64998	1.26558	HNRNPA1
Organophosphate Ester Transport (GO:0015748)	0.464391	0.631149	0	0	1.64998	1.26558	PRELID1
Peptide Hormone Secretion (GO:0030072)	0.464391	0.631149	0	0	1.64998	1.26558	PARK7
Positive Regulation Of T Cell Migration (GO:2000406)	0.464391	0.631149	0	0	1.64998	1.26558	PYCARD
Positive Regulation Of Interleukin-2 Production (GO:0032743)	0.464391	0.631149	0	0	1.64998	1.26558	RPS3
Purine Ribonucleotide Catabolic Process (GO:0009154)	0.464391	0.631149	0	0	1.64998	1.26558	HINT1
Regulation Of B Cell Activation (GO:0050864)	0.464391	0.631149	0	0	1.64998	1.26558	ZFP36L2
Regulation Of Actin Cytoskeleton Reorganization (GO:2000249)	0.464391	0.631149	0	0	1.64998	1.26558	ARHGDIB
Regulation Of Secretion By Cell (GO:1903530)	0.470442	0.637118	0	0	1.27751	0.96335	VAMP8;VAMP2
Positive Regulation Of Macroautophagy (GO:0016239)	0.470442	0.637118	0	0	1.27751	0.96335	RALB;SLC25A5
Positive Regulation Of Vasculature Development (GO:1904018)	0.474533	0.637118	0	0	1.17636	0.876887	PDCL3;BTG1;TNFSF12
DNA Damage Response (GO:0006974)	0.475014	0.637118	0	0	1.05917	0.788456	NPM1;CBX3;RPS3;BAX;CIB1;PARK7;ALKBH7;NOP53;BATF;TNFSF13B
Regulation Of Fatty Acid Biosynthetic Process (GO:0042304)	0.47761	0.637118	0	0	1.5839	1.17044	EIF6
Regulation Of Keratinocyte Differentiation (GO:0045616)	0.47761	0.637118	0	0	1.5839	1.17044	NME2
Regulation Of Nucleotide-Excision Repair (GO:2000819)	0.47761	0.637118	0	0	1.5839	1.17044	BCL7C
Regulation Of Potassium Ion Transmembrane Transporter Activity (GO:1901016)	0.47761	0.637118	0	0	1.5839	1.17044	VAMP2
Calcium-Ion Regulated Exocytosis (GO:0017156)	0.47761	0.637118	0	0	1.5839	1.17044	VAMP2
Cell-Cell Adhesion Mediated By Cadherin (GO:0044331)	0.47761	0.637118	0	0	1.5839	1.17044	PLEKHA7
Regulation Of Vascular Endothelial Growth Factor Production (GO:0010574)	0.47761	0.637118	0	0	1.5839	1.17044	ATF4
Dendritic Spine Organization (GO:0097061)	0.47761	0.637118	0	0	1.5839	1.17044	CDC42
Spindle Assembly Checkpoint Signaling (GO:0071173)	0.47761	0.637118	0	0	1.5839	1.17044	IK
Establishment Or Maintenance Of Apical/Basal Cell Polarity (GO:0035088)	0.47761	0.637118	0	0	1.5839	1.17044	OOEP
Mitotic G1 DNA Damage Checkpoint Signaling (GO:0031571)	0.47761	0.637118	0	0	1.5839	1.17044	RPL26
Mitotic Spindle Assembly Checkpoint Signaling (GO:0007094)	0.47761	0.637118	0	0	1.5839	1.17044	IK
Mitotic Spindle Checkpoint Signaling (GO:0071174)	0.47761	0.637118	0	0	1.5839	1.17044	IK
Negative Regulation Of Catalytic Activity (GO:0043086)	0.47761	0.637118	0	0	1.5839	1.17044	NOSIP
Negative Regulation Of Insulin Receptor Signaling Pathway (GO:0046627)	0.47761	0.637118	0	0	1.5839	1.17044	SOCS1
Negative Regulation Of Interleukin-1 Beta Production (GO:0032691)	0.47761	0.637118	0	0	1.5839	1.17044	GSTP1
Negative Regulation Of Protein Polymerization (GO:0032272)	0.47761	0.637118	0	0	1.5839	1.17044	PFN1
Organelle Fusion (GO:0048284)	0.47761	0.637118	0	0	1.5839	1.17044	FIS1
Plasma Membrane Invagination (GO:0099024)	0.47761	0.637118	0	0	1.5839	1.17044	CDC42
Positive Regulation Of Erythrocyte Differentiation (GO:0045648)	0.47761	0.637118	0	0	1.5839	1.17044	PRMT1
Positive Regulation Of Monooxygenase Activity (GO:0032770)	0.47761	0.637118	0	0	1.5839	1.17044	PARK7
Positive Regulation Of Nuclear Division (GO:0051785)	0.47761	0.637118	0	0	1.5839	1.17044	OOEP
Protein Export From Nucleus (GO:0006611)	0.47761	0.637118	0	0	1.5839	1.17044	RAN
Protein Localization To Cell Surface (GO:0034394)	0.47761	0.637118	0	0	1.5839	1.17044	ARF6
Protein Targeting To Lysosome (GO:0006622)	0.47761	0.637118	0	0	1.5839	1.17044	HSPA8
Autophagosome Assembly (GO:0000045)	0.478528	0.637529	0	0	1.25717	0.926585	GABARAPL2;GABARAP
Positive Regulation Of Cell Cycle (GO:0045787)	0.478528	0.637529	0	0	1.25717	0.926585	RPS15A;RAD23A
Positive Regulation Of Stress-Activated MAPK Cascade (GO:0032874)	0.480841	0.640204	0	0	1.16477	0.852863	PYCARD;PRMT1;HMGB1
Positive Regulation Of Multicellular Organismal Process (GO:0051240)	0.484841	0.645119	0	0	1.05057	0.760546	RPS19;C1QBP;BCL7C;CFL1;NME2;ENO1;GAPDH;ACTB;BATF;SOD1
Response To Calcium Ion (GO:0051592)	0.487113	0.647304	0	0	1.1534	0.829591	CALM3;CALM1;CALM2
DNA Synthesis Involved In DNA Repair (GO:0000731)	0.490504	0.647304	0	0	1.5229	1.0848	TNFSF13B
Regulation Of Immunoglobulin Production (GO:0002637)	0.490504	0.647304	0	0	1.5229	1.0848	PHB2
Activation Of Phospholipase C Activity (GO:0007202)	0.490504	0.647304	0	0	1.5229	1.0848	PHB2
Regulation Of Transcription Regulatory Region DNA Binding (GO:2000677)	0.490504	0.647304	0	0	1.5229	1.0848	PARK7
Iron-Sulfur Cluster Assembly (GO:0016226)	0.490504	0.647304	0	0	1.5229	1.0848	ISCU
Metallo-Sulfur Cluster Assembly (GO:0031163)	0.490504	0.647304	0	0	1.5229	1.0848	ISCU
Monoubiquitinated Histone H2A Deubiquitination (GO:0035522)	0.490504	0.647304	0	0	1.5229	1.0848	TAF10
Monoubiquitinated Histone Deubiquitination (GO:0035521)	0.490504	0.647304	0	0	1.5229	1.0848	TAF10
Negative Regulation Of NIK/NF-kappaB Signaling (GO:1901223)	0.490504	0.647304	0	0	1.5229	1.0848	TMSB4X
Negative Regulation Of Cellular Response To Insulin Stimulus (GO:1900077)	0.490504	0.647304	0	0	1.5229	1.0848	SOCS1
Peptidyl-Proline Modification (GO:0018208)	0.490504	0.647304	0	0	1.5229	1.0848	PPIA
Positive Regulation Of TORC1 Signaling (GO:1904263)	0.490504	0.647304	0	0	1.5229	1.0848	LAMTOR5
Regulation Of Cellular Response To Stress (GO:0080135)	0.493349	0.650648	0	0	1.14225	0.807043	CHCHD2;NPM1;TAF10
Regulation Of Neurogenesis (GO:0050767)	0.494471	0.651307	0	0	1.21836	0.858052	NAP1L1;S100A10
tRNA Modification (GO:0006400)	0.494471	0.651307	0	0	1.21836	0.858052	TRMT112;SSB
Positive Regulation Of DNA Metabolic Process (GO:0051054)	0.499546	0.65441	0	0	1.13131	0.785192	RPS3;TERF2IP;HMGB1
Endocytosis (GO:0006897)	0.499854	0.65441	0	0	1.07599	0.746131	CDC42;RALBP1;RNASEK;OCIAD2;CORO1A
Cell-Cell Junction Organization (GO:0045216)	0.502325	0.65441	0	0	1.19984	0.826098	CSK;TLN1
Regulation Of Chromosome Segregation (GO:0051983)	0.50308	0.65441	0	0	1.46643	1.00744	C9ORF78
Regulation Of Lipid Biosynthetic Process (GO:0046890)	0.50308	0.65441	0	0	1.46643	1.00744	EIF6
Regulation Of Nitric-Oxide Synthase Activity (GO:0050999)	0.50308	0.65441	0	0	1.46643	1.00744	NOSIP
Cell-Substrate Junction Assembly (GO:0007044)	0.50308	0.65441	0	0	1.46643	1.00744	DYNLL1
Regulation Of Sodium Ion Transmembrane Transport (GO:1902305)	0.50308	0.65441	0	0	1.46643	1.00744	FXYD5
Cellular Response To Osmotic Stress (GO:0071470)	0.50308	0.65441	0	0	1.46643	1.00744	PYCARD
Hematopoietic Progenitor Cell Differentiation (GO:0002244)	0.50308	0.65441	0	0	1.46643	1.00744	BATF
Vesicle Coating (GO:0006901)	0.50308	0.65441	0	0	1.46643	1.00744	TRAPPC1
Membrane Fusion (GO:0061025)	0.50308	0.65441	0	0	1.46643	1.00744	VAMP2
Negative Regulation Of Mitotic Metaphase/Anaphase Transition (GO:0045841)	0.50308	0.65441	0	0	1.46643	1.00744	IK
Negative Regulation Of Signaling (GO:0023057)	0.50308	0.65441	0	0	1.46643	1.00744	HSP90AB1
Positive Regulation Of Defense Response To Virus By Host (GO:0002230)	0.50308	0.65441	0	0	1.46643	1.00744	HSP90AA1
Positive Regulation Of Fibroblast Proliferation (GO:0048146)	0.50308	0.65441	0	0	1.46643	1.00744	S100A6
Positive Regulation Of Protein Import Into Nucleus (GO:0042307)	0.50308	0.65441	0	0	1.46643	1.00744	RAN
Primary Neural Tube Formation (GO:0014020)	0.50308	0.65441	0	0	1.46643	1.00744	DYNLL1
Protein Localization To Golgi Apparatus (GO:0034067)	0.50308	0.65441	0	0	1.46643	1.00744	GBP5
Pyroptosis (GO:0070269)	0.50308	0.65441	0	0	1.46643	1.00744	PYCARD
Protein Ubiquitination (GO:0016567)	0.505597	0.656868	0	0	1.02961	0.702213	NUB1;UBB;RACK1;RNF181;UBE2L6;NEDD8;ISG15;RPS27A;UBA52;TNFSF13B;UBE2L3
Regulation Of Cell Migration (GO:0030334)	0.505597	0.656868	0	0	1.02961	0.702213	CDC42;BST2;MIEN1;UBE2I;TMSB4X;RACK1;CIB1;RAC1;DYNLL1;TMSB10;ACTG1
Neuron Development (GO:0048666)	0.507678	0.659162	0	0	1.08474	0.735356	GPM6A;PRMT1;BLOC1S2;HMGB1
Regulation Of Monoatomic Ion Transmembrane Transporter Activity (GO:0032412)	0.510101	0.661324	0	0	1.18187	0.795572	FXYD5;PHB2
Regulation Of JNK Cascade (GO:0046328)	0.511825	0.661324	0	0	1.11005	0.743482	PYCARD;PRMT1;HMGB1
Regulation Of Developmental Growth (GO:0048638)	0.515346	0.661324	0	0	1.41398	0.937351	SOD1
RNA-mediated Gene Silencing (GO:0031047)	0.515346	0.661324	0	0	1.41398	0.937351	PABPC1
Regulation Of Muscle Contraction (GO:0006937)	0.515346	0.661324	0	0	1.41398	0.937351	ENO1
Carbohydrate Derivative Biosynthetic Process (GO:1901137)	0.515346	0.661324	0	0	1.41398	0.937351	TPI1
Response To Alcohol (GO:0097305)	0.515346	0.661324	0	0	1.41398	0.937351	SOD1
Defense Response To Fungus (GO:0050832)	0.515346	0.661324	0	0	1.41398	0.937351	GAPDH
Tube Closure (GO:0060606)	0.515346	0.661324	0	0	1.41398	0.937351	DYNLL1
Integrated Stress Response Signaling (GO:0140467)	0.515346	0.661324	0	0	1.41398	0.937351	BATF
Lipid Droplet Organization (GO:0034389)	0.515346	0.661324	0	0	1.41398	0.937351	PPIA
Maintenance Of Blood-Brain Barrier (GO:0035633)	0.515346	0.661324	0	0	1.41398	0.937351	ACTG1
Morphogenesis Of An Epithelium (GO:0002009)	0.515346	0.661324	0	0	1.41398	0.937351	ACTG1
Negative Regulation Of DNA Binding (GO:0043392)	0.515346	0.661324	0	0	1.41398	0.937351	NFKBIA
Negative Regulation Of Plasma Membrane Bounded Cell Projection Assembly (GO:0120033)	0.515346	0.661324	0	0	1.41398	0.937351	UXT
Positive Regulation Of B Cell Proliferation (GO:0030890)	0.515346	0.661324	0	0	1.41398	0.937351	TNFSF13B
Positive Regulation Of Neural Precursor Cell Proliferation (GO:2000179)	0.515346	0.661324	0	0	1.41398	0.937351	NAP1L1
Protein K11-linked Ubiquitination (GO:0070979)	0.515346	0.661324	0	0	1.41398	0.937351	UBE2L3
Protein Insertion Into ER Membrane (GO:0045048)	0.515346	0.661324	0	0	1.41398	0.937351	WDR83OS
Negative Regulation Of Extrinsic Apoptotic Signaling Pathway (GO:2001237)	0.517796	0.66316	0	0	1.16443	0.766397	GSTP1;PARK7
Mitotic Cell Cycle Phase Transition (GO:0044772)	0.517905	0.66316	0	0	1.09972	0.723574	CCNI;CHMP2A;CHMP4A
Mitotic Sister Chromatid Segregation (GO:0000070)	0.517905	0.66316	0	0	1.09972	0.723574	CHMP2A;CHMP4A;RAN
Cellular Response To Organic Cyclic Compound (GO:0071407)	0.518076	0.66316	0	0	1.06997	0.70365	HSPA8;SLC26A3;ACTB;UBE2L3
Regulation Of Cell Differentiation (GO:0045595)	0.518361	0.66316	0	0	1.05288	0.691827	HSP90AB1;BCL7C;PA2G4;ANP32B;ATF4
Regulation Of Cell Population Proliferation (GO:0042127)	0.522287	0.667671	0	0	1.00667	0.653871	RPS9;NPM1;BTG1;PRMT1;RPS6;RHOG;CIB1;NAP1L1;DYNLL1;ACTB;GNAI2;RPS4X;RPS15A;FTH1;BCL7C;TSPO;SLC25A5;RPL17;S100A11
Regulation Of Hydrolase Activity (GO:0051336)	0.525411	0.667671	0	0	1.1475	0.738498	RALBP1;SOD1
Cell-Cell Junction Assembly (GO:0007043)	0.525411	0.667671	0	0	1.1475	0.738498	TLN1;ACTG1
Myeloid Leukocyte Differentiation (GO:0002573)	0.525411	0.667671	0	0	1.1475	0.738498	CDC42;SOCS1
Inflammatory Response (GO:0006954)	0.527036	0.667671	0	0	1.0326	0.661369	PRDX5;PTGER2;CYBA;RAC1;HMGB1;HNRNPA0
DNA Geometric Change (GO:0032392)	0.52731	0.667671	0	0	1.36515	0.873652	HMGB1
Regulation Of Dendritic Spine Morphogenesis (GO:0061001)	0.52731	0.667671	0	0	1.36515	0.873652	CFL1
Regulation Of Macrophage Derived Foam Cell Differentiation (GO:0010743)	0.52731	0.667671	0	0	1.36515	0.873652	NFKBIA
Lamellipodium Organization (GO:0097581)	0.52731	0.667671	0	0	1.36515	0.873652	RAC1
Negative Regulation Of Interleukin-1 Production (GO:0032692)	0.52731	0.667671	0	0	1.36515	0.873652	GSTP1
Negative Regulation Of Peptidyl-Tyrosine Phosphorylation (GO:0050732)	0.52731	0.667671	0	0	1.36515	0.873652	SOCS1
Nucleic Acid Metabolic Process (GO:0090304)	0.52731	0.667671	0	0	1.36515	0.873652	RAN
Positive Regulation Of JUN Kinase Activity (GO:0043507)	0.52731	0.667671	0	0	1.36515	0.873652	RPS3
Positive Regulation Of Locomotion (GO:0040017)	0.52731	0.667671	0	0	1.36515	0.873652	CCDC25
Prostaglandin Metabolic Process (GO:0006693)	0.52731	0.667671	0	0	1.36515	0.873652	GSTP1
Protein Palmitoylation (GO:0018345)	0.52731	0.667671	0	0	1.36515	0.873652	SELENOK
Regulation Of Cell Migration Involved In Sprouting Angiogenesis (GO:0090049)	0.52731	0.667671	0	0	1.36515	0.873652	CIB1
Cellular Response To Hypoxia (GO:0071456)	0.532945	0.674397	0	0	1.13104	0.711809	PGK1;NOP53
Regulation Of Protein Localization To Cell Surface (GO:2000008)	0.538979	0.677528	0	0	1.31958	0.815603	HSP90AB1
Cellular Response To cAMP (GO:0071320)	0.538979	0.677528	0	0	1.31958	0.815603	SLC26A3
Negative Regulation Of DNA Biosynthetic Process (GO:2000279)	0.538979	0.677528	0	0	1.31958	0.815603	HNRNPA1
Negative Regulation Of Cell-Matrix Adhesion (GO:0001953)	0.538979	0.677528	0	0	1.31958	0.815603	DYNLL1
Negative Regulation Of Chemotaxis (GO:0050922)	0.538979	0.677528	0	0	1.31958	0.815603	CORO1B
Negative Regulation Of Microtubule Polymerization Or Depolymerization (GO:0031111)	0.538979	0.677528	0	0	1.31958	0.815603	CIB1
Organic Cation Transport (GO:0015695)	0.538979	0.677528	0	0	1.31958	0.815603	RALBP1
Positive Regulation Of Rho Protein Signal Transduction (GO:0035025)	0.538979	0.677528	0	0	1.31958	0.815603	RAC1
Positive Regulation Of Cholesterol Transport (GO:0032376)	0.538979	0.677528	0	0	1.31958	0.815603	NFKBIA
Positive Regulation Of Proteolysis Involved In Protein Catabolic Process (GO:1903052)	0.538979	0.677528	0	0	1.31958	0.815603	PSMC5
Regulation Of Cell Morphogenesis (GO:0022604)	0.538979	0.677528	0	0	1.31958	0.815603	CFL1
Cellular Response To Decreased Oxygen Levels (GO:0036294)	0.540396	0.678086	0	0	1.11506	0.686266	PGK1;NOP53
Cellular Response To Reactive Oxygen Species (GO:0034614)	0.540396	0.678086	0	0	1.11506	0.686266	PRDX5;RPS3
Ubiquitin-Dependent ERAD Pathway (GO:0030433)	0.540396	0.678086	0	0	1.11506	0.686266	SEC61B;UBXN4
Endoplasmic Reticulum To Golgi Vesicle-Mediated Transport (GO:0006888)	0.541806	0.679448	0	0	1.06022	0.649755	TRAPPC1;COPE;ARCN1
Regulation Of Autophagy (GO:0010506)	0.547558	0.686251	0	0	1.01037	0.608534	EEF1A1;ATP6V1G1;FKBP8;HMGB1;GAPDH;EIF4G2
Regulation Of Cholesterol Efflux (GO:0010874)	0.550361	0.686885	0	0	1.27695	0.762568	NFKBIA
NIK/NF-kappaB Signaling (GO:0038061)	0.550361	0.686885	0	0	1.27695	0.762568	NFKBIA
Regulation Of Metaphase/Anaphase Transition Of Cell Cycle (GO:1902099)	0.550361	0.686885	0	0	1.27695	0.762568	BCL7C
Regulation Of Transmembrane Transport (GO:0034762)	0.550361	0.686885	0	0	1.27695	0.762568	ACTB
Transition Metal Ion Transport (GO:0000041)	0.550361	0.686885	0	0	1.27695	0.762568	FTH1
Neural Tube Closure (GO:0001843)	0.550361	0.686885	0	0	1.27695	0.762568	DYNLL1
Phosphatidylinositol 3-Kinase Signaling (GO:0014065)	0.550361	0.686885	0	0	1.27695	0.762568	C1QBP
Organic Substance Transport (GO:0071702)	0.554466	0.691499	0	0	1.00948	0.595342	CHMP2A;HIKESHI;SELENOK;VAMP2;TPT1
Regulation Of Fat Cell Differentiation (GO:0045598)	0.555049	0.691499	0	0	1.0844	0.638382	CCDC85B;ZFP36L2
Regulation Of DNA Replication (GO:0006275)	0.555049	0.691499	0	0	1.0844	0.638382	NUCKS1;S100A11
Regulation Of ERK1 And ERK2 Cascade (GO:0070372)	0.559679	0.694118	0	0	0.997481	0.578929	PYCARD;GSTP1;CIB1;HMGB1;PHB2;GBP1
Carboxylic Acid Metabolic Process (GO:0019752)	0.561462	0.694118	0	0	1.23698	0.713997	GSTO1
Regulation Of Type I Interferon-Mediated Signaling Pathway (GO:0060338)	0.561462	0.694118	0	0	1.23698	0.713997	ISG15
Monoubiquitinated Protein Deubiquitination (GO:0035520)	0.561462	0.694118	0	0	1.23698	0.713997	TAF10
ncRNA Catabolic Process (GO:0034661)	0.561462	0.694118	0	0	1.23698	0.713997	TRIR
Negative Regulation Of Blood Vessel Endothelial Cell Migration (GO:0043537)	0.561462	0.694118	0	0	1.23698	0.713997	HMGB1
Positive Regulation Of RNA Metabolic Process (GO:0051254)	0.561462	0.694118	0	0	1.23698	0.713997	TRMT112
Positive Regulation Of Chromosome Organization (GO:2001252)	0.561462	0.694118	0	0	1.23698	0.713997	TERF2IP
Positive Regulation Of Epidermal Growth Factor Receptor Signaling Pathway (GO:0045742)	0.561462	0.694118	0	0	1.23698	0.713997	RALB
Positive Regulation Of Ion Transmembrane Transporter Activity (GO:0032414)	0.561462	0.694118	0	0	1.23698	0.713997	NDUFA4
Positive Regulation Of Reproductive Process (GO:2000243)	0.561462	0.694118	0	0	1.23698	0.713997	C1QBP
Regulation Of G0 To G1 Transition (GO:0070316)	0.561462	0.694118	0	0	1.23698	0.713997	BCL7C
Regulation Of Cell Adhesion Mediated By Integrin (GO:0033628)	0.561462	0.694118	0	0	1.23698	0.713997	CIB1
Positive Regulation Of Protein Secretion (GO:0050714)	0.562251	0.694682	0	0	1.06969	0.615932	PPIA;ARF6
Positive Regulation Of Angiogenesis (GO:0045766)	0.565009	0.697678	0	0	1.02345	0.584302	PDCL3;BTG1;TNFSF12
Cell Morphogenesis Involved In Neuron Differentiation (GO:0048667)	0.569369	0.699243	0	0	1.05537	0.594412	SSNA1;S100A6
Embryonic Organ Development (GO:0048568)	0.569369	0.699243	0	0	1.05537	0.594412	RPL10;ATF4
Positive Regulation Of JNK Cascade (GO:0046330)	0.569369	0.699243	0	0	1.05537	0.594412	PYCARD;HMGB1
Regulation Of Metal Ion Transport (GO:0010959)	0.57229	0.699243	0	0	1.19943	0.669415	IL16
Cellular Response To Glucose Stimulus (GO:0071333)	0.57229	0.699243	0	0	1.19943	0.669415	RACK1
Cellular Response To Hydrogen Peroxide (GO:0070301)	0.57229	0.699243	0	0	1.19943	0.669415	RPS3
Semaphorin-Plexin Signaling Pathway (GO:0071526)	0.57229	0.699243	0	0	1.19943	0.669415	RAC1
Sister Chromatid Segregation (GO:0000819)	0.57229	0.699243	0	0	1.19943	0.669415	RAN
Transcription Initiation-Coupled Chromatin Remodeling (GO:0045815)	0.57229	0.699243	0	0	1.19943	0.669415	TRMT112
Histone Deubiquitination (GO:0016578)	0.57229	0.699243	0	0	1.19943	0.669415	TAF10
Membrane Protein Proteolysis (GO:0033619)	0.57229	0.699243	0	0	1.19943	0.669415	APH1A
Microtubule Polymerization (GO:0046785)	0.57229	0.699243	0	0	1.19943	0.669415	SSNA1
Negative Regulation Of Ras Protein Signal Transduction (GO:0046580)	0.57229	0.699243	0	0	1.19943	0.669415	DYNLL1
Negative Regulation Of Cell Cycle Process (GO:0010948)	0.57229	0.699243	0	0	1.19943	0.669415	CHMP2A
Organophosphate Biosynthetic Process (GO:0090407)	0.57229	0.699243	0	0	1.19943	0.669415	TPI1
Positive Regulation Of Immunoglobulin Production (GO:0002639)	0.57229	0.699243	0	0	1.19943	0.669415	PHB2
Positive Regulation Of Neuron Death (GO:1901216)	0.57229	0.699243	0	0	1.19943	0.669415	BAX
Regulation Of calcineurin-NFAT Signaling Cascade (GO:0070884)	0.57229	0.699243	0	0	1.19943	0.669415	CIB1
Negative Regulation Of Cell Migration (GO:0030336)	0.573301	0.699662	0	0	0.995383	0.553775	BST2;ARHGDIB;RAC1;DYNLL1
Nitrogen Compound Transport (GO:0071705)	0.573301	0.699662	0	0	0.995383	0.553775	RALBP1;CHMP2A;HIKESHI;VAMP2
Regulation Of Innate Immune Response (GO:0045088)	0.576403	0.70181	0	0	1.04143	0.573773	GBP5;BANF1
Cellular Response To Nutrient Levels (GO:0031669)	0.576403	0.70181	0	0	1.04143	0.573773	HSPA8;RALB
Long-Chain Fatty Acid Metabolic Process (GO:0001676)	0.576403	0.70181	0	0	1.04143	0.573773	GPX4;GSTP1
Regulation Of TOR Signaling (GO:0032006)	0.576403	0.70181	0	0	1.04143	0.573773	LAMTOR2;LAMTOR5
Fatty Acid Metabolic Process (GO:0006631)	0.581934	0.706164	0	0	0.997496	0.540043	GPX4;TSPO;ALKBH7
Regulation Of Cellular Senescence (GO:2000772)	0.582851	0.706164	0	0	1.1641	0.628406	YBX1
Adherens Junction Organization (GO:0034332)	0.582851	0.706164	0	0	1.1641	0.628406	CSK
Response To Exogenous dsRNA (GO:0043330)	0.582851	0.706164	0	0	1.1641	0.628406	RALB
Dendrite Morphogenesis (GO:0048813)	0.582851	0.706164	0	0	1.1641	0.628406	CDC42
Skeletal Muscle Organ Development (GO:0060538)	0.582851	0.706164	0	0	1.1641	0.628406	MYL6
Positive Regulation Of Cell Development (GO:0010720)	0.582851	0.706164	0	0	1.1641	0.628406	NAP1L1
Regulation Of G2/M Transition Of Mitotic Cell Cycle (GO:0010389)	0.582851	0.706164	0	0	1.1641	0.628406	TNFSF13B
Organelle Organization (GO:0006996)	0.583069	0.706164	0	0	0.969178	0.522823	CDC42;CHCHD2;CFL1;CHMP2A;CHCHD10;SH3BGRL3;CHMP4A;PARK7;PHB2;PPIA
Response To Insulin (GO:0032868)	0.583353	0.706164	0	0	1.02785	0.553974	EIF6;VAMP2
Positive Regulation Of Epithelial Cell Proliferation (GO:0050679)	0.587482	0.710752	0	0	0.989133	0.526129	PDCL3;TNFSF12;NME2
Regulation Of Gene Expression (GO:0010468)	0.589734	0.711442	0	0	0.969545	0.512001	RPL5;BTG1;RPL11;PARK7;YBX1;RPL6;UBE2L3;ACTG1;UXT;HINT1;ZNHIT1;ZNHIT3;RACK1;RPS3;HNRNPA1;RPL17;RPS7;TAF10;EDF1;SNF8;TLE5;PDCL3;HNRNPF;TERF2IP;PFDN5;ATF4;LAMTOR5
Negative Regulation Of Protein Serine/Threonine Kinase Activity (GO:0071901)	0.590218	0.711442	0	0	1.01462	0.534972	PYCARD;GSTP1
Positive Regulation Of Immune Response (GO:0050778)	0.590218	0.711442	0	0	1.01462	0.534972	PYCARD;GBP5
Regulation Of Cytokine Production (GO:0001817)	0.592483	0.711442	0	0	0.970755	0.508126	ISG15;GAPDH;BATF;SOD1
Regulation Of DNA Metabolic Process (GO:0051052)	0.592983	0.711442	0	0	0.980907	0.512612	TAF10;TERF2IP;NUCKS1
COPII-coated Vesicle Budding (GO:0090114)	0.593152	0.711442	0	0	1.13078	0.590611	TRAPPC1
Regulation Of Erythrocyte Differentiation (GO:0045646)	0.593152	0.711442	0	0	1.13078	0.590611	PRMT1
Regulation Of Receptor Internalization (GO:0002090)	0.593152	0.711442	0	0	1.13078	0.590611	ARF1
Substrate Adhesion-Dependent Cell Spreading (GO:0034446)	0.593152	0.711442	0	0	1.13078	0.590611	RAC1
tRNA Methylation (GO:0030488)	0.593152	0.711442	0	0	1.13078	0.590611	TRMT112
Histone H3 Acetylation (GO:0043966)	0.593152	0.711442	0	0	1.13078	0.590611	TAF10
Positive Regulation Of Double-Strand Break Repair Via Homologous Recombination (GO:1905168)	0.593152	0.711442	0	0	1.13078	0.590611	OOEP
Positive Regulation Of Myeloid Cell Differentiation (GO:0045639)	0.593152	0.711442	0	0	1.13078	0.590611	PRMT1
Positive Regulation Of Phospholipase C Activity (GO:0010863)	0.593152	0.711442	0	0	1.13078	0.590611	PHB2
Positive Regulation Of Signaling Receptor Activity (GO:2000273)	0.593152	0.711442	0	0	1.13078	0.590611	PARK7
Cellular Response To Interleukin-1 (GO:0071347)	0.596999	0.715647	0	0	1.00173	0.516731	PYCARD;GBP1
Regulation Of Defense Response To Virus By Host (GO:0050691)	0.603199	0.717735	0	0	1.09931	0.555711	HSP90AA1
Regulation Of p38MAPK Cascade (GO:1900744)	0.603199	0.717735	0	0	1.09931	0.555711	PRMT1
Regulation Of Sodium Ion Transmembrane Transporter Activity (GO:2000649)	0.603199	0.717735	0	0	1.09931	0.555711	FXYD5
Synaptic Vesicle Cycle (GO:0099504)	0.603199	0.717735	0	0	1.09931	0.555711	VAMP2
Type I Interferon-Mediated Signaling Pathway (GO:0060337)	0.603199	0.717735	0	0	1.09931	0.555711	IFITM2
Melanosome Organization (GO:0032438)	0.603199	0.717735	0	0	1.09931	0.555711	BLOC1S2
Muscle Cell Differentiation (GO:0042692)	0.603199	0.717735	0	0	1.09931	0.555711	ZNHIT1
Muscle Tissue Development (GO:0060537)	0.603199	0.717735	0	0	1.09931	0.555711	MYL6
Negative Regulation Of Endothelial Cell Migration (GO:0010596)	0.603199	0.717735	0	0	1.09931	0.555711	HMGB1
Positive Regulation Of Immune Effector Process (GO:0002699)	0.603199	0.717735	0	0	1.09931	0.555711	RPS19
Positive Regulation Of Receptor Signaling Pathway Via JAK-STAT (GO:0046427)	0.603199	0.717735	0	0	1.09931	0.555711	OCIAD2
Positive Regulation Of Receptor Signaling Pathway Via STAT (GO:1904894)	0.603199	0.717735	0	0	1.09931	0.555711	OCIAD2
Protein Acylation (GO:0043543)	0.603199	0.717735	0	0	1.09931	0.555711	SELENOK
Regulation Of GTPase Activity (GO:0043087)	0.610136	0.724452	0	0	0.946055	0.46742	RALBP1;RACK1;RGS10;S100A10;SOD1
RNA 3'-End Processing (GO:0031123)	0.612998	0.724452	0	0	1.06955	0.523428	SSB
Amino Acid Catabolic Process (GO:0009063)	0.612998	0.724452	0	0	1.06955	0.523428	ETFB
Regulation Of Protein Import Into Nucleus (GO:0042306)	0.612998	0.724452	0	0	1.06955	0.523428	RAN
Regulation Of Telomere Maintenance (GO:0032204)	0.612998	0.724452	0	0	1.06955	0.523428	TERF2IP
Cellular Response To Type I Interferon (GO:0071357)	0.612998	0.724452	0	0	1.06955	0.523428	IFITM2
Response To cAMP (GO:0051591)	0.612998	0.724452	0	0	1.06955	0.523428	SLC26A3
Response To Transforming Growth Factor Beta (GO:0071559)	0.612998	0.724452	0	0	1.06955	0.523428	ZFP36L2
Signal Release From Synapse (GO:0099643)	0.612998	0.724452	0	0	1.06955	0.523428	VAMP2
Positive Regulation Of Bone Mineralization (GO:0030501)	0.612998	0.724452	0	0	1.06955	0.523428	ISG15
Positive Regulation Of Myoblast Differentiation (GO:0045663)	0.612998	0.724452	0	0	1.06955	0.523428	BTG1
Positive Regulation Of Production Of Molecular Mediator Of Immune Response (GO:0002702)	0.612998	0.724452	0	0	1.06955	0.523428	PHB2
Positive Regulation Of Double-Strand Break Repair (GO:2000781)	0.616835	0.728576	0	0	0.96493	0.466209	BCL7C;OOEP
Fibroblast Growth Factor Receptor Signaling Pathway (GO:0008543)	0.622556	0.733263	0	0	1.04135	0.493517	FIBP
Internal Peptidyl-Lysine Acetylation (GO:0018393)	0.622556	0.733263	0	0	1.04135	0.493517	TAF10
Negative Regulation Of Cell-Substrate Adhesion (GO:0010812)	0.622556	0.733263	0	0	1.04135	0.493517	GBP1
Nuclear Transport (GO:0051169)	0.622556	0.733263	0	0	1.04135	0.493517	NPM1
Positive Regulation Of Cytokinesis (GO:0032467)	0.622556	0.733263	0	0	1.04135	0.493517	CDC42
Synapse Organization (GO:0050808)	0.630139	0.738426	0	0	0.926929	0.428069	CDC42;GPM6A;CHCHD10
Regulation Of Cytokine-Mediated Signaling Pathway (GO:0001959)	0.631878	0.738426	0	0	1.01459	0.465758	PYCARD
Notch Signaling Pathway (GO:0007219)	0.631878	0.738426	0	0	1.01459	0.465758	APH1A
Regulation Of Microtubule Cytoskeleton Organization (GO:0070507)	0.631878	0.738426	0	0	1.01459	0.465758	CDK2AP2
Establishment Or Maintenance Of Epithelial Cell Apical/Basal Polarity (GO:0045197)	0.631878	0.738426	0	0	1.01459	0.465758	CDC42
Water-Soluble Vitamin Metabolic Process (GO:0006767)	0.631878	0.738426	0	0	1.01459	0.465758	GSTO1
mRNA 3'-End Processing (GO:0031124)	0.631878	0.738426	0	0	1.01459	0.465758	PABPC1
Negative Regulation Of Cell-Cell Adhesion (GO:0022408)	0.631878	0.738426	0	0	1.01459	0.465758	FXYD5
Negative Regulation Of Protein Localization (GO:1903828)	0.631878	0.738426	0	0	1.01459	0.465758	BTF3
Negative Regulation Of Secretion By Cell (GO:1903531)	0.631878	0.738426	0	0	1.01459	0.465758	VAMP8
Positive Regulation Of Cell Cycle G1/S Phase Transition (GO:1902808)	0.631878	0.738426	0	0	1.01459	0.465758	PHB2
Positive Regulation Of Stem Cell Population Maintenance (GO:1902459)	0.631878	0.738426	0	0	1.01459	0.465758	BCL7C
Protein Localization To Chromosome (GO:0034502)	0.631878	0.738426	0	0	1.01459	0.465758	TERF2IP
Regulation Of Autophagosome Assembly (GO:2000785)	0.631878	0.738426	0	0	1.01459	0.465758	RALB
Regulation Of Chemokine Production (GO:0032642)	0.64097	0.744892	0	0	0.989177	0.439958	PYCARD
Regulation Of Microtubule-Based Process (GO:0032886)	0.64097	0.744892	0	0	0.989177	0.439958	CDK2AP2
Cellular Response To Retinoic Acid (GO:0071300)	0.64097	0.744892	0	0	0.989177	0.439958	NDUFA13
Double-Strand Break Repair Via Nonhomologous End Joining (GO:0006303)	0.64097	0.744892	0	0	0.989177	0.439958	HMGB1
Synaptic Vesicle Exocytosis (GO:0016079)	0.64097	0.744892	0	0	0.989177	0.439958	VAMP2
Heart Contraction (GO:0060047)	0.64097	0.744892	0	0	0.989177	0.439958	SOD1
Negative Regulation Of DNA Recombination (GO:0045910)	0.64097	0.744892	0	0	0.989177	0.439958	TERF2IP
Negative Regulation Of Proteolysis (GO:0045861)	0.64097	0.744892	0	0	0.989177	0.439958	CSTB
Positive Regulation Of Ossification (GO:0045778)	0.64097	0.744892	0	0	0.989177	0.439958	ISG15
Protein Localization To Lysosome (GO:0061462)	0.64097	0.744892	0	0	0.989177	0.439958	LAMTOR5
Positive Regulation Of ERK1 And ERK2 Cascade (GO:0070374)	0.646857	0.751316	0	0	0.903628	0.393648	PYCARD;CIB1;HMGB1;PHB2
ERAD Pathway (GO:0036503)	0.648214	0.751443	0	0	0.90924	0.394187	SEC61B;UBXN4
Regulation Of Vesicle-Mediated Transport (GO:0060627)	0.648214	0.751443	0	0	0.90924	0.394187	AP2S1;VAMP2
DNA Recombination (GO:0006310)	0.649839	0.751443	0	0	0.965001	0.415946	HMGB1
Cellular Response To Amino Acid Starvation (GO:0034198)	0.649839	0.751443	0	0	0.965001	0.415946	ATF4
Skeletal Muscle Tissue Development (GO:0007519)	0.649839	0.751443	0	0	0.965001	0.415946	MYL6
Lysosome Localization (GO:0032418)	0.649839	0.751443	0	0	0.965001	0.415946	BLOC1S2
Monocyte Chemotaxis (GO:0002548)	0.649839	0.751443	0	0	0.965001	0.415946	RPS19
Organic Hydroxy Compound Biosynthetic Process (GO:1901617)	0.649839	0.751443	0	0	0.965001	0.415946	PARK7
Regulation Of Chromosome Organization (GO:0033044)	0.658488	0.758094	0	0	0.941976	0.393566	TERF2IP
Regulation Of Primary Metabolic Process (GO:0080090)	0.658488	0.758094	0	0	0.941976	0.393566	EDF1
Skeletal System Morphogenesis (GO:0048705)	0.658488	0.758094	0	0	0.941976	0.393566	RFLNB
Lysosome Organization (GO:0007040)	0.658488	0.758094	0	0	0.941976	0.393566	CORO1A
mRNA Destabilization (GO:0061157)	0.658488	0.758094	0	0	0.941976	0.393566	ZFP36L2
Neurotransmitter Secretion (GO:0007269)	0.658488	0.758094	0	0	0.941976	0.393566	VAMP2
Positive Regulation Of Biomineral Tissue Development (GO:0070169)	0.658488	0.758094	0	0	0.941976	0.393566	ISG15
Positive Regulation Of Cell Division (GO:0051781)	0.658488	0.758094	0	0	0.941976	0.393566	CDC42
B Cell Activation (GO:0042113)	0.666044	0.762772	0	0	0.878796	0.357143	SLC25A5;PHB2
Steroid Metabolic Process (GO:0008202)	0.666044	0.762772	0	0	0.878796	0.357143	CBR1;TSPO
Bone Development (GO:0060348)	0.666924	0.762772	0	0	0.920023	0.372681	RPL13
Cellular Response To Ketone (GO:1901655)	0.666924	0.762772	0	0	0.920023	0.372681	PTGER2
Extracellular Matrix Disassembly (GO:0022617)	0.666924	0.762772	0	0	0.920023	0.372681	CAPG
Nucleobase-Containing Compound Catabolic Process (GO:0034655)	0.666924	0.762772	0	0	0.920023	0.372681	ISG20
Phosphatidylinositol Phosphate Biosynthetic Process (GO:0046854)	0.666924	0.762772	0	0	0.920023	0.372681	SOCS1
Positive Regulation Of Chemotaxis (GO:0050921)	0.666924	0.762772	0	0	0.920023	0.372681	TMSB4X
Positive Regulation Of Leukocyte Cell-Cell Adhesion (GO:1903039)	0.666924	0.762772	0	0	0.920023	0.372681	PYCARD
Positive Regulation Of Nucleocytoplasmic Transport (GO:0046824)	0.666924	0.762772	0	0	0.920023	0.372681	RAN
Regulation Of B Cell Proliferation (GO:0030888)	0.666924	0.762772	0	0	0.920023	0.372681	TNFSF13B
Regulation Of DNA Recombination (GO:0000018)	0.666924	0.762772	0	0	0.920023	0.372681	TERF2IP
Phosphate-Containing Compound Metabolic Process (GO:0006796)	0.668046	0.763637	0	0	0.8783	0.354305	GPX4;PPA1;PGK1;TOP1
Regulation Of Endothelial Cell Proliferation (GO:0001936)	0.671823	0.767536	0	0	0.869094	0.345691	PDCL3;TNFSF12
Negative Regulation Of Wnt Signaling Pathway (GO:0030178)	0.674368	0.769241	0	0	0.865634	0.341042	RACK1;PFDN5;TLE5
I-kappaB kinase/NF-kappaB Signaling (GO:0007249)	0.675153	0.769241	0	0	0.899067	0.353168	NFKBIA
Regulation Of Stem Cell Differentiation (GO:2000736)	0.675153	0.769241	0	0	0.899067	0.353168	ZFP36L2
Natural Killer Cell Activation (GO:0030101)	0.675153	0.769241	0	0	0.899067	0.353168	PRDX1
Organic Hydroxy Compound Transport (GO:0015850)	0.675153	0.769241	0	0	0.899067	0.353168	RALBP1
Negative Regulation Of Macromolecule Metabolic Process (GO:0010605)	0.676274	0.770098	0	0	0.868559	0.339743	HSP90AB1;RACK1;PARK7;TLE5
Cellular Response To Hormone Stimulus (GO:0032870)	0.677521	0.77068	0	0	0.859603	0.334656	HSPA8;UBE2L3
Muscle Contraction (GO:0006936)	0.677521	0.77068	0	0	0.859603	0.334656	MYL6;TPM3
Regulation Of Epidermal Growth Factor Receptor Signaling Pathway (GO:0042058)	0.683178	0.772497	0	0	0.879042	0.334915	RALB
T Cell Differentiation (GO:0030217)	0.683178	0.772497	0	0	0.879042	0.334915	ZFP36L2
Antiviral Innate Immune Response (GO:0140374)	0.683178	0.772497	0	0	0.879042	0.334915	PHB2
Cellular Component Disassembly (GO:0022411)	0.683178	0.772497	0	0	0.879042	0.334915	CAPG
Development Of Primary Male Sexual Characteristics (GO:0046546)	0.683178	0.772497	0	0	0.879042	0.334915	CSDE1
Epithelial Cell Migration (GO:0010631)	0.683178	0.772497	0	0	0.879042	0.334915	TNFSF12
Vacuolar Transport (GO:0007034)	0.683178	0.772497	0	0	0.879042	0.334915	CHMP2A
Intracellular Protein Transmembrane Transport (GO:0065002)	0.683178	0.772497	0	0	0.879042	0.334915	SEC61B
Male Gonad Development (GO:0008584)	0.683178	0.772497	0	0	0.879042	0.334915	CSDE1
Negative Regulation Of Cellular Metabolic Process (GO:0031324)	0.683178	0.772497	0	0	0.879042	0.334915	YBX1
Negative Regulation Of Cold-Induced Thermogenesis (GO:0120163)	0.683178	0.772497	0	0	0.879042	0.334915	ATF4
Organelle Assembly (GO:0070925)	0.683854	0.772843	0	0	0.877549	0.333479	GABARAPL2;CHMP2A;CHMP4A;SNF8;CORO1A;VPS28;GABARAP
Axonogenesis (GO:0007409)	0.684359	0.772997	0	0	0.859029	0.325806	HSP90AA1;HSP90AB1;SSNA1;S100A6
Positive Regulation Of GTPase Activity (GO:0043547)	0.68738	0.77599	0	0	0.862535	0.323337	RALBP1;RACK1;RHOG;RGS10;S100A10
Regulation Of Macroautophagy (GO:0016241)	0.688675	0.777033	0	0	0.841227	0.313766	ATP6V1G1;GAPDH
Secondary Alcohol Metabolic Process (GO:1902652)	0.691006	0.77715	0	0	0.859889	0.317821	IDH2
Epithelial To Mesenchymal Transition (GO:0001837)	0.691006	0.77715	0	0	0.859889	0.317821	S100A4
Negative Regulation Of Hydrolase Activity (GO:0051346)	0.691006	0.77715	0	0	0.859889	0.317821	CSTB
Negative Regulation Of Tumor Necrosis Factor Production (GO:0032720)	0.691006	0.77715	0	0	0.859889	0.317821	GSTP1
Positive Regulation Of Lymphocyte Activation (GO:0051251)	0.691006	0.77715	0	0	0.859889	0.317821	PYCARD
Protein Monoubiquitination (GO:0006513)	0.691006	0.77715	0	0	0.859889	0.317821	TNFSF13B
Regulation Of Defense Response (GO:0031347)	0.694132	0.780246	0	0	0.832329	0.303877	TMSB4X;PARK7
Cellular Response To Radiation (GO:0071478)	0.698641	0.784893	0	0	0.84155	0.301796	EEF1D
MAPK Cascade (GO:0000165)	0.69951	0.785448	0	0	0.823617	0.29434	PPP1CC;ZFP36L2
Axon Development (GO:0061564)	0.70481	0.789866	0	0	0.815084	0.285139	SSNA1;S100A6
Regulation Of Mitotic Metaphase/Anaphase Transition (GO:0030071)	0.706087	0.789866	0	0	0.823975	0.286757	BCL7C
Fatty Acid Beta-Oxidation (GO:0006635)	0.706087	0.789866	0	0	0.823975	0.286757	ETFB
Interferon-Mediated Signaling Pathway (GO:0140888)	0.706087	0.789866	0	0	0.823975	0.286757	IFITM2
Negative Regulation Of Tumor Necrosis Factor Superfamily Cytokine Production (GO:1903556)	0.706087	0.789866	0	0	0.823975	0.286757	GSTP1
Positive Regulation Of Nervous System Development (GO:0051962)	0.706087	0.789866	0	0	0.823975	0.286757	NAP1L1
Regulation Of Cell Communication (GO:0010646)	0.706087	0.789866	0	0	0.823975	0.286757	TYMP
Regulation Of Epithelial Cell Migration (GO:0010632)	0.71335	0.795864	0	0	0.807118	0.272631	PFN1
Blood Circulation (GO:0008015)	0.71335	0.795864	0	0	0.807118	0.272631	SOD1
tRNA Processing (GO:0008033)	0.71335	0.795864	0	0	0.807118	0.272631	SSB
Negative Regulation Of Cell Projection Organization (GO:0031345)	0.71335	0.795864	0	0	0.807118	0.272631	CIB1
Regulation Of TORC1 Signaling (GO:1903432)	0.71335	0.795864	0	0	0.807118	0.272631	LAMTOR5
Skeletal System Development (GO:0001501)	0.714581	0.796813	0	0	0.811895	0.272845	PRDX1;RFLNB;RPL13
Hemopoiesis (GO:0030097)	0.715175	0.797051	0	0	0.798535	0.267691	ZFP36L2;ATF4
Golgi Vesicle Transport (GO:0048193)	0.718977	0.799082	0	0	0.818589	0.270074	GABARAPL2;TRAPPC1;COPE;ARCN1
Calcium Ion Homeostasis (GO:0055074)	0.720242	0.799082	0	0	0.790509	0.25942	ZNHIT1;TPT1
Regulation Of Protein Secretion (GO:0050708)	0.720242	0.799082	0	0	0.790509	0.25942	PPIA;ARF6
Protein Catabolic Process (GO:0030163)	0.720242	0.799082	0	0	0.790509	0.25942	HSPA8;HSP90AA1
Regulation Of Smoothened Signaling Pathway (GO:0008589)	0.720433	0.799082	0	0	0.790935	0.25935	RACK1
Positive Regulation Of DNA Recombination (GO:0045911)	0.720433	0.799082	0	0	0.790935	0.25935	OOEP
Positive Regulation Of Ras Protein Signal Transduction (GO:0046579)	0.720433	0.799082	0	0	0.790935	0.25935	RAC1
Positive Regulation Of Leukocyte Mediated Cytotoxicity (GO:0001912)	0.720433	0.799082	0	0	0.790935	0.25935	UXT
Regulated Exocytosis (GO:0045055)	0.720433	0.799082	0	0	0.790935	0.25935	VAMP2
Adenylate Cyclase-Inhibiting G Protein-Coupled Receptor Signaling Pathway (GO:0007193)	0.727342	0.805464	0	0	0.775387	0.246851	GNAI2
Positive Regulation Of B Cell Activation (GO:0050871)	0.727342	0.805464	0	0	0.775387	0.246851	TNFSF13B
Positive Regulation Of Telomere Maintenance (GO:0032206)	0.727342	0.805464	0	0	0.775387	0.246851	TERF2IP
Cellular Response To Alcohol (GO:0097306)	0.734081	0.810354	0	0	0.760436	0.235078	PTGER2
Spermatid Development (GO:0007286)	0.734081	0.810354	0	0	0.760436	0.235078	CIB1
Glycoprotein Metabolic Process (GO:0009100)	0.734081	0.810354	0	0	0.760436	0.235078	PARK7
Gonad Development (GO:0008406)	0.734081	0.810354	0	0	0.760436	0.235078	CSDE1
Negative Regulation Of Cysteine-Type Endopeptidase Activity (GO:2000117)	0.734081	0.810354	0	0	0.760436	0.235078	LAMTOR5
Protein Homotetramerization (GO:0051289)	0.734081	0.810354	0	0	0.760436	0.235078	GBP5
Lysosomal Transport (GO:0007041)	0.73499	0.810745	0	0	0.767366	0.236271	CHMP2A;CHMP4A
Epithelium Development (GO:0060429)	0.73521	0.810745	0	0	0.784809	0.241407	CBR1;PGK1;DNPH1
Regulation Of Lipid Metabolic Process (GO:0019216)	0.740653	0.814174	0	0	0.74605	0.223981	EDF1
Regulation Of Myoblast Differentiation (GO:0045661)	0.740653	0.814174	0	0	0.74605	0.223981	BTG1
Endoplasmic Reticulum Organization (GO:0007029)	0.740653	0.814174	0	0	0.74605	0.223981	WDR83OS
Mesenchymal Cell Differentiation (GO:0048762)	0.740653	0.814174	0	0	0.74605	0.223981	S100A4
Negative Regulation Of Neuron Projection Development (GO:0010977)	0.740653	0.814174	0	0	0.74605	0.223981	CIB1
Organelle Disassembly (GO:1903008)	0.740653	0.814174	0	0	0.74605	0.223981	UFC1
Monoatomic Ion Transport (GO:0006811)	0.74445	0.817061	0	0	0.752672	0.22212	TSPO;SLC26A3
Positive Regulation Of T Cell Activation (GO:0050870)	0.74445	0.817061	0	0	0.752672	0.22212	PYCARD;ACTB
Positive Regulation Of Autophagy (GO:0010508)	0.74445	0.817061	0	0	0.752672	0.22212	PARK7;HMGB1
Response To Peptide Hormone (GO:0043434)	0.747063	0.818504	0	0	0.732197	0.213513	EIF6
Phosphatidylcholine Metabolic Process (GO:0046470)	0.747063	0.818504	0	0	0.732197	0.213513	TSPO
Purine Ribonucleotide Biosynthetic Process (GO:0009152)	0.747063	0.818504	0	0	0.732197	0.213513	ATP5PO
Regulation Of Angiogenesis (GO:0045765)	0.74733	0.818504	0	0	0.785683	0.228829	PDCL3;BTG1;TNFSF12;PGK1
RNA Polymerase II Preinitiation Complex Assembly (GO:0051123)	0.753315	0.822381	0	0	0.718847	0.203629	TAF10
Regulation Of Stem Cell Population Maintenance (GO:2000036)	0.753315	0.822381	0	0	0.718847	0.203629	BCL7C
Nucleotide-Excision Repair (GO:0006289)	0.753315	0.822381	0	0	0.718847	0.203629	RAD23A
Pattern Recognition Receptor Signaling Pathway (GO:0002221)	0.753315	0.822381	0	0	0.718847	0.203629	PYCARD
Positive Regulation Of DNA-templated Transcription, Elongation (GO:0032786)	0.753315	0.822381	0	0	0.718847	0.203629	HMGN1
Cell-Matrix Adhesion (GO:0007160)	0.75362	0.822381	0	0	0.738527	0.208905	RAC1;DYNLL1
Negative Regulation Of Developmental Process (GO:0051093)	0.75362	0.822381	0	0	0.738527	0.208905	BCL7C;ANP32B
Chemokine-Mediated Signaling Pathway (GO:0070098)	0.759413	0.827839	0	0	0.705974	0.194291	CIB1
Signal Transduction In Response To DNA Damage (GO:0042770)	0.759413	0.827839	0	0	0.705974	0.194291	BATF
Negative Regulation Of Inflammatory Response (GO:0050728)	0.762505	0.830387	0	0	0.724901	0.196554	RPS19;GSTP1
Cytokine-Mediated Signaling Pathway (GO:0019221)	0.762544	0.830387	0	0	0.782876	0.212234	PYCARD;NFKBIA;EIF5A;SOCS1;TMSB4X
Inorganic Anion Transport (GO:0015698)	0.76536	0.831723	0	0	0.693553	0.185462	CLIC1
mRNA Transport (GO:0051028)	0.76536	0.831723	0	0	0.693553	0.185462	RBM8A
Muscle Organ Development (GO:0007517)	0.76536	0.831723	0	0	0.693553	0.185462	VAMP5
Regulation Of Bone Mineralization (GO:0030500)	0.76536	0.831723	0	0	0.693553	0.185462	ISG15
Calcium Ion Transport (GO:0006816)	0.766842	0.832469	0	0	0.718274	0.190683	SELENOK;TPT1
Negative Regulation Of Defense Response (GO:0031348)	0.766842	0.832469	0	0	0.718274	0.190683	C1QBP;BANF1
Transcription Preinitiation Complex Assembly (GO:0070897)	0.771161	0.834992	0	0	0.68156	0.177109	TAF10
Heart Morphogenesis (GO:0003007)	0.771161	0.834992	0	0	0.68156	0.177109	DYNLL1
Microtubule Cytoskeleton Organization Involved In Mitosis (GO:1902850)	0.771161	0.834992	0	0	0.68156	0.177109	RAN
Phospholipid Transport (GO:0015914)	0.771161	0.834992	0	0	0.68156	0.177109	PRELID1
Positive Regulation Of Proteolysis (GO:0045862)	0.771161	0.834992	0	0	0.68156	0.177109	NDUFA13
Negative Regulation Of Canonical Wnt Signaling Pathway (GO:0090090)	0.775311	0.838185	0	0	0.705375	0.179512	PFDN5;TLE5
Protein Modification By Small Protein Removal (GO:0070646)	0.775311	0.838185	0	0	0.705375	0.179512	HINT1;EIF3F
Regulation Of MAP Kinase Activity (GO:0043405)	0.775311	0.838185	0	0	0.705375	0.179512	GSTP1;SNF8
Response To Light Stimulus (GO:0009416)	0.776819	0.838515	0	0	0.669974	0.169201	TNFSF13B
Response To Retinoic Acid (GO:0032526)	0.776819	0.838515	0	0	0.669974	0.169201	NDUFA13
Histone Acetylation (GO:0016573)	0.776819	0.838515	0	0	0.669974	0.169201	TAF10
Positive Regulation Of MAPK Cascade (GO:0043410)	0.779247	0.840703	0	0	0.778248	0.194116	PYCARD;CIB1;HMGB1;PHB2;PPIA;SOD1
Negative Regulation Of Transcription By RNA Polymerase II (GO:0000122)	0.780682	0.841817	0	0	0.842391	0.208566	UBE2I;RPL10;CBX3;LARP7;ENO1;HMGB1;TLE5;DRAP1;UXT;EID1;RPS14;C1QBP;HDGF;RPL17;NOP53;ATF4
Negative Regulation Of Autophagy (GO:0010507)	0.782337	0.843167	0	0	0.658774	0.161709	EIF4G2
Double-Strand Break Repair (GO:0006302)	0.786719	0.845918	0	0	0.717699	0.172164	CIB1;NUCKS1;HMGB1
Regulation Of Embryonic Development (GO:0045995)	0.787718	0.845918	0	0	0.647941	0.154608	CFL1
Cell Junction Organization (GO:0034330)	0.787718	0.845918	0	0	0.647941	0.154608	CDC42
Fat Cell Differentiation (GO:0045444)	0.787718	0.845918	0	0	0.647941	0.154608	PSMB8
mRNA Export From Nucleus (GO:0006406)	0.787718	0.845918	0	0	0.647941	0.154608	RBM8A
Phosphatidylinositol-Mediated Signaling (GO:0048015)	0.787718	0.845918	0	0	0.647941	0.154608	C1QBP
Protein Lipidation (GO:0006497)	0.787718	0.845918	0	0	0.647941	0.154608	SELENOK
Regulation Of Small GTPase Mediated Signal Transduction (GO:0051056)	0.791445	0.849049	0	0	0.680912	0.159261	RALBP1;DYNLL1
Positive Regulation Of Cell Cycle Process (GO:0090068)	0.791445	0.849049	0	0	0.680912	0.159261	CDC42;OOEP
Telomere Organization (GO:0032200)	0.792967	0.849811	0	0	0.637457	0.147873	TERF2IP
Inorganic Anion Transmembrane Transport (GO:0098661)	0.792967	0.849811	0	0	0.637457	0.147873	SLC25A3
Heart Development (GO:0007507)	0.796611	0.853278	0	0	0.704774	0.160258	PRMT1;NDUFV2;DYNLL1
Positive Regulation Of T Cell Differentiation (GO:0045582)	0.798087	0.853985	0	0	0.627307	0.141482	SOCS1
Protein N-linked Glycosylation (GO:0006487)	0.798087	0.853985	0	0	0.627307	0.141482	PSMD2
Generation Of Neurons (GO:0048699)	0.799821	0.855404	0	0	0.700568	0.156484	GPM6A;MTPN;RAC1
Regulation Of Tyrosine Phosphorylation Of STAT Protein (GO:0042509)	0.80308	0.857575	0	0	0.617473	0.135413	SOCS1
Fatty Acid Biosynthetic Process (GO:0006633)	0.80308	0.857575	0	0	0.617473	0.135413	GPX4
Monocarboxylic Acid Biosynthetic Process (GO:0072330)	0.80308	0.857575	0	0	0.617473	0.135413	PARK7
Regulation Of Endocytosis (GO:0030100)	0.80795	0.861456	0	0	0.607942	0.129647	AP2S1
Negative Regulation Of Endopeptidase Activity (GO:0010951)	0.80795	0.861456	0	0	0.607942	0.129647	GAPDH
Negative Regulation Of Immune Response (GO:0050777)	0.80795	0.861456	0	0	0.607942	0.129647	BANF1
Negative Regulation Of Cellular Catabolic Process (GO:0031330)	0.812699	0.865639	0	0	0.5987	0.124167	EIF4G2
Protein Secretion (GO:0009306)	0.812699	0.865639	0	0	0.5987	0.124167	PARK7
Enzyme-Linked Receptor Protein Signaling Pathway (GO:0007167)	0.813731	0.866297	0	0	0.647224	0.133409	UXT;CD7
B Cell Differentiation (GO:0030183)	0.817332	0.868804	0	0	0.589734	0.118955	SLC25A5
Telomere Maintenance (GO:0000723)	0.817332	0.868804	0	0	0.589734	0.118955	TERF2IP
Intermediate Filament Organization (GO:0045109)	0.817332	0.868804	0	0	0.589734	0.118955	VIM
Response To Molecule Of Bacterial Origin (GO:0002237)	0.82185	0.872278	0	0	0.581032	0.113997	HNRNPA0
Establishment Of Protein Localization To Membrane (GO:0090150)	0.82185	0.872278	0	0	0.581032	0.113997	NACA
Phospholipid Metabolic Process (GO:0006644)	0.82185	0.872278	0	0	0.581032	0.113997	GPX4
Regulation Of Response To External Stimulus (GO:0032101)	0.824057	0.874177	0	0	0.631593	0.122223	TMSB4X;PARK7
Sulfur Compound Biosynthetic Process (GO:0044272)	0.826256	0.87518	0	0	0.572582	0.109277	GSTP1
Neutrophil Chemotaxis (GO:0030593)	0.826256	0.87518	0	0	0.572582	0.109277	PPIA
Regulation Of G Protein-Coupled Receptor Signaling Pathway (GO:0008277)	0.826256	0.87518	0	0	0.572582	0.109277	YWHAB
Negative Regulation Of Cell Population Proliferation (GO:0008285)	0.828581	0.877198	0	0	0.740879	0.139316	NPM1;BTG1;FTH1;GSTP1;CIB1;DYNLL1;S100A11
Synapse Assembly (GO:0007416)	0.830554	0.878398	0	0	0.564373	0.104783	GPM6A
Protein Autoubiquitination (GO:0051865)	0.830554	0.878398	0	0	0.564373	0.104783	RNF181
Response To Ionizing Radiation (GO:0010212)	0.834746	0.882385	0	0	0.556395	0.100501	EEF1D
Granulocyte Chemotaxis (GO:0071621)	0.838834	0.885812	0	0	0.548639	0.0964192	PPIA
Protein Tetramerization (GO:0051262)	0.838834	0.885812	0	0	0.548639	0.0964192	GBP5
Positive Regulation Of Transcription By RNA Polymerase II (GO:0045944)	0.840881	0.887526	0	0	0.81076	0.140509	EIF5A;NPM1;TAF10;NME2;LARP7;NUCKS1;PARK7;HMGB1;YBX1;DEK;ZNF24;NFKBIA;CHCHD2;ZNHIT1;PCBP1;TCEA1;PTMA;ATF4;S100A10
Gland Development (GO:0048732)	0.842821	0.888608	0	0	0.541096	0.0925275	SOD1
Positive Regulation Of Lymphocyte Proliferation (GO:0050671)	0.842821	0.888608	0	0	0.541096	0.0925275	TNFSF13B
Negative Regulation Of Cell Motility (GO:2000146)	0.84318	0.888608	0	0	0.602478	0.102768	BST2;DYNLL1
Antigen Receptor-Mediated Signaling Pathway (GO:0050851)	0.846178	0.891319	0	0	0.597883	0.0998619	IGLC1;CSK
Positive Regulation Of Neurogenesis (GO:0050769)	0.84671	0.891431	0	0	0.533756	0.0888154	NAP1L1
Transcription Initiation At RNA Polymerase II Promoter (GO:0006367)	0.850503	0.894974	0	0	0.526612	0.085273	TAF10
Regulation Of Immune Response (GO:0050776)	0.854202	0.895265	0	0	0.519657	0.0818914	CSK
Regulation Of Transcription Elongation By RNA Polymerase II (GO:0034243)	0.854202	0.895265	0	0	0.519657	0.0818914	LARP7
Chloride Transport (GO:0006821)	0.854202	0.895265	0	0	0.519657	0.0818914	CLIC1
Monoatomic Cation Homeostasis (GO:0055080)	0.854202	0.895265	0	0	0.519657	0.0818914	ZNHIT1
Negative Regulation Of Blood Vessel Morphogenesis (GO:2000181)	0.854202	0.895265	0	0	0.519657	0.0818914	PGK1
Neutrophil Migration (GO:1990266)	0.854202	0.895265	0	0	0.519657	0.0818914	PPIA
Positive Regulation Of Response To Stimulus (GO:0048584)	0.854202	0.895265	0	0	0.519657	0.0818914	RPS3
Positive Regulation Of Synaptic Transmission (GO:0050806)	0.854202	0.895265	0	0	0.519657	0.0818914	VAMP2
Organonitrogen Compound Catabolic Process (GO:1901565)	0.85781	0.89833	0	0	0.512881	0.0786621	ETFB
Regulation Of Signal Transduction (GO:0009966)	0.857984	0.89833	0	0	0.62246	0.0953419	NUCKS1;CSK;PPIA
[truncated: 94 more rows]
