# Supplementary material for: Single cell multiomic analysis of the impact of Delta-9-tetrahydrocannabinol on HIV infected CD4 T cells
Source: J Cannabis Res. 2026 Mar 5;8:52. doi: 10.1186/s42238-026-00412-0 (PMC13069807; doi:10.1186/s42238-026-00412-0)
Supplement: Supplementary file 2 — Supplementary Material 2. [file 42238_2026_412_MOESM2_ESM.zip › Table S4.xlsx]

## Sheet: GO_Biological_Process_2023_tabl
Term	P-value	Adjusted P-value	Old P-value	Old Adjusted P-value	Odds Ratio	Combined Score	Genes
Cytoplasmic Translation (GO:0002181)	4.95069e-102	7.30721e-99	0	0	240.951	56205.1	RPL4;RPL5;RPL30;RPL3;RPL32;RPL34;RPLP1;RPLP0;RPL10A;RPL8;RPL9;RPL6;RPL7;RPS15;RPS4X;RPL7A;RPS14;RPS16;RPL18A;RPS18;RACK1;RPLP2;RPS11;RPS10;RPS13;RPS9;RPL21;RPS7;RPS8;RPS5;RPL22;RPS6;RPL13A;RPS3A;RPSA;RPL24;RPL27;RPL26;RPL29;RPL28;UBA52;RPL10;RPL12;RPL11;RPS15A;RPL14;RPS3;RPL13;RPL15;RPS2;RPL18;RPS27A;RPL17;RPL19;RPL41;RPL35A;RPL23A;RPS25;RPL27A;RPS20;FAU;RPS24;RPS23
Macromolecule Biosynthetic Process (GO:0009059)	3.87925e-82	2.86288e-79	0	0	65.5828	12293.9	RPL4;RPL5;RPL30;RPL3;RPL32;RPL34;RPLP1;RPLP0;RPL10A;RPL8;RPL9;RPL6;RPL7;EEF1B2;RPS15;RPS4X;RPS14;RPL7A;RPS16;RPL18A;RPS18;RPLP2;RPS11;RPS10;RPS13;RPS9;RPL21;RPS7;RPS8;RPS5;RPL22;RPS6;RPL13A;RPSA;RPS3A;EEF1A1;EEF1G;EEF1D;RPL24;RPL27;RPL26;RPL29;RPL28;RPL10;RPL12;RPL11;RPS15A;RPL14;RPS3;RPL13;RPL15;RPS2;RPL18;RPS27A;RPL17;RPL19;RPL41;RPL35A;RPL23A;EEF2;RPS25;RPL27A;RPS20;FAU;RPS24;RPS23
Peptide Biosynthetic Process (GO:0043043)	8.80778e-80	4.33343e-77	0	0	73.4271	13366	RPL4;RPL5;RPL30;RPL3;RPL32;RPL34;RPLP1;RPLP0;RPL10A;RPL8;RPL9;RPL6;RPL7;RPS15;RPS4X;RPS14;RPL7A;RPS16;RPL18A;RPS18;RPLP2;RPS11;RPS10;RPS13;RPS9;RPL21;RPS7;RPS8;RPS5;RPL22;RPS6;RPL13A;RPSA;RPS3A;EEF1A1;RPL24;RPL27;RPL26;RPL29;RPL28;RPL10;RPL12;RPL11;RPS15A;RPL14;RPS3;RPL13;RPL15;RPS2;RPL18;RPS27A;RPL17;RPL19;RPL41;RPL35A;RPL23A;RPS25;RPL27A;RPS20;FAU;RPS24;RPS23
Translation (GO:0006412)	3.37984e-77	1.24716e-74	0	0	48.0749	8465.08	RPL4;RPL5;RPL30;RPL3;RPL32;RPL34;RPLP1;RPLP0;RPL8;RPL10A;RPL9;RPL6;RPL7;RPS15;EEF1B2;RPS4X;RPS14;RPL7A;RPS16;RPL18A;RPS18;RACK1;RPLP2;RPS11;RPS10;RPS13;RPS9;RPL21;RPS7;RPS8;RPS5;RPL22;RPS6;RPL13A;RPSA;RPS3A;EEF1A1;EEF1G;EEF1D;RPL24;RPL27;RPL26;RPL29;RPL28;UBA52;RPL10;RPL12;RPL11;RPS15A;RPL14;RPS3;RPL13;RPL15;RPS2;RPL18;RPS27A;RPL17;RPL19;RPL41;RPL35A;RPL23A;EEF2;RPS25;RPL27A;RPS20;FAU;RPS24;RPS23
Gene Expression (GO:0010467)	8.04327e-62	2.37437e-59	0	0	30.7046	4319.38	RPL4;RPL5;RPL30;RPL3;RPL32;RPL34;RPLP1;RPLP0;RPL8;RPL10A;RPL9;RPL6;RPL7;RPS15;RPS4X;RPS14;RPL7A;RPS16;RPL18A;RPS18;RPLP2;RPS11;RPS10;RPS13;RPS9;RPL21;RPS7;RPS8;RPS5;RPL22;RPS6;RPL13A;RPSA;RPS3A;EEF1A1;RPL24;RPL27;RPL26;RPL29;RPL28;RPL10;RBM8A;RPL12;RPL11;RPS15A;RPL14;RPS3;RPL13;RPL15;RPS2;RPS27A;RPL18;RPL17;RPL19;RPL41;RPL35A;RPL23A;RPS25;RPL27A;RPS20;FAU;RPS24;RPS23
Ribonucleoprotein Complex Biogenesis (GO:0022613)	9.00272e-22	2.21467e-19	0	0	22.4633	1088.55	RPL5;RPS9;NPM1;RPS7;RPS8;RPS5;RPS6;RPL11;RPL35A;RPS3A;RPL7;RPS15;RPS4X;RPS14;RPS25;RPS16;RPS15A;RPL14;RPL26;RPS11;RPS13;RPS24;RPS23
Ribosome Biogenesis (GO:0042254)	1.93334e-21	4.07659e-19	0	0	17.9808	857.593	RPL5;RPL11;RPL7;RPS15;RPS4X;RPS14;RPS16;RPS15A;RPL14;RPS11;RPS13;RPS9;NPM1;RPS7;RPS8;RPS5;RPS6;RPL35A;RPS3A;RPS25;RPL27;RPL26;NOP53;RPS24;RPS23
Ribosomal Small Subunit Biogenesis (GO:0042274)	4.52062e-18	8.34055e-16	0	0	24.7579	988.776	RPS9;NPM1;RPS7;RPS8;RPS5;RPS6;RPS3A;RPSA;RPS15;RPS4X;RPS14;RPS25;RPS16;RPS15A;RPS11;RPS13;RPS24;RPS23
rRNA Metabolic Process (GO:0016072)	1.78274e-13	2.92369e-11	0	0	17.6636	518.522	RPL5;RPS7;NIFK;RPS6;RPL11;RPL35A;RPL7;RPS15;RPS25;RPS16;RPL14;RPL27;RPL26;NOP53;RPS24
Ribosome Assembly (GO:0042255)	4.27698e-13	6.31283e-11	0	0	27.9353	795.608	RPS15;RPL5;RPS14;NPM1;RPL10;RPS5;RPLP0;RPL11;RPSA;RPL23A;NOP53;RPL6
ncRNA Processing (GO:0034470)	7.50227e-13	1.00667e-10	0	0	15.7861	440.723	RPL5;SSB;RPS7;RPS6;RPL11;RPL35A;RPL7;RPS15;RPS25;RPS16;RPL14;RPL27;RPL26;NOP53;RPS24
rRNA Processing (GO:0006364)	8.71988e-13	1.07254e-10	0	0	15.6017	433.229	RPL5;RPS7;RPS6;RPL11;RPL35A;RPL7;RPS15;RPS14;RPS25;RPS16;RPL14;RPL27;RPL26;NOP53;RPS24
Ribosomal Large Subunit Biogenesis (GO:0042273)	1.15948e-12	1.31646e-10	0	0	25.2697	694.488	RPL5;NPM1;RPL10;RPLP0;RPL11;RPL14;RPL35A;RPL23A;RPL26;NOP53;RPL6;RPL7
protein-RNA Complex Assembly (GO:0022618)	2.348e-12	2.47547e-10	0	0	11.5108	308.23	RPL5;HSP90AA1;HSP90AB1;RPL10;RPS5;RPLP0;RPL11;RPSA;RPL23A;RPL6;RPS15;RPS14;EIF3K;EIF3G;EIF3F;NOP53;SNRPB
Ribosomal Large Subunit Assembly (GO:0000027)	4.14983e-09	4.08344e-07	0	0	40.424	780.191	RPL5;RPL10;RPL11;RPLP0;RPL23A;NOP53;RPL6
Negative Regulation Of Ubiquitin-Dependent Protein Catabolic Process (GO:2000059)	1.44938e-08	1.33705e-06	0	0	22.4346	404.934	RPL5;HSP90AB1;UBXN1;CAMLG;RPS7;RPL11;RPL17;NOP53
Regulation Of Translation (GO:0006417)	1.75518e-08	1.52391e-06	0	0	7.13831	127.477	RPL5;BTG2;NPM1;SSB;RPL10;RPL13A;YBX1;EEF2;EIF1;RPS4X;NCL;RACK1;RPS3;RPL26;VIM
Positive Regulation Of Translation (GO:0045727)	5.86395e-07	4.80844e-05	0	0	8.91927	127.985	RPS4X;RPL5;NPM1;SSB;TRMT10C;RPL26;YBX1;PABPC1;VIM;EEF2
Positive Regulation Of Cellular Biosynthetic Process (GO:0031328)	1.06785e-06	8.29549e-05	0	0	6.51154	89.5328	RPS4X;RPL5;HSP90AA1;NPM1;RGCC;CXCL8;HSP90AB1;SSB;IL1B;RPL26;VIM;EEF2
Regulation Of Ubiquitin Protein Ligase Activity (GO:1904666)	1.18355e-06	8.40892e-05	0	0	35.7844	488.35	RPL5;RPS7;RPL11;RPL17;SKP1
Negative Regulation Of Ubiquitin Protein Ligase Activity (GO:1904667)	1.25336e-06	8.40892e-05	0	0	85.5455	1162.54	RPL5;RPS7;RPL11;RPL17
Modification-Dependent Macromolecule Catabolic Process (GO:0043632)	1.25336e-06	8.40892e-05	0	0	85.5455	1162.54	UBB;NEDD8;RPS27A;UBA52
Positive Regulation Of Macromolecule Biosynthetic Process (GO:0010557)	1.80854e-06	0.000116061	0	0	7.79881	103.124	RPS4X;RPL5;NPM1;RGCC;SSB;IL1B;CCL2;RPL26;VIM;EEF2
Positive Regulation Of Signal Transduction By P53 Class Mediator (GO:1901798)	3.74547e-06	0.000230346	0	0	26.8329	335.276	RPS15;RPS7;UBB;RPS20;RPL17
Regulation Of Proteasomal Ubiquitin-Dependent Protein Catabolic Process (GO:0032434)	5.63363e-06	0.00033261	0	0	7.83119	94.6537	HSP90AB1;UBXN1;CAMLG;SUMO2;RPL11;RACK1;RAD23A;NOP53;GABARAP
Regulation Of Ubiquitin-Dependent Protein Catabolic Process (GO:2000058)	9.09081e-06	0.000496105	0	0	14.3588	166.681	RPL5;RPS7;RPL11;LAPTM5;RAD23A;RPL17
Translational Elongation (GO:0006414)	9.09081e-06	0.000496105	0	0	14.3588	166.681	EEF1B2;EEF1A1;EEF1G;EEF1D;RACK1;EEF2
Negative Regulation Of Proteolysis Involved In Protein Catabolic Process (GO:1903051)	9.41121e-06	0.000496105	0	0	21.462	248.392	RPL5;HSP90AB1;RPS7;RPL11;RPL17
Positive Regulation Of Intrinsic Apoptotic Signaling Pathway By P53 Class Mediator (GO:1902255)	1.57398e-05	0.000801104	0	0	127.778	1413.14	RPS7;UBB;RPL26
Regulation Of Signal Transduction By P53 Class Mediator (GO:1901796)	1.77181e-05	0.000871732	0	0	12.6045	137.905	RPS15;RPL5;RPL11;RPS20;RPL17;NOP53
Ribosomal Small Subunit Export From Nucleus (GO:0000056)	3.12063e-05	0.00148582	0	0	85.181	883.744	RPS15;NPM1;RAN
Negative Regulation Of Proteasomal Ubiquitin-Dependent Protein Catabolic Process (GO:0032435)	3.3358e-05	0.00153864	0	0	15.8921	163.819	HSP90AB1;UBXN1;CAMLG;RPL11;NOP53
Protein Stabilization (GO:0050821)	3.70434e-05	0.00165349	0	0	4.87781	49.7703	CCT6A;RPL5;HSP90AA1;HSP90AB1;CAMLG;RPS7;RPL11;PFN1;RPL17;PFDN5;NOP53
Negative Regulation Of Ubiquitin-Protein Transferase Activity (GO:0051444)	3.92088e-05	0.00165349	0	0	26.3097	266.954	RPL5;RPS7;RPL11;RPL17
Ribosomal Small Subunit Assembly (GO:0000028)	3.92088e-05	0.00165349	0	0	26.3097	266.954	RPS15;RPS14;RPS5;RPSA
Regulation Of Endodeoxyribonuclease Activity (GO:0032071)	5.41369e-05	0.00221961	0	0	63.8825	627.582	NPM1;RPS3;HMGB1
Negative Regulation Of Protein Metabolic Process (GO:0051248)	6.18441e-05	0.00246708	0	0	5.66381	54.8874	CSTB;BTG2;HSP90AB1;NCL;RACK1;RPS3;RPL13A;YBX1;PFDN5
Positive Regulation Of Amide Metabolic Process (GO:0034250)	6.40911e-05	0.00248943	0	0	7.74904	74.8186	RPS4X;RPL5;NPM1;SSB;RPL26;VIM;EEF2
Response To Fibroblast Growth Factor (GO:0071774)	7.76364e-05	0.00293824	0	0	21.3734	202.266	ZFP36;CXCL8;ZFP36L2;IER2
Negative Regulation Of Proteasomal Protein Catabolic Process (GO:1901799)	8.92005e-05	0.0032915	0	0	12.6157	117.637	HSP90AB1;UBXN1;CAMLG;RPL11;NOP53
Positive Regulation Of Protein Metabolic Process (GO:0051247)	0.000112589	0.0040532	0	0	4.67838	42.5347	RPS4X;RPL5;NPM1;HSP90AA1;SSB;IL1B;RPL26;VIM;EEF2;OAZ1
Regulation Of Nuclear-Transcribed mRNA Catabolic Process, Deadenylation-Dependent Decay (GO:1900151)	0.000138019	0.00485038	0	0	17.9959	159.95	ZFP36;YBX1;PABPC1;ZFP36L2
Negative Regulation Of Gene Expression (GO:0010629)	0.000182341	0.00625896	0	0	3.52475	30.3468	BTG2;CXCL8;RPL13A;YBX1;ZFP36L2;TLE5;ZFP36;RGCC;NCL;RACK1;RPS3;PABPC1;RPS13
Regulation Of mRNA Stability (GO:0043488)	0.000234798	0.00787639	0	0	7.58939	63.4229	ZFP36;NPM1;YBX1;PABPC1;VIM;ZFP36L2
Regulation Of Apoptotic Process (GO:0042981)	0.000263138	0.00863093	0	0	2.59107	21.3578	NPM1;HSP90AA1;PRMT2;RPL10;RPS6;NME2;RPS3A;HMGB1;TRIAP1;IKZF3;ACTB;UBB;CFL1;RACK1;RPS3;ANP32B;PTMA;PPIA;NOP53;TPT1
Negative Regulation Of Translation (GO:0017148)	0.000272253	0.00873576	0	0	6.0375	49.5605	ZFP36;BTG2;NCL;RACK1;RPS3;RPL13A;YBX1
Positive Regulation Of Nuclear-Transcribed mRNA poly(A) Tail Shortening (GO:0060213)	0.000325791	0.0102312	0	0	28.3851	227.911	BTG2;ZFP36;PABPC1
Regulation Of Protein Ubiquitination (GO:0031396)	0.00037999	0.0116847	0	0	5.69402	44.8425	HSP90AA1;HSP90AB1;UBXN1;UBB;CAMLG;RPS3;LAPTM5
Negative Regulation Of Protein Modification By Small Protein Conjugation Or Removal (GO:1903321)	0.000424673	0.0127922	0	0	8.74712	67.9143	RPL5;UBXN1;CAMLG;RPL11;RPS3
Positive Regulation Of Ubiquitin-Dependent Protein Catabolic Process (GO:2000060)	0.000438257	0.0129373	0	0	6.69926	51.8034	SUMO2;RACK1;LAPTM5;RAD23A;NOP53;GABARAP
Cellular Response To Molecule Of Bacterial Origin (GO:0071219)	0.000469054	0.013575	0	0	5.48585	42.0479	ZFP36;CXCL8;IL1B;PDCD4;CCL2;HMGB1;VIM
Regulation Of Nuclear-Transcribed mRNA poly(A) Tail Shortening (GO:0060211)	0.000529747	0.0142165	0	0	23.2218	175.164	BTG2;ZFP36;PABPC1
Formation Of Cytoplasmic Translation Initiation Complex (GO:0001732)	0.000529747	0.0142165	0	0	23.2218	175.164	EIF3K;EIF3G;EIF3F
Positive Regulation Of Nuclear-Transcribed mRNA Catabolic Process, Deadenylation-Dependent Decay (GO:1900153)	0.000529747	0.0142165	0	0	23.2218	175.164	ZFP36;PABPC1;ZFP36L2
Maturation Of LSU-rRNA From Tricistronic rRNA Transcript (SSU-rRNA, 5.8S rRNA, LSU-rRNA) (GO:0000463)	0.000529747	0.0142165	0	0	23.2218	175.164	NIFK;ZNHIT3;RPL7
Positive Regulation Of Interleukin-12 Production (GO:0032735)	0.00058171	0.0149011	0	0	11.7844	87.7887	LAPTM5;CCR7;HMGB1;LTB
Positive Regulation Of Protein Dephosphorylation (GO:0035307)	0.00058171	0.0149011	0	0	11.7844	87.7887	HSP90AB1;CALM1;CALM2;PPIA
Positive Regulation Of Gene Expression (GO:0010628)	0.000585543	0.0149011	0	0	2.82991	21.063	RPL5;NPM1;CXCL8;SSB;RPS7;RPL11;EEF2;ACTG1;RPS4X;RGCC;IL1B;RPS3;RPL26;VIM;RPL17
Negative Regulation Of Protein-Containing Complex Assembly (GO:0031333)	0.000641062	0.0158166	0	0	7.93519	58.3425	HSPA8;RPL13A;HMGB1;LDLRAD4;NOP53
Negative Regulation Of Mitotic Cell Cycle (GO:0045930)	0.000653243	0.0158166	0	0	11.3911	83.537	BTG2;BTG1;RGCC;ZFP36L2
Positive Regulation Of Endothelial Cell Apoptotic Process (GO:2000353)	0.000656458	0.0158166	0	0	21.2856	155.994	RGCC;PDCD4;CCL2
Cellular Response To Lipopolysaccharide (GO:0071222)	0.000664381	0.0158166	0	0	5.1558	37.7232	ZFP36;CXCL8;IL1B;PDCD4;CCL2;HMGB1;VIM
Negative Regulation Of Amide Metabolic Process (GO:0034249)	0.000803077	0.0188149	0	0	5.92622	42.2365	BTG2;NCL;RACK1;RPS3;RPL13A;YBX1
Positive Regulation Of DNA Biosynthetic Process (GO:2000573)	0.000999101	0.0230418	0	0	7.13949	49.3243	CCT6A;HSP90AA1;HSP90AB1;RGCC;HNRNPA1
Negative Regulation Of Macromolecule Biosynthetic Process (GO:0010558)	0.00105648	0.0239902	0	0	5.60272	38.3944	BTG2;NCL;RACK1;RPS3;RPL13A;YBX1
Regulation Of Nitric Oxide Biosynthetic Process (GO:0045428)	0.00110661	0.0243785	0	0	9.76129	66.4397	HSP90AA1;HSP90AB1;IL1B;RAC1
Positive Regulation Of Intrinsic Apoptotic Signaling Pathway (GO:2001244)	0.00110661	0.0243785	0	0	9.76129	66.4397	UBB;RPS7;RACK1;RPS3
Positive Regulation Of Neutrophil Chemotaxis (GO:0090023)	0.00114705	0.0245369	0	0	17.0259	115.275	CXCL8;CCR7;RAC1
Positive Regulation Of Phosphoprotein Phosphatase Activity (GO:0032516)	0.00114705	0.0245369	0	0	17.0259	115.275	HSP90AB1;CALM1;CALM2
Negative Regulation Of Mitotic Cell Cycle Phase Transition (GO:1901991)	0.00121835	0.025328	0	0	9.48966	63.678	RGCC;PRMT2;CCL2;ZFP36L2
Regulation Of Protein Dephosphorylation (GO:0035304)	0.00121835	0.025328	0	0	9.48966	63.678	YWHAB;CALM1;CALM2;PPIA
Negative Regulation Of Cytokine Production (GO:0001818)	0.00124264	0.0254741	0	0	4.06219	27.1782	ZFP36;RGCC;TMSB4X;LAPTM5;PDCD4;CCR7;HMGB1;RAC1
Cellular Response To Granulocyte Macrophage Colony-Stimulating Factor Stimulus (GO:0097011)	0.00134303	0.0257443	0	0	56.5436	373.913	ZFP36;ZFP36L2
Response To Granulocyte Macrophage Colony-Stimulating Factor (GO:0097012)	0.00134303	0.0257443	0	0	56.5436	373.913	ZFP36;ZFP36L2
tRNA Transport (GO:0051031)	0.00134303	0.0257443	0	0	56.5436	373.913	SSB;YBX1
Positive Regulation Of Tau-Protein Kinase Activity (GO:1902949)	0.00134303	0.0257443	0	0	56.5436	373.913	HSP90AA1;HSP90AB1
Negative Regulation Of Amyloid Precursor Protein Biosynthetic Process (GO:0042985)	0.00134303	0.0257443	0	0	56.5436	373.913	ITM2A;ITM2B
Positive Regulation Of Protein Polymerization (GO:0032273)	0.00139619	0.0264201	0	0	6.58863	43.3137	HSP90AA1;RPS3;CCR7;RAC1;PFN1
Positive Regulation Of Intracellular Signal Transduction (GO:1902533)	0.00143859	0.026878	0	0	2.5742	16.8458	HSP90AA1;HSP90AB1;LAPTM5;HMGB1;RPS15;EEF1D;IL1B;RACK1;RPS3;PDCD4;RPS20;CCR7;LTB;RPL17;PPIA
Maturation Of LSU-rRNA (GO:0000470)	0.00157497	0.0288596	0	0	15.0213	96.9402	NIFK;ZNHIT3;RPL7
Negative Regulation Of Catabolic Process (GO:0009895)	0.00158376	0.0288596	0	0	6.3913	41.2108	RPL5;RPS7;IL1B;RPL11;RPL17
Positive Regulation Of Granulocyte Chemotaxis (GO:0071624)	0.00182163	0.0327894	0	0	14.1861	89.486	CXCL8;CCR7;RAC1
Positive Regulation Of mRNA Catabolic Process (GO:0061014)	0.00189743	0.0331511	0	0	8.33027	52.208	BTG2;ZFP36;PABPC1;ZFP36L2
Regulation Of Vascular Associated Smooth Muscle Cell Apoptotic Process (GO:1905459)	0.00199895	0.0331511	0	0	42.4056	263.556	PDCD4;SOD2
Ribosomal Large Subunit Export From Nucleus (GO:0000055)	0.00199895	0.0331511	0	0	42.4056	263.556	NPM1;RAN
Positive Regulation Of Humoral Immune Response (GO:0002922)	0.00199895	0.0331511	0	0	42.4056	263.556	IL1B;CCR7
tRNA 3'-End Processing (GO:0042780)	0.00199895	0.0331511	0	0	42.4056	263.556	SSB;TRMT10C
Intracellular Sequestering Of Iron Ion (GO:0006880)	0.00199895	0.0331511	0	0	42.4056	263.556	FTH1;FTL
Regulation Of Cell Adhesion Molecule Production (GO:0060353)	0.00199895	0.0331511	0	0	42.4056	263.556	CXCL8;IL1B
Regulation Of mRNA Catabolic Process (GO:0061013)	0.00205921	0.0335484	0	0	8.13152	50.2969	ZFP36;RBM8A;VIM;ZFP36L2
Positive Regulation Of Phosphatase Activity (GO:0010922)	0.00209109	0.0335484	0	0	13.4387	82.918	HSP90AB1;CALM1;CALM2
Negative Regulation Of Cell Communication (GO:0010648)	0.00209109	0.0335484	0	0	13.4387	82.918	HSP90AB1;UBASH3B;IL1B
Regulation Of Programmed Cell Death (GO:0043067)	0.00220753	0.0350203	0	0	3.6897	22.5658	HSP90AA1;NME2;RPS3;ANP32B;IKZF3;NOP53;ACTB;TPT1
Regulation Of Interleukin-2 Production (GO:0032663)	0.00223029	0.0350203	0	0	7.94201	48.4909	ZFP36;IL1B;RPS3;LAPTM5
Positive Regulation Of Epithelial Cell Apoptotic Process (GO:1904037)	0.00238405	0.0366548	0	0	12.7662	77.0943	RGCC;PDCD4;CCL2
Positive Regulation Of Neutrophil Migration (GO:1902624)	0.00238405	0.0366548	0	0	12.7662	77.0943	CXCL8;CCR7;RAC1
Regulation Of Cyclic-Nucleotide Phosphodiesterase Activity (GO:0051342)	0.00277688	0.0397647	0	0	33.9227	199.684	RACK1;CALM2
Immunological Synapse Formation (GO:0001771)	0.00277688	0.0397647	0	0	33.9227	199.684	CCR7;CORO1A
Positive Regulation Of Ryanodine-Sensitive Calcium-Release Channel Activity (GO:0060316)	0.00277688	0.0397647	0	0	33.9227	199.684	CALM1;CALM2
Protein Localization To Cytoplasmic Stress Granule (GO:1903608)	0.00277688	0.0397647	0	0	33.9227	199.684	SSB;YBX1
Regulation Of Apoptotic Cell Clearance (GO:2000425)	0.00277688	0.0397647	0	0	33.9227	199.684	CCL2;HMGB1
Response To Lipopolysaccharide (GO:0032496)	0.00278845	0.0397647	0	0	3.96154	23.3028	ZFP36;CXCL8;IL1B;PDCD4;CCL2;HMGB1;VIM
Regulation Of Interleukin-12 Production (GO:0032655)	0.00280185	0.0397647	0	0	7.42292	43.6281	LAPTM5;CCR7;HMGB1;LTB
Intracellular Iron Ion Homeostasis (GO:0006879)	0.00280185	0.0397647	0	0	7.42292	43.6281	ATP6V1G1;FTH1;B2M;FTL
Cellular Response To Tumor Necrosis Factor (GO:0071356)	0.00284231	0.0399547	0	0	4.55663	26.7162	ZFP36;CXCL8;TMSB4X;RPS3;CCL2;ZFP36L2
Positive Regulation Of Proteasomal Ubiquitin-Dependent Protein Catabolic Process (GO:0032436)	0.00296193	0.040858	0	0	5.4869	31.9443	SUMO2;RACK1;RAD23A;NOP53;GABARAP
Regulation Of NIK/NF-kappaB Signaling (GO:1901222)	0.00296193	0.040858	0	0	5.4869	31.9443	TMSB4X;IL1B;RPS3;LAPTM5;PDCD4
Regulation Of Neutrophil Chemotaxis (GO:0090022)	0.00304314	0.0412081	0	0	11.6044	67.2461	CXCL8;CCR7;RAC1
Regulation Of B Cell Activation (GO:0050864)	0.00304314	0.0412081	0	0	11.6044	67.2461	LAPTM5;IKZF3;ZFP36L2
Regulation Of Keratinocyte Differentiation (GO:0045616)	0.00341051	0.0456815	0	0	11.0993	63.0541	ZFP36;NME2;PLAAT4
Regulation Of Proteasomal Protein Catabolic Process (GO:0061136)	0.00346634	0.0456815	0	0	6.9674	39.4679	HSP90AB1;UBB;PSME1;RAD23A
Positive Regulation Of NIK/NF-kappaB Signaling (GO:1901224)	0.00346634	0.0456815	0	0	6.9674	39.4679	IL1B;RPS3;LAPTM5;PDCD4
Cellular Response To Cytokine Stimulus (GO:0071345)	0.00362074	0.0459547	0	0	2.90336	16.32	ZFP36;CXCL8;IL1B;TCF7;RPS3;RPL13A;CCL2;CCR7;CALM1;ZFP36L2
Negative Regulation Of Glycoprotein Biosynthetic Process (GO:0010561)	0.00367389	0.0459547	0	0	28.2675	158.482	ITM2A;ITM2B
Regulation Of Intrinsic Apoptotic Signaling Pathway By P53 Class Mediator (GO:1902253)	0.00367389	0.0459547	0	0	28.2675	158.482	RPS7;UBB
Positive Regulation Of Smooth Muscle Cell Apoptotic Process (GO:0034393)	0.00367389	0.0459547	0	0	28.2675	158.482	PDCD4;SOD2
ncRNA Export From Nucleus (GO:0097064)	0.00367389	0.0459547	0	0	28.2675	158.482	NPM1;SSB
Regulation Of RNA Biosynthetic Process (GO:2001141)	0.00367389	0.0459547	0	0	28.2675	158.482	CXCL8;IL1B
Cellular Response To Epidermal Growth Factor Stimulus (GO:0071364)	0.00380387	0.0467876	0	0	10.6363	59.2627	EEF1A1;ZFP36;ZFP36L2
Positive Regulation Of Nitric Oxide Biosynthetic Process (GO:0045429)	0.00380387	0.0467876	0	0	10.6363	59.2627	HSP90AA1;HSP90AB1;IL1B
Positive Regulation Of Proteasomal Protein Catabolic Process (GO:1901800)	0.0041971	0.0499842	0	0	5.03325	27.5488	SUMO2;RACK1;RAD23A;NOP53;GABARAP
Negative Regulation Of Signaling (GO:0023057)	0.00422376	0.0499842	0	0	10.2103	55.8202	HSP90AB1;UBASH3B;IL1B
Positive Regulation Of Nitric Oxide Metabolic Process (GO:1904407)	0.00422376	0.0499842	0	0	10.2103	55.8202	HSP90AA1;HSP90AB1;IL1B
Positive Regulation Of Cellular Metabolic Process (GO:0031325)	0.00423058	0.0499842	0	0	6.56444	35.8774	CHCHD2;CXCL8;B2M;YPEL3
Regulation Of Cell Population Proliferation (GO:0042127)	0.00423308	0.0499842	0	0	2.10889	11.5247	BTG2;NPM1;RPS9;BTG1;CXCL8;RPS6;FLT3LG;NAP1L1;SOD2;PLAAT4;ACTB;RPS4X;RPS15A;RGCC;FTH1;IL1B;JUNB;RPL17
Positive Regulation Of Cellular Process (GO:0048522)	0.0046131	0.053629	0	0	2.2593	12.1525	NPM1;RPS9;HSP90AB1;RPS6;FLT3LG;RAD23A;NAP1L1;DNPH1;ACTB;RPS4X;ZFP36;RPS15A;IL1B;CCR7;RPL17
Positive Regulation Of Dephosphorylation (GO:0035306)	0.00467071	0.053629	0	0	9.81714	52.6832	CALM1;CALM2;PPIA
Positive Regulation Of Viral Genome Replication (GO:0045070)	0.00467071	0.053629	0	0	9.81714	52.6832	RAD23A;PABPC1;PPIA
Regulation Of Tau-Protein Kinase Activity (GO:1902947)	0.00468709	0.053629	0	0	24.2281	129.934	HSP90AA1;HSP90AB1
Response To Epidermal Growth Factor (GO:0070849)	0.00514518	0.0575324	0	0	9.45307	49.8148	EEF1A1;ZFP36;ZFP36L2
Cytoplasmic Translational Initiation (GO:0002183)	0.00514518	0.0575324	0	0	9.45307	49.8148	EIF3K;EIF3G;EIF3F
Maturation Of SSU-rRNA From Tricistronic rRNA Transcript (SSU-rRNA, 5.8S rRNA, LSU-rRNA) (GO:0000462)	0.00514518	0.0575324	0	0	9.45307	49.8148	RPS14;RPS16;RPS8
RNA Splicing, Via Transesterification Reactions With Bulged Adenosine As Nucleophile (GO:0000377)	0.00549585	0.0609916	0	0	3.47693	18.0931	HSPA8;RBM8A;ZMAT2;C9ORF78;PABPC1;HNRNPA1;SNRPB
Negative Regulation Of Cellular Biosynthetic Process (GO:0031327)	0.00565967	0.0617336	0	0	3.92693	20.3195	BTG2;NCL;RACK1;RPS3;RPL13A;YBX1
Cellular Response To Lipid (GO:0071396)	0.0056784	0.0617336	0	0	3.13096	16.1904	HSPA8;ZFP36;CXCL8;IL1B;PDCD4;CCL2;HMGB1;VIM
CRD-mediated mRNA Stabilization (GO:0070934)	0.00581366	0.0617336	0	0	21.1985	109.12	PABPC1;YBX1
Regulation Of Nuclear-Transcribed mRNA Catabolic Process, Nonsense-Mediated Decay (GO:2000622)	0.00581366	0.0617336	0	0	21.1985	109.12	RBM8A;PABPC1
Positive Regulation Of Cellular Senescence (GO:2000774)	0.00581366	0.0617336	0	0	21.1985	109.12	B2M;YPEL3
Regulation Of Amyloid Precursor Protein Biosynthetic Process (GO:0042984)	0.00581366	0.0617336	0	0	21.1985	109.12	ITM2A;ITM2B
Purine Ribonucleoside Triphosphate Metabolic Process (GO:0009205)	0.0061785	0.0651391	0	0	8.80024	44.764	HSPA8;GIMAP7;RAN
Negative Regulation Of Nuclear-Transcribed mRNA Catabolic Process, Deadenylation-Dependent Decay (GO:1900152)	0.00705082	0.0727763	0	0	18.8422	93.3556	PABPC1;YBX1
Central Nervous System Neuron Axonogenesis (GO:0021955)	0.00705082	0.0727763	0	0	18.8422	93.3556	HSP90AA1;HSP90AB1
Regulation Of T Cell Mediated Immunity (GO:0002709)	0.00705082	0.0727763	0	0	18.8422	93.3556	IL1B;HMGB1
Antimicrobial Humoral Immune Response Mediated By Antimicrobial Peptide (GO:0061844)	0.00718577	0.0736541	0	0	5.59336	27.6069	RPL30;CXCL8;FAU;HMGN2
Regulation Of Cellular Senescence (GO:2000772)	0.00794545	0.080214	0	0	7.974	38.5555	YBX1;B2M;YPEL3
Platelet Aggregation (GO:0070527)	0.00794545	0.080214	0	0	7.974	38.5555	UBASH3B;PPIA;ACTG1
Regulation Of Viral Genome Replication (GO:0045069)	0.00798879	0.080214	0	0	5.41524	26.1541	CXCL8;RAD23A;PABPC1;PPIA
Negative Regulation Of Cell Cycle Phase Transition (GO:1901988)	0.00839583	0.082883	0	0	16.9571	81.0552	RGCC;ZFP36L2
Regulation Of Cell Communication By Electrical Coupling (GO:0010649)	0.00839583	0.082883	0	0	16.9571	81.0552	CALM1;CALM2
Negative Regulation Of Protein Phosphorylation (GO:0001933)	0.00842307	0.082883	0	0	3.5952	17.1735	UBASH3B;RACK1;LDLRAD4;CALM1;PPIA;CALM2
Positive Regulation Of T Cell Activation (GO:0050870)	0.00865365	0.084588	0	0	4.19075	19.9051	IL1B;CCL2;CCR7;B2M;ACTB
Response To Tumor Necrosis Factor (GO:0034612)	0.0089891	0.0872889	0	0	4.14985	19.553	ZFP36;CXCL8;RPS3;CCL2;ZFP36L2
Regulation Of Phosphoprotein Phosphatase Activity (GO:0043666)	0.00927213	0.0894487	0	0	7.50418	35.1252	HSP90AB1;CALM1;CALM2
Positive Regulation Of Cysteine-Type Endopeptidase Activity Involved In Apoptotic Process (GO:0043280)	0.00933344	0.0894555	0	0	4.10974	19.2096	RACK1;RPS3;LAPTM5;ANP32B;HMGB1
Negative Regulation Of Supramolecular Fiber Organization (GO:1902904)	0.00976667	0.0914007	0	0	5.09091	23.5647	HSPA8;PFN1;PFDN5;CORO1A
GTP Metabolic Process (GO:0046039)	0.00984601	0.0914007	0	0	15.4147	71.2268	GIMAP7;RAN
Regulation Of Intrinsic Apoptotic Signaling Pathway In Response To DNA Damage By P53 Class Mediator (GO:1902165)	0.00984601	0.0914007	0	0	15.4147	71.2268	TRIAP1;RPL26
Regulation Of Transcription Of Nucleolar Large rRNA By RNA Polymerase I (GO:1901836)	0.00984601	0.0914007	0	0	15.4147	71.2268	NCL;NOP53
Positive Regulation Of Keratinocyte Differentiation (GO:0045618)	0.00984601	0.0914007	0	0	15.4147	71.2268	NME2;PLAAT4
Positive Regulation Of Cation Channel Activity (GO:2001259)	0.00998097	0.0915026	0	0	7.28941	33.5829	TMSB4X;CALM1;CALM2
Maturation Of SSU-rRNA (GO:0030490)	0.00998097	0.0915026	0	0	7.28941	33.5829	RPS14;RPS16;RPS8
Cellular Response To Growth Factor Stimulus (GO:0071363)	0.0101183	0.0921891	0	0	3.44937	15.8444	EEF1A1;ZFP36;CXCL8;RACK1;CCL2;ZFP36L2
RNA Transport (GO:0050658)	0.0107205	0.0970765	0	0	7.08657	32.1418	ZFP36;YBX1;HNRNPA1
Positive Regulation Of Macromolecule Metabolic Process (GO:0010604)	0.0112139	0.100746	0	0	2.43704	10.9438	RPL5;RGCC;CXCL8;RPS7;IL1B;RPL11;RPS3;LAPTM5;RPL17;ACTG1
Negative Regulation Of Peptidyl-Threonine Phosphorylation (GO:0010801)	0.0113987	0.100746	0	0	14.1295	63.2188	CALM1;CALM2
Positive Regulation Of Cytoplasmic Translation (GO:2000767)	0.0113987	0.100746	0	0	14.1295	63.2188	YBX1;PABPC1
tRNA 5'-End Processing (GO:0099116)	0.0113987	0.100746	0	0	14.1295	63.2188	SSB;TRMT10C
Regulation Of Stress Fiber Assembly (GO:0051492)	0.0117834	0.103525	0	0	4.80312	21.331	RGCC;RAC1;PFN1;ACTG1
Positive Regulation Of Viral Process (GO:0048524)	0.0122925	0.10736	0	0	6.71291	29.5285	RAD23A;PABPC1;PPIA
Cellular Response To Oxidative Stress (GO:0034599)	0.0124205	0.107619	0	0	3.81464	16.7402	CHCHD2;RPS3;SOD2;PPIA;ZFP36L2
mRNA Splicing, Via Spliceosome (GO:0000398)	0.0125746	0.107619	0	0	2.94391	12.8828	HSPA8;RBM8A;ZMAT2;C9ORF78;PABPC1;HNRNPA1;SNRPB
Regulation Of Protein Binding (GO:0043393)	0.0128495	0.107619	0	0	3.78068	16.4628	RPL11;RACK1;B2M;RAN;TLE5
3'-UTR-mediated mRNA Destabilization (GO:0061158)	0.0130514	0.107619	0	0	13.0419	56.5871	ZFP36;ZFP36L2
Negative Regulation Of Phagocytosis (GO:0050765)	0.0130514	0.107619	0	0	13.0419	56.5871	RACK1;HMGB1
Regulation Of Intrinsic Apoptotic Signaling Pathway In Response To DNA Damage (GO:1902229)	0.0130514	0.107619	0	0	13.0419	56.5871	RPS3;TPT1
Alpha-Beta T Cell Activation (GO:0046631)	0.0130514	0.107619	0	0	13.0419	56.5871	TRBC2;TRBC1
Cellular Response To Corticosteroid Stimulus (GO:0071384)	0.0130514	0.107619	0	0	13.0419	56.5871	ZFP36;ZFP36L2
Dendritic Cell Chemotaxis (GO:0002407)	0.0130514	0.107619	0	0	13.0419	56.5871	CCR7;HMGB1
Positive Regulation Of Collagen Biosynthetic Process (GO:0032967)	0.0130514	0.107619	0	0	13.0419	56.5871	RGCC;VIM
Regulation Of Protein-Containing Complex Assembly (GO:0043254)	0.0132884	0.108965	0	0	3.74733	16.1917	HSPA8;HSP90AA1;RACK1;RPS3;NOP53
Proteolysis Involved In Protein Catabolic Process (GO:0051603)	0.0134591	0.109494	0	0	4.6077	19.8504	UBB;NEDD8;RPS27A;UBA52
mRNA Processing (GO:0006397)	0.0135013	0.109494	0	0	2.9008	12.4878	HSPA8;RBM8A;ZMAT2;C9ORF78;PABPC1;HNRNPA1;SNRPB
Regulation Of Endothelial Cell Apoptotic Process (GO:2000351)	0.0139898	0.112702	0	0	6.37662	27.2245	RGCC;PDCD4;CCL2
Positive Regulation Of Catabolic Process (GO:0009896)	0.0140496	0.112702	0	0	4.54603	19.3896	HSP90AA1;IL1B;LAPTM5;OAZ1
Negative Regulation Of Cell Population Proliferation (GO:0008285)	0.0145232	0.114434	0	0	2.33616	9.88666	BTG2;NPM1;BTG1;RGCC;CXCL8;FTH1;IL1B;SOD2;B2M;PLAAT4
Regulation Of Protein Catabolic Process (GO:0042176)	0.0146656	0.114434	0	0	3.65069	15.4141	EEF1A1;HSP90AA1;UBB;PSME1;OAZ1
Regulation Of Interleukin-1 Production (GO:0032652)	0.0148015	0.114434	0	0	12.1097	51.0187	CCR7;HMGB1
Ruffle Organization (GO:0031529)	0.0148015	0.114434	0	0	12.1097	51.0187	CCR7;RAC1
Positive Regulation Of Collagen Metabolic Process (GO:0010714)	0.0148015	0.114434	0	0	12.1097	51.0187	RGCC;VIM
Regulation Of Cardiac Muscle Contraction By Regulation Of The Release Of Sequestered Calcium Ion (GO:0010881)	0.0148015	0.114434	0	0	12.1097	51.0187	CALM1;CALM2
Positive Regulation Of Biosynthetic Process (GO:0009891)	0.0148858	0.114434	0	0	6.22077	26.173	CXCL8;RGCC;VIM
Response To Unfolded Protein (GO:0006986)	0.0148858	0.114434	0	0	6.22077	26.173	HSPA8;HSP90AA1;HSP90AB1
Positive Regulation Of Intracellular Protein Transport (GO:0090316)	0.0166464	0.123468	0	0	3.52928	14.4544	IL1B;TOMM7;ANP32B;OAZ1;RAN
DNA Damage Response, Signal Transduction By P53 Class Mediator Resulting In Cell Cycle Arrest (GO:0006977)	0.0166464	0.123468	0	0	11.3019	46.2874	TRIAP1;RPL26
Negative Regulation Of Oxidative Stress-Induced Intrinsic Apoptotic Signaling Pathway (GO:1902176)	0.0166464	0.123468	0	0	11.3019	46.2874	SOD2;PPIA
Negative Regulation Of Vascular Associated Smooth Muscle Cell Proliferation (GO:1904706)	0.0166464	0.123468	0	0	11.3019	46.2874	PDCD4;SOD2
Cellular Response To Glucocorticoid Stimulus (GO:0071385)	0.0166464	0.123468	0	0	11.3019	46.2874	ZFP36;ZFP36L2
Positive Regulation By Host Of Viral Process (GO:0044794)	0.0166464	0.123468	0	0	11.3019	46.2874	EEF1A1;CFL1
Central Nervous System Neuron Development (GO:0021954)	0.0166464	0.123468	0	0	11.3019	46.2874	HSP90AA1;HSP90AB1
Homotypic Cell-Cell Adhesion (GO:0034109)	0.0167731	0.123785	0	0	5.93083	24.2451	UBASH3B;PPIA;ACTG1
Purine Ribonucleotide Metabolic Process (GO:0009150)	0.0172475	0.126553	0	0	4.26082	17.2993	HSPA8;HINT1;GIMAP7;RAN
Positive Regulation Of Protein Modification Process (GO:0031401)	0.0173196	0.126553	0	0	2.75288	11.1654	HSP90AA1;IL1B;RACK1;RAC1;CALM1;CALM2;PPIA
Response To Interleukin-1 (GO:0070555)	0.017937	0.129386	0	0	4.20801	16.9199	CXCL8;IL1B;CCL2;TLE5
Positive Regulation Of Hydrolase Activity (GO:0051345)	0.0179565	0.129386	0	0	3.02004	12.14	RACK1;RPS3;RGS10;CCL2;CALM1;CALM2
Regulation Of Collagen Biosynthetic Process (GO:0032965)	0.0185839	0.129386	0	0	10.595	42.2258	RGCC;VIM
Negative Regulation Of Nervous System Development (GO:0051961)	0.0185839	0.129386	0	0	10.595	42.2258	IL1B;B2M
Regulation Of Oxidative Stress-Induced Intrinsic Apoptotic Signaling Pathway (GO:1902175)	0.0185839	0.129386	0	0	10.595	42.2258	SOD2;PPIA
Regulation Of Protein Neddylation (GO:2000434)	0.0185839	0.129386	0	0	10.595	42.2258	RPL5;RPL11
Regulation Of Vascular Endothelial Cell Proliferation (GO:1905562)	0.0185839	0.129386	0	0	10.595	42.2258	CCL2;HMGB1
Dendritic Cell Migration (GO:0036336)	0.0185839	0.129386	0	0	10.595	42.2258	CCR7;HMGB1
Positive Regulation Of Cyclin-Dependent Protein Kinase Activity (GO:1904031)	0.0185839	0.129386	0	0	10.595	42.2258	HSP90AB1;RGCC
Positive Regulation Of Epidermal Cell Differentiation (GO:0045606)	0.0185839	0.129386	0	0	10.595	42.2258	NME2;PLAAT4
Regulation Of Type II Interferon Production (GO:0032649)	0.0193671	0.134206	0	0	4.10619	16.1956	IL1B;LAPTM5;CCR7;HMGB1
Plasma Membrane Bounded Cell Projection Organization (GO:0120036)	0.0199384	0.137519	0	0	3.36152	13.1607	GPM6A;BTG2;CCR7;HMGB1;RAC1
Positive Regulation Of Plasma Membrane Bounded Cell Projection Assembly (GO:0120034)	0.0201078	0.138042	0	0	4.0571	15.8497	GPM6A;CCR7;RAC1;PFN1
RNA-templated DNA Biosynthetic Process (GO:0006278)	0.0206113	0.138283	0	0	9.97122	38.7074	HSP90AA1;HSP90AB1
Regulation Of Lymphocyte Differentiation (GO:0045619)	0.0206113	0.138283	0	0	9.97122	38.7074	IKZF3;ZFP36L2
Positive Regulation Of Activated T Cell Proliferation (GO:0042104)	0.0206113	0.138283	0	0	9.97122	38.7074	RPS3;HMGB1
Telomere Maintenance Via Telomerase (GO:0007004)	0.0206113	0.138283	0	0	9.97122	38.7074	HSP90AA1;HSP90AB1
Regulation Of B Cell Differentiation (GO:0045577)	0.0206113	0.138283	0	0	9.97122	38.7074	IKZF3;ZFP36L2
Cellular Response To Chemical Stress (GO:0062197)	0.0208658	0.138543	0	0	4.00917	15.5141	CHCHD2;SOD2;PPIA;ZFP36L2
DNA Metabolic Process (GO:0006259)	0.0209243	0.138543	0	0	2.45249	9.48338	BTG2;NPM1;SET;RPS3;NAP1L1;HMGB1;NOP53;RAN
Pyruvate Metabolic Process (GO:0006090)	0.0209317	0.138543	0	0	5.42498	20.9756	LDHB;TPI1;PGK1
Regulation Of Release Of Sequestered Calcium Ion Into Cytosol (GO:0051279)	0.0220516	0.144587	0	0	5.31169	20.2607	UBASH3B;CALM1;CALM2
Positive Regulation Of Actin Filament Bundle Assembly (GO:0032233)	0.0220516	0.144587	0	0	5.31169	20.2607	RGCC;RAC1;PFN1
Cellular Response To Oxygen-Containing Compound (GO:1901701)	0.0222481	0.144587	0	0	2.17385	8.27258	ZFP36;CXCL8;IL1B;RPS3;PDCD4;CCL2;HMGB1;VIM;SLC26A3;ACTB
Regulation Of Protein Kinase B Signaling (GO:0051896)	0.0223546	0.144587	0	0	3.25821	12.3836	HSP90AA1;HSP90AB1;RACK1;CCR7;NOP53
Positive Regulation Of Binding (GO:0051099)	0.0224338	0.144587	0	0	3.9166	14.8721	RPL11;HMGB1;B2M;RAN
Positive Regulation Of Embryonic Development (GO:0040019)	0.0227265	0.144587	0	0	9.41679	35.6352	CFL1;RACK1
Lipopolysaccharide-Mediated Signaling Pathway (GO:0031663)	0.0227265	0.144587	0	0	9.41679	35.6352	IL1B;CCL2
protein-DNA Complex Disassembly (GO:0032986)	0.0227265	0.144587	0	0	9.41679	35.6352	SET;RPL17
Regulation Of Cardiac Muscle Contraction By Calcium Ion Signaling (GO:0010882)	0.0227265	0.144587	0	0	9.41679	35.6352	CALM1;CALM2
Negative Regulation Of Response To Stimulus (GO:0048585)	0.0232037	0.14699	0	0	5.20303	19.5813	UBASH3B;RPS3;TLE5
Positive Regulation Of Cellular Component Biogenesis (GO:0044089)	0.0240718	0.151838	0	0	3.8282	14.2666	RGCC;RACK1;RPS3;PFN1
mRNA Stabilization (GO:0048255)	0.024388	0.153177	0	0	5.09871	18.9349	ZFP36;YBX1;PABPC1
Regulation Of Intracellular Signal Transduction (GO:1902531)	0.0245812	0.153737	0	0	2.37501	8.80126	RPL5;LBH;TMSB4X;IL1B;RPL11;CALM2;NOP53;VAV1
Negative Regulation Of Interleukin-2 Production (GO:0032703)	0.024927	0.154589	0	0	8.92071	32.9335	ZFP36;LAPTM5
Chaperone-Mediated Protein Complex Assembly (GO:0051131)	0.024927	0.154589	0	0	8.92071	32.9335	HSP90AA1;HSP90AB1
Negative Regulation Of Cellular Process (GO:0048523)	0.0254419	0.156813	0	0	1.97207	7.24017	BTG2;NPM1;BTG1;RGCC;CXCL8;FTH1;IL1B;RACK1;ANP32B;SOD2;PLAAT4;ACTB
Negative Regulation Of Protein Ubiquitination (GO:0031397)	0.0256044	0.156813	0	0	4.99848	18.3194	UBXN1;CAMLG;RPS3
Regulation Of Blood Vessel Endothelial Cell Migration (GO:0043535)	0.0256044	0.156813	0	0	4.99848	18.3194	RGCC;TMSB4X;HMGB1
Positive Regulation Of Supramolecular Fiber Organization (GO:1902905)	0.0266616	0.162603	0	0	3.7028	13.4209	RPS3;CCR7;RAC1;PFN1
Cellular Response To Fibroblast Growth Factor Stimulus (GO:0044344)	0.0268528	0.162603	0	0	4.90211	17.7328	ZFP36;CXCL8;ZFP36L2
Regulation Of Release Of Sequestered Calcium Ion Into Cytosol By Sarcoplasmic Reticulum (GO:0010880)	0.0272106	0.162603	0	0	8.47425	30.5425	CALM1;CALM2
Positive Regulation Of Protein Autophosphorylation (GO:0031954)	0.0272106	0.162603	0	0	8.47425	30.5425	CALM1;CALM2
Negative Regulation Of G Protein-Coupled Receptor Signaling Pathway (GO:0045744)	0.0272106	0.162603	0	0	8.47425	30.5425	CXCL8;YWHAB
Negative Regulation Of Cell Development (GO:0010721)	0.0272106	0.162603	0	0	8.47425	30.5425	IL1B;B2M
Negative Regulation Of Apoptotic Process (GO:0043066)	0.0277351	0.165069	0	0	2.01162	7.21177	NPM1;SET;RPL10;CFL1;NME2;CCL2;RPS3A;TRIAP1;SOD2;PTMA;TPT1
Positive Regulation Of Cell Population Proliferation (GO:0008284)	0.0280986	0.16656	0	0	2.00725	7.16999	RPS4X;NPM1;RPS9;RPS15A;IL1B;RPS6;NME2;FLT3LG;NAP1L1;RPL17;ACTB
Positive Regulation Of Protein Kinase Activity (GO:0045860)	0.0284644	0.16746	0	0	3.04736	10.8459	HSP90AA1;HSP90AB1;CCR7;CALM1;CALM2
MAPK Cascade (GO:0000165)	0.0284773	0.16746	0	0	3.62365	12.8953	ZFP36;IL1B;CCL2;ZFP36L2
Negative Regulation Of Oxidative Stress-Induced Cell Death (GO:1903202)	0.029575	0.171187	0	0	8.0703	28.4141	SOD2;PPIA
Axon Extension (GO:0048675)	0.029575	0.171187	0	0	8.0703	28.4141	HSP90AA1;HSP90AB1
Protein Alkylation (GO:0008213)	0.029575	0.171187	0	0	8.0703	28.4141	PRMT2;SNRPB
Negative Regulation Of Actin Filament Polymerization (GO:0030837)	0.029575	0.171187	0	0	8.0703	28.4141	TMSB4X;PFN1
Antimicrobial Humoral Response (GO:0019730)	0.0303649	0.175073	0	0	3.5478	12.3977	RPL30;CXCL8;FAU;HMGN2
Regulation Of Cytoplasmic Translation (GO:2000765)	0.0320181	0.180377	0	0	7.70308	26.5098	YBX1;PABPC1
Amyloid Fibril Formation (GO:1990000)	0.0320181	0.180377	0	0	7.70308	26.5098	HNRNPA1;B2M
Regulation Of Proteolysis Involved In Protein Catabolic Process (GO:1903050)	0.0320181	0.180377	0	0	7.70308	26.5098	UBB;PSME1
Regulation Of Ryanodine-Sensitive Calcium-Release Channel Activity (GO:0060314)	0.0320181	0.180377	0	0	7.70308	26.5098	CALM1;CALM2
Positive Regulation Of Peptidyl-Threonine Phosphorylation (GO:0010800)	0.0320181	0.180377	0	0	7.70308	26.5098	CALM1;CALM2
Protein Kinase B Signaling (GO:0043491)	0.0320181	0.180377	0	0	7.70308	26.5098	IL1B;CCL2
Positive Regulation Of Protein Binding (GO:0032092)	0.0321664	0.180523	0	0	4.55103	15.6411	RPL11;B2M;RAN
Regulation Of MAPK Cascade (GO:0043408)	0.0337833	0.188722	0	0	2.58925	8.77185	LBH;IL1B;LAPTM5;PEBP1;HMGB1;PPIA
Cellular Response To Organic Cyclic Compound (GO:0071407)	0.033883	0.188722	0	0	2.90121	9.82015	HSPA8;IL1B;CCL2;SLC26A3;ACTB
Negative Regulation Of Intrinsic Apoptotic Signaling Pathway In Response To DNA Damage (GO:1902230)	0.0345377	0.188806	0	0	7.36779	24.7978	TRIAP1;TPT1
Negative Regulation Of Response To Endoplasmic Reticulum Stress (GO:1903573)	0.0345377	0.188806	0	0	7.36779	24.7978	UBXN1;RACK1
Organophosphate Ester Transport (GO:0015748)	0.0345377	0.188806	0	0	7.36779	24.7978	TRIAP1;PITPNC1
Positive Regulation Of Interleukin-2 Production (GO:0032743)	0.0345377	0.188806	0	0	7.36779	24.7978	IL1B;RPS3
Regulation Of Cell Size (GO:0008361)	0.0345377	0.188806	0	0	7.36779	24.7978	RAC1;VAV1
Positive Regulation Of Protein Phosphorylation (GO:0001934)	0.0347093	0.189044	0	0	2.09904	7.05434	HSP90AA1;HSP90AB1;IL1B;RACK1;CCR7;RAC1;CALM1;CALM2;PPIA
Negative Regulation Of Intrinsic Apoptotic Signaling Pathway (GO:2001243)	0.0350138	0.190002	0	0	4.39365	14.7276	SOD2;PPIA;TPT1
Regulation Of Neuron Apoptotic Process (GO:0043523)	0.0354007	0.191397	0	0	3.37131	11.2636	SET;UBB;CCL2;SOD2
Regulation Of G1/S Transition Of Mitotic Cell Cycle (GO:2000045)	0.0364624	0.19163	0	0	3.33809	11.054	RGCC;PRMT2;PSME1;CCL2
Positive Regulation Of Apoptotic Signaling Pathway (GO:2001235)	0.0364848	0.19163	0	0	4.31897	14.2995	RACK1;RPS3;LTB
Regulation Of T Cell Activation (GO:0050863)	0.0364848	0.19163	0	0	4.31897	14.2995	LAPTM5;CCL2;B2M
Negative Regulation Of Programmed Cell Death (GO:0043069)	0.0367317	0.19163	0	0	2.07604	6.85948	NPM1;RPL10;CFL1;NME2;LAPTM5;RPS3A;TRIAP1;PTMA;TPT1
Cellular Response To Xenobiotic Stimulus (GO:0071466)	0.0371316	0.19163	0	0	7.06044	23.2521	IL1B;VAV1
Response To Glucocorticoid (GO:0051384)	0.0371316	0.19163	0	0	7.06044	23.2521	ZFP36;ZFP36L2
Telomere Maintenance Via Telomere Lengthening (GO:0010833)	0.0371316	0.19163	0	0	7.06044	23.2521	HSP90AA1;HSP90AB1
Positive Regulation Of Microtubule Polymerization Or Depolymerization (GO:0031112)	0.0371316	0.19163	0	0	7.06044	23.2521	RPS3;RAC1
Positive Regulation Of Nuclear Division (GO:0051785)	0.0371316	0.19163	0	0	7.06044	23.2521	RGCC;IL1B
miRNA-mediated Gene Silencing (GO:0035195)	0.0371316	0.19163	0	0	7.06044	23.2521	ZFP36;RAN
Protein Targeting To Lysosome (GO:0006622)	0.0371316	0.19163	0	0	7.06044	23.2521	HSPA8;LAPTM5
Mitotic G1 DNA Damage Checkpoint Signaling (GO:0031571)	0.0371316	0.19163	0	0	7.06044	23.2521	TRIAP1;RPL26
Regulation Of Actin Filament Bundle Assembly (GO:0032231)	0.0371316	0.19163	0	0	7.06044	23.2521	RAC1;PFN1
Regulation Of Protein Phosphorylation (GO:0001932)	0.0375489	0.193109	0	0	2.32131	7.61881	NPM1;HSP90AA1;IL1B;RACK1;RAC1;PPIA;NOP53
Negative Regulation Of Neurogenesis (GO:0050768)	0.0397978	0.20117	0	0	6.77768	21.8509	IL1B;B2M
Regulation Of Peptidase Activity (GO:0052547)	0.0397978	0.20117	0	0	6.77768	21.8509	CSTB;PSMB8
Positive Regulation Of Calcium Ion Transmembrane Transporter Activity (GO:1901021)	0.0397978	0.20117	0	0	6.77768	21.8509	CALM1;CALM2
Positive Regulation Of Filopodium Assembly (GO:0051491)	0.0397978	0.20117	0	0	6.77768	21.8509	GPM6A;CCR7
Positive Regulation Of Ubiquitin-Protein Transferase Activity (GO:0051443)	0.0397978	0.20117	0	0	6.77768	21.8509	RPS2;SKP1
Positive Regulation Of Apoptotic Process (GO:0043065)	0.040853	0.204182	0	0	2.2766	7.28005	BTG1;PRMT2;RPS6;RACK1;RPS3;HMGB1;TLE5
RNA Export From Nucleus (GO:0006405)	0.0410853	0.204182	0	0	4.10936	13.1175	RBM8A;HNRNPA1;RAN
Cellular Response To Light Stimulus (GO:0071482)	0.0410853	0.204182	0	0	4.10936	13.1175	NPM1;TRIAP1;RPL26
Positive Regulation Of T Cell Proliferation (GO:0042102)	0.0410853	0.204182	0	0	4.10936	13.1175	IL1B;RPS3;HMGB1
Positive Regulation Of Cell Cycle (GO:0045787)	0.0410853	0.204182	0	0	4.10936	13.1175	RPS15A;RGCC;RAD23A
T Cell Activation (GO:0042110)	0.0420448	0.206515	0	0	3.18129	10.0816	TRBC2;TRBC1;CD7;CCR7
Cytoskeleton Organization (GO:0007010)	0.0420448	0.206515	0	0	3.18129	10.0816	CFL1;CCL2;SH3BGRL3;RAC1
Negative Regulation Of Type II Interferon Production (GO:0032689)	0.0425343	0.206515	0	0	6.51667	20.576	LAPTM5;HMGB1
Apoptotic Cell Clearance (GO:0043277)	0.0425343	0.206515	0	0	6.51667	20.576	HMGB1;RAC1
Nuclear-Transcribed mRNA Catabolic Process, Nonsense-Mediated Decay (GO:0000184)	0.0425343	0.206515	0	0	6.51667	20.576	RBM8A;PNRC1
Protein Insertion Into Mitochondrial Membrane (GO:0051204)	0.0425343	0.206515	0	0	6.51667	20.576	HSP90AA1;TOMM7
Negative Regulation Of Cytoskeleton Organization (GO:0051494)	0.0425343	0.206515	0	0	6.51667	20.576	PFN1;CORO1A
Cellular Response To Type II Interferon (GO:0071346)	0.0426808	0.206547	0	0	4.04392	12.7546	RPL13A;CCL2;CALM1
Regulation Of Protein Serine/Threonine Kinase Activity (GO:0071900)	0.043216	0.208454	0	0	3.15168	9.90113	CCNI;CALM1;CALM2;ACTB
Activation Of Cysteine-Type Endopeptidase Activity Involved In Apoptotic Process (GO:0006919)	0.044307	0.212328	0	0	3.98054	12.4058	RACK1;LAPTM5;ANP32B
Regulation Of Neurogenesis (GO:0050767)	0.044307	0.212328	0	0	3.98054	12.4058	IL1B;NAP1L1;B2M
Regulation Of Protein Modification By Small Protein Conjugation Or Removal (GO:1903320)	0.045339	0.214488	0	0	6.275	19.4122	HSP90AA1;HSP90AB1
Regulation Of Striated Muscle Contraction (GO:0006942)	0.045339	0.214488	0	0	6.275	19.4122	CALM1;CALM2
Positive Regulation Of Microtubule Polymerization (GO:0031116)	0.045339	0.214488	0	0	6.275	19.4122	RPS3;RAC1
Glycolytic Process (GO:0006096)	0.045339	0.214488	0	0	6.275	19.4122	TPI1;PGK1
Proteasomal Protein Catabolic Process (GO:0010498)	0.0459483	0.216676	0	0	2.39371	7.37319	PSMB4;PSMD7;UBXN1;RAD23A;PSMA7;SKP1
Negative Regulation Of Calcium Ion Transmembrane Transporter Activity (GO:1901020)	0.04821	0.226618	0	0	6.05058	18.3465	CALM1;CALM2
Positive Regulation Of Protein Serine/Threonine Kinase Activity (GO:0071902)	0.0493459	0.227712	0	0	3.01145	9.06117	RGCC;IL1B;CALM1;CALM2
Neutrophil Chemotaxis (GO:0030593)	0.049368	0.227712	0	0	3.80172	11.4373	CXCL8;CCL2;PPIA
Positive Regulation Of Protein Transport (GO:0051222)	0.049368	0.227712	0	0	3.80172	11.4373	RACK1;PPIA;OAZ1
Regulation Of Actin Filament-Based Process (GO:0032970)	0.049368	0.227712	0	0	3.80172	11.4373	ABRACL;RAC1;CORO1A
Regulation Of Cellular Biosynthetic Process (GO:0031326)	0.049368	0.227712	0	0	3.80172	11.4373	CXCL8;RPL10;RAC1
Negative Regulation Of Protein Binding (GO:0032091)	0.0511151	0.227712	0	0	3.74563	11.1383	RACK1;B2M;TLE5
Regulation Of Protein Autophosphorylation (GO:0031952)	0.0511454	0.227712	0	0	5.84165	17.3677	CALM1;CALM2
Positive Regulation Of Mononuclear Cell Migration (GO:0071677)	0.0511454	0.227712	0	0	5.84165	17.3677	CCR7;HMGB1
Regulation Of Cellular Localization (GO:0060341)	0.0528919	0.227712	0	0	3.69115	10.8502	HSP90AA1;HSP90AB1;RACK1
Cellular Response To Hypoxia (GO:0071456)	0.0528919	0.227712	0	0	3.69115	10.8502	RGCC;PGK1;NOP53
Gluconeogenesis (GO:0006094)	0.0541432	0.227712	0	0	5.64664	16.4663	TPI1;PGK1
Positive Regulation Of Telomere Maintenance Via Telomerase (GO:0032212)	0.0541432	0.227712	0	0	5.64664	16.4663	CCT6A;HNRNPA1
Negative Regulation Of G1/S Transition Of Mitotic Cell Cycle (GO:2000134)	0.0541432	0.227712	0	0	5.64664	16.4663	PRMT2;CCL2
Regulation Of Calcium Ion Transmembrane Transporter Activity (GO:1901019)	0.0541432	0.227712	0	0	5.64664	16.4663	CALM1;CALM2
Cellular Response To Decreased Oxygen Levels (GO:0036294)	0.0546982	0.227712	0	0	3.63824	10.5724	RGCC;PGK1;NOP53
Granulocyte Chemotaxis (GO:0071621)	0.0546982	0.227712	0	0	3.63824	10.5724	CXCL8;CCL2;PPIA
Positive Regulation Of Secretion By Cell (GO:1903532)	0.0546982	0.227712	0	0	3.63824	10.5724	RGCC;IL1B;PPIA
Protein Localization To Nucleus (GO:0034504)	0.0559299	0.227712	0	0	2.88312	8.31392	RPL11;NOP53;RAN;SKP1
Negative Regulation Of Neuron Apoptotic Process (GO:0043524)	0.0565338	0.227712	0	0	3.58681	10.3046	SET;CCL2;SOD2
Negative Regulation Of Endocytosis (GO:0045806)	0.0572016	0.227712	0	0	5.46421	15.6341	RACK1;RAC1
Regulation Of Protein Polymerization (GO:0032271)	0.0572016	0.227712	0	0	5.46421	15.6341	HSP90AA1;PFN1
Signal Transduction By P53 Class Mediator (GO:0072331)	0.0572016	0.227712	0	0	5.46421	15.6341	HINT1;TRIAP1
Positive Regulation Of Release Of Sequestered Calcium Ion Into Cytosol (GO:0051281)	0.0572016	0.227712	0	0	5.46421	15.6341	CALM1;CALM2
Positive Regulation Of Telomerase Activity (GO:0051973)	0.0572016	0.227712	0	0	5.46421	15.6341	HSP90AA1;HSP90AB1
Regulation Of Activated T Cell Proliferation (GO:0046006)	0.0572016	0.227712	0	0	5.46421	15.6341	RPS3;HMGB1
Negative Regulation Of Blood Vessel Endothelial Cell Migration (GO:0043537)	0.0572016	0.227712	0	0	5.46421	15.6341	RGCC;HMGB1
Negative Regulation Of Erythrocyte Differentiation (GO:0045647)	0.0573909	0.227712	0	0	21.1122	60.3359	ZFP36
CD4-positive, Alpha-Beta T Cell Activation (GO:0035710)	0.0573909	0.227712	0	0	21.1122	60.3359	HMGB1
Negative Regulation Of Fibroblast Migration (GO:0010764)	0.0573909	0.227712	0	0	21.1122	60.3359	RAC1
Negative Regulation Of Histone Acetylation (GO:0035067)	0.0573909	0.227712	0	0	21.1122	60.3359	SET
Negative Regulation Of Nuclear-Transcribed mRNA Catabolic Process, Nonsense-Mediated Decay (GO:2000623)	0.0573909	0.227712	0	0	21.1122	60.3359	PABPC1
Regulation Of Hydrogen Peroxide Metabolic Process (GO:0010310)	0.0573909	0.227712	0	0	21.1122	60.3359	RAC1
Regulation Of Immature T Cell Proliferation In Thymus (GO:0033084)	0.0573909	0.227712	0	0	21.1122	60.3359	IL1B
Negative Regulation Of Protein Kinase Activity By Regulation Of Protein Phosphorylation (GO:0044387)	0.0573909	0.227712	0	0	21.1122	60.3359	NPM1
Negative Regulation Of Protein Polyubiquitination (GO:1902915)	0.0573909	0.227712	0	0	21.1122	60.3359	PPIA
Regulation Of Keratinocyte Apoptotic Process (GO:1902172)	0.0573909	0.227712	0	0	21.1122	60.3359	ZFP36
Negative Regulation Of Trophoblast Cell Migration (GO:1901164)	0.0573909	0.227712	0	0	21.1122	60.3359	ARHGDIB
Axo-Dendritic Transport (GO:0008088)	0.0573909	0.227712	0	0	21.1122	60.3359	HSPA8
Nucleoside Triphosphate Biosynthetic Process (GO:0009142)	0.0573909	0.227712	0	0	21.1122	60.3359	NME2
Positive Regulation Of T-helper 1 Cell Cytokine Production (GO:2000556)	0.0573909	0.227712	0	0	21.1122	60.3359	IL1B
Positive Regulation Of Antigen Processing And Presentation (GO:0002579)	0.0573909	0.227712	0	0	21.1122	60.3359	CCR7
Positive Regulation Of Autophagy Of Mitochondrion In Response To Mitochondrial Depolarization (GO:1904925)	0.0573909	0.227712	0	0	21.1122	60.3359	TOMM7
Dermatan Sulfate Proteoglycan Metabolic Process (GO:0050655)	0.0573909	0.227712	0	0	21.1122	60.3359	CSGALNACT1
Ruffle Assembly (GO:0097178)	0.0573909	0.227712	0	0	21.1122	60.3359	RAC1
Embryonic Brain Development (GO:1990403)	0.0573909	0.227712	0	0	21.1122	60.3359	RPL10
Positive Regulation Of Dendritic Cell Antigen Processing And Presentation (GO:0002606)	0.0573909	0.227712	0	0	21.1122	60.3359	CCR7
snoRNA Localization (GO:0048254)	0.0573909	0.227712	0	0	21.1122	60.3359	ZNHIT3
Establishment Of Lymphocyte Polarity (GO:0001767)	0.0573909	0.227712	0	0	21.1122	60.3359	CCR7
Establishment Of Mitochondrion Localization, Microtubule-Mediated (GO:0034643)	0.0573909	0.227712	0	0	21.1122	60.3359	UBB
Positive Regulation Of Receptor Binding (GO:1900122)	0.0573909	0.227712	0	0	21.1122	60.3359	B2M
Intracellular Oxygen Homeostasis (GO:0032364)	0.0573909	0.227712	0	0	21.1122	60.3359	SOD2
Positive Regulation Of Vascular Associated Smooth Muscle Cell Differentiation (GO:1905065)	0.0573909	0.227712	0	0	21.1122	60.3359	SOD2
Protein Targeting To Vacuole Involved In Autophagy (GO:0071211)	0.0573909	0.227712	0	0	21.1122	60.3359	HSPA8
Mitochondrial RNA 3'-End Processing (GO:0000965)	0.0573909	0.227712	0	0	21.1122	60.3359	TRMT10C
Regulation Of DNA Damage Response, Signal Transduction By P53 Class Mediator Resulting In Transcription Of P21 Class Mediator (GO:1902162)	0.0573909	0.227712	0	0	21.1122	60.3359	RPL26
Negative Regulation Of ERAD Pathway (GO:1904293)	0.0573909	0.227712	0	0	21.1122	60.3359	UBXN1
Regulation Of T-helper 1 Cell Cytokine Production (GO:2000554)	0.0573909	0.227712	0	0	21.1122	60.3359	IL1B
Regulation Of Calcidiol 1-Monooxygenase Activity (GO:0060558)	0.0573909	0.227712	0	0	21.1122	60.3359	IL1B
Nucleosome Organization (GO:0034728)	0.0583984	0.231089	0	0	3.53682	10.0462	NPM1;SET;NAP1L1
Regulation Of T Cell Receptor Signaling Pathway (GO:0050856)	0.0603187	0.238049	0	0	5.29319	14.8639	RPS3;LAPTM5
Inflammatory Response (GO:0006954)	0.0605333	0.238259	0	0	2.22537	6.24117	CXCL8;IL1B;CCL2;CCR7;RAC1;HMGB1
Neutrophil Migration (GO:1990266)	0.0622137	0.23948	0	0	3.44088	9.55594	CXCL8;CCL2;PPIA
Positive Regulation Of JNK Cascade (GO:0046330)	0.0622137	0.23948	0	0	3.44088	9.55594	IL1B;CCR7;HMGB1
Embryonic Organ Development (GO:0048568)	0.0622137	0.23948	0	0	3.44088	9.55594	CXCL8;RPL10;FLT3LG
Regulation Of Cell Cycle (GO:0051726)	0.0628237	0.23948	0	0	2.05459	5.68592	RPS15A;HSP90AB1;RACK1;RAD23A;JUNB;NOP53;ACTB
Positive Regulation Of Mitotic Nuclear Division (GO:0045840)	0.0634929	0.23948	0	0	5.13253	14.1495	RGCC;IL1B
Hexose Biosynthetic Process (GO:0019319)	0.0634929	0.23948	0	0	5.13253	14.1495	TPI1;PGK1
Positive Regulation Of Telomere Maintenance Via Telomere Lengthening (GO:1904358)	0.0634929	0.23948	0	0	5.13253	14.1495	CCT6A;HNRNPA1
Protein Methylation (GO:0006479)	0.0634929	0.23948	0	0	5.13253	14.1495	PRMT2;SNRPB
Negative Regulation Of Cell Cycle G1/S Phase Transition (GO:1902807)	0.0634929	0.23948	0	0	5.13253	14.1495	PRMT2;CCL2
Regulation Of Cardiac Muscle Contraction (GO:0055117)	0.0634929	0.23948	0	0	5.13253	14.1495	CALM1;CALM2
Protein Targeting (GO:0006605)	0.0659013	0.23948	0	0	2.72069	7.39919	NACA;RPL11;TOMM7;GABARAP
Cellular Response To UV (GO:0034644)	0.0661421	0.23948	0	0	3.34999	9.0984	NPM1;TRIAP1;RPL26
DNA Damage Response, Signal Transduction By P53 Class Mediator (GO:0030330)	0.0667222	0.23948	0	0	4.98132	13.4855	TRIAP1;RPL26
Negative Regulation Of Protein Kinase B Signaling (GO:0051898)	0.0667222	0.23948	0	0	4.98132	13.4855	RACK1;NOP53
Regulation Of Peptidyl-Threonine Phosphorylation (GO:0010799)	0.0667222	0.23948	0	0	4.98132	13.4855	CALM1;CALM2
Protein Destabilization (GO:0031648)	0.0667222	0.23948	0	0	4.98132	13.4855	RAD23A;SERF2
Response To Type II Interferon (GO:0034341)	0.0681481	0.23948	0	0	3.30631	8.881	RPL13A;CCL2;CALM1
Regulation Of Cellular Response To Hypoxia (GO:1900037)	0.0684693	0.23948	0	0	16.8889	45.2854	CHCHD2
Regulation Of Entry Of Bacterium Into Host Cell (GO:2000535)	0.0684693	0.23948	0	0	16.8889	45.2854	CXCL8
Regulation Of Extracellular Matrix Assembly (GO:1901201)	0.0684693	0.23948	0	0	16.8889	45.2854	RGCC
Aldehyde Biosynthetic Process (GO:0046184)	0.0684693	0.23948	0	0	16.8889	45.2854	TPI1
Negative Regulation Of Stress-Activated Protein Kinase Signaling Cascade (GO:0070303)	0.0684693	0.23948	0	0	16.8889	45.2854	PPIA
Autophagosome Membrane Docking (GO:0016240)	0.0684693	0.23948	0	0	16.8889	45.2854	CALM1
Nuclear-Transcribed mRNA Catabolic Process, Deadenylation-Independent Decay (GO:0031086)	0.0684693	0.23948	0	0	16.8889	45.2854	ZFP36
Regulation Of Phospholipid Transport (GO:2001138)	0.0684693	0.23948	0	0	16.8889	45.2854	TRIAP1
Nucleotide Catabolic Process (GO:0009166)	0.0684693	0.23948	0	0	16.8889	45.2854	DNPH1
Regulation Of Prostaglandin Biosynthetic Process (GO:0031392)	0.0684693	0.23948	0	0	16.8889	45.2854	IL1B
Regulation Of Vascular Associated Smooth Muscle Cell Differentiation (GO:1905063)	0.0684693	0.23948	0	0	16.8889	45.2854	PDCD4
Clathrin Coat Disassembly (GO:0072318)	0.0684693	0.23948	0	0	16.8889	45.2854	HSPA8
Response To Increased Oxygen Levels (GO:0036296)	0.0684693	0.23948	0	0	16.8889	45.2854	ATP6V1G1
Definitive Hemopoiesis (GO:0060216)	0.0684693	0.23948	0	0	16.8889	45.2854	ZFP36L2
Positive Regulation Of Chemokine (C-X-C Motif) Ligand 2 Production (GO:2000343)	0.0684693	0.23948	0	0	16.8889	45.2854	HMGB1
Positive Regulation Of Fibroblast Apoptotic Process (GO:2000271)	0.0684693	0.23948	0	0	16.8889	45.2854	BTG1
Positive Regulation Of Gastrulation (GO:2000543)	0.0684693	0.23948	0	0	16.8889	45.2854	RACK1
Positive Regulation Of Icosanoid Secretion (GO:0032305)	0.0684693	0.23948	0	0	16.8889	45.2854	IL1B
Positive Regulation Of Membrane Depolarization (GO:1904181)	0.0684693	0.23948	0	0	16.8889	45.2854	RACK1
Positive Regulation Of Mitophagy In Response To Mitochondrial Depolarization (GO:0098779)	0.0684693	0.23948	0	0	16.8889	45.2854	TOMM7
Hepatocyte Growth Factor Receptor Signaling Pathway (GO:0048012)	0.0684693	0.23948	0	0	16.8889	45.2854	RAC1
Hyaluronan Biosynthetic Process (GO:0030213)	0.0684693	0.23948	0	0	16.8889	45.2854	IL1B
Positive Regulation Of Receptor Catabolic Process (GO:2000646)	0.0684693	0.23948	0	0	16.8889	45.2854	LAPTM5
Positive Regulation Of Unsaturated Fatty Acid Biosynthetic Process (GO:2001280)	0.0684693	0.23948	0	0	16.8889	45.2854	IL1B
Mitochondrial tRNA Processing (GO:0090646)	0.0684693	0.23948	0	0	16.8889	45.2854	TRMT10C
Mitochondrion-Endoplasmic Reticulum Membrane Tethering (GO:1990456)	0.0684693	0.23948	0	0	16.8889	45.2854	CALM1
Regulation Of T Cell Mediated Immune Response To Tumor Cell (GO:0002840)	0.0684693	0.23948	0	0	16.8889	45.2854	HMGB1
Regulation Of T-helper Cell Differentiation (GO:0045622)	0.0684693	0.23948	0	0	16.8889	45.2854	JUNB
Regulation Of Adiponectin Secretion (GO:0070163)	0.0684693	0.23948	0	0	16.8889	45.2854	IL1B
Negative Regulation Of Dendritic Cell Apoptotic Process (GO:2000669)	0.0684693	0.23948	0	0	16.8889	45.2854	CCR7
Negative Regulation Of Endothelial Cell Migration (GO:0010596)	0.0700051	0.240902	0	0	4.83875	12.8671	RGCC;HMGB1
Negative Regulation Of Endothelial Cell Proliferation (GO:0001937)	0.0700051	0.240902	0	0	4.83875	12.8671	RGCC;CCL2
RNA Stabilization (GO:0043489)	0.0700051	0.240902	0	0	4.83875	12.8671	YBX1;PABPC1
Negative Regulation Of Smooth Muscle Cell Proliferation (GO:0048662)	0.0700051	0.240902	0	0	4.83875	12.8671	PDCD4;SOD2
Regulation Of Vascular Associated Smooth Muscle Cell Proliferation (GO:1904705)	0.0700051	0.240902	0	0	4.83875	12.8671	PDCD4;SOD2
Regulation Of Cellular Component Biogenesis (GO:0044087)	0.0700051	0.240902	0	0	4.83875	12.8671	HSPA8;HSP90AA1
Regulation Of Interleukin-8 Production (GO:0032677)	0.0701815	0.240902	0	0	3.26376	8.67074	TMSB4X;IL1B;HMGB1
Cellular Response To Interleukin-1 (GO:0071347)	0.0701815	0.240902	0	0	3.26376	8.67074	CXCL8;IL1B;CCL2
Epithelial Cell Differentiation (GO:0030855)	0.0704399	0.241228	0	0	2.65652	7.04774	GSTK1;PGK1;TAGLN2;DNPH1
Cellular Response To Organic Substance (GO:0071310)	0.0722421	0.246827	0	0	3.22228	8.4673	IL1B;CCL2;CCR7
Regulation Of Gene Expression (GO:0010468)	0.0727524	0.247997	0	0	1.48116	3.88167	RPL5;BTG1;CXCL8;RPS7;RPL11;TCF7;YBX1;RPL6;ACTG1;TLE5;HINT1;RGCC;ZNHIT3;IL1B;RACK1;RPS3;HNRNPA1;RPL17;PFDN5
Intracellular Monoatomic Cation Homeostasis (GO:0030003)	0.0739589	0.251009	0	0	2.30082	5.99191	ATP6V1G1;FTH1;B2M;TPT1;FTL
Regulation Of Epithelial To Mesenchymal Transition (GO:0010717)	0.0743296	0.251009	0	0	3.18184	8.27039	RGCC;IL1B;LDLRAD4
Regulation Of Cell Division (GO:0051302)	0.0743296	0.251009	0	0	3.18184	8.27039	RACK1;CALM1;CALM2
Positive Regulation Of Protein Ubiquitination (GO:0031398)	0.0764438	0.251009	0	0	3.1424	8.07974	UBB;LAPTM5;RPS2
Negative Regulation Of Mitochondrion Organization (GO:0010823)	0.0767246	0.251009	0	0	4.57673	11.7509	TRIAP1;SLC25A6
Neuron Projection Extension (GO:1990138)	0.0767246	0.251009	0	0	4.57673	11.7509	HSP90AA1;HSP90AB1
Regulation Of Receptor-Mediated Endocytosis (GO:0048259)	0.0767246	0.251009	0	0	4.57673	11.7509	RAC1;B2M
Retina Homeostasis (GO:0001895)	0.0767246	0.251009	0	0	4.57673	11.7509	B2M;ACTG1
Protein Localization To Organelle (GO:0033365)	0.0783507	0.251009	0	0	2.556	6.50901	SSB;CAMLG;RPL11;YBX1
Nuclear-Transcribed mRNA Catabolic Process (GO:0000956)	0.0785843	0.251009	0	0	3.10392	7.89508	ZFP36;RBM8A;PNRC1
Positive Regulation Of Endothelial Cell Migration (GO:0010595)	0.0785843	0.251009	0	0	3.10392	7.89508	TMSB4X;HMGB1;RAC1
mRNA Metabolic Process (GO:0016071)	0.0785843	0.251009	0	0	3.10392	7.89508	ZFP36;SSB;ZFP36L2
Regulation Of Chaperone-Mediated Autophagy (GO:1904714)	0.079418	0.251009	0	0	14.0734	35.6482	EEF1A1
Regulation Of Dendritic Cell Chemotaxis (GO:2000508)	0.079418	0.251009	0	0	14.0734	35.6482	CCR7
Regulation Of Extracellular Matrix Constituent Secretion (GO:0003330)	0.079418	0.251009	0	0	14.0734	35.6482	RGCC
Negative Regulation Of Peptidyl-Lysine Acetylation (GO:2000757)	0.079418	0.251009	0	0	14.0734	35.6482	SET
Negative Regulation Of Vascular Associated Smooth Muscle Cell Differentiation (GO:1905064)	0.079418	0.251009	0	0	14.0734	35.6482	PDCD4
Regulation Of Myeloid Leukocyte Differentiation (GO:0002761)	0.079418	0.251009	0	0	14.0734	35.6482	UBASH3B
Regulation Of Nitric Oxide Metabolic Process (GO:0080164)	0.079418	0.251009	0	0	14.0734	35.6482	RAC1
Regulation Of Transforming Growth Factor Beta Activation (GO:1901388)	0.079418	0.251009	0	0	14.0734	35.6482	HSP90AB1
Positive Regulation Of Apoptotic Cell Clearance (GO:2000427)	0.079418	0.251009	0	0	14.0734	35.6482	CCL2
Cytoplasmic Sequestering Of NF-kappaB (GO:0007253)	0.079418	0.251009	0	0	14.0734	35.6482	TMSB4X
Dermatan Sulfate Proteoglycan Biosynthetic Process (GO:0050651)	0.079418	0.251009	0	0	14.0734	35.6482	CSGALNACT1
Positive Regulation Of Dendritic Cell Chemotaxis (GO:2000510)	0.079418	0.251009	0	0	14.0734	35.6482	CCR7
Positive Regulation Of Leukocyte Differentiation (GO:1902107)	0.079418	0.251009	0	0	14.0734	35.6482	HMGB1
Inhibitory Postsynaptic Potential (GO:0060080)	0.079418	0.251009	0	0	14.0734	35.6482	INSYN2B
Intracellular pH Elevation (GO:0051454)	0.079418	0.251009	0	0	14.0734	35.6482	SLC26A3
Lactate Metabolic Process (GO:0006089)	0.079418	0.251009	0	0	14.0734	35.6482	LDHB
Leukocyte Aggregation (GO:0070486)	0.079418	0.251009	0	0	14.0734	35.6482	IL1B
Protein Localization To Nucleolus (GO:1902570)	0.079418	0.251009	0	0	14.0734	35.6482	RAN
Mitochondrial tRNA Modification (GO:0070900)	0.079418	0.251009	0	0	14.0734	35.6482	TRMT10C
Purine Nucleotide Catabolic Process (GO:0006195)	0.079418	0.251009	0	0	14.0734	35.6482	HINT1
Regulation Of Golgi To Plasma Membrane Protein Transport (GO:0042996)	0.079418	0.251009	0	0	14.0734	35.6482	RACK1
Negative Regulation Of Actin Nucleation (GO:0051126)	0.079418	0.251009	0	0	14.0734	35.6482	CORO1A
Supramolecular Fiber Organization (GO:0097435)	0.0801402	0.25173	0	0	1.93312	4.87914	HSP90AB1;TAGLN2;RAC1;VIM;HNRNPA1;B2M;CORO1A
Regulation Of Microtubule Polymerization (GO:0031113)	0.0801579	0.25173	0	0	4.45607	11.246	RPS3;RAC1
Cellular Response To Heat (GO:0034605)	0.0801579	0.25173	0	0	4.45607	11.246	HSP90AA1;HSP90AB1
Regulation Of Mitotic Cell Cycle Phase Transition (GO:1901990)	0.0807508	0.253054	0	0	3.06637	7.71617	RGCC;PSME1;ZFP36L2
Negative Regulation Of mRNA Catabolic Process (GO:1902373)	0.0836382	0.258537	0	0	4.34159	10.7726	YBX1;PABPC1
Carbohydrate Catabolic Process (GO:0016052)	0.0836382	0.258537	0	0	4.34159	10.7726	TPI1;PGK1
Positive Regulation Of Actin Filament Polymerization (GO:0030838)	0.0836382	0.258537	0	0	4.34159	10.7726	CCR7;PFN1
Positive Regulation Of Cytokine Production (GO:0001819)	0.0843303	0.258537	0	0	1.90802	4.71856	RGCC;IL1B;RPS3;LAPTM5;CCR7;HMGB1;LTB
Negative Regulation Of Neuron Death (GO:1901215)	0.0851608	0.258537	0	0	2.99391	7.37465	SET;CCL2;SOD2
Negative Regulation Of Protein Kinase Activity (GO:0006469)	0.0851608	0.258537	0	0	2.99391	7.37465	NPM1;UBASH3B;PPIA
Substantia Nigra Development (GO:0021762)	0.0871639	0.258537	0	0	4.23283	10.328	CALM1;CALM2
Positive Regulation Of DNA Repair (GO:0045739)	0.0874037	0.258537	0	0	2.95895	7.21161	RPS3;HMGB1;ACTB
Positive Regulation Of Transferase Activity (GO:0051347)	0.0884026	0.258537	0	0	2.44492	5.93102	HSP90AA1;HSP90AB1;RPS2;PLAAT4
AMP Biosynthetic Process (GO:0006167)	0.0902386	0.258537	0	0	12.0623	29.0134	APRT
Regulation Of Dendritic Cell Antigen Processing And Presentation (GO:0002604)	0.0902386	0.258537	0	0	12.0623	29.0134	CCR7
DNA Topological Change (GO:0006265)	0.0902386	0.258537	0	0	12.0623	29.0134	HMGB1
Regulation Of Endothelial Cell Development (GO:1901550)	0.0902386	0.258537	0	0	12.0623	29.0134	IL1B
Regulation Of Endothelial Cell Differentiation (GO:0045601)	0.0902386	0.258537	0	0	12.0623	29.0134	BTG1
Regulation Of Epidermis Development (GO:0045682)	0.0902386	0.258537	0	0	12.0623	29.0134	NME2
Regulation Of Fibroblast Apoptotic Process (GO:2000269)	0.0902386	0.258537	0	0	12.0623	29.0134	BTG1
N-acylphosphatidylethanolamine Metabolic Process (GO:0070292)	0.0902386	0.258537	0	0	12.0623	29.0134	PLAAT4
Regulation Of Gap Junction Assembly (GO:1903596)	0.0902386	0.258537	0	0	12.0623	29.0134	IL1B
Regulation Of Glial Cell Proliferation (GO:0060251)	0.0902386	0.258537	0	0	12.0623	29.0134	IL1B
Negative Regulation Of Oxidative Stress-Induced Neuron Death (GO:1903204)	0.0902386	0.258537	0	0	12.0623	29.0134	RACK1
Regulation Of Interleukin-23 Production (GO:0032667)	0.0902386	0.258537	0	0	12.0623	29.0134	RAC1
Negative Regulation Of Smooth Muscle Cell Differentiation (GO:0051151)	0.0902386	0.258537	0	0	12.0623	29.0134	PDCD4
Negative Regulation Of Systemic Arterial Blood Pressure (GO:0003085)	0.0902386	0.258537	0	0	12.0623	29.0134	SOD2
Nucleic Acid Transport (GO:0050657)	0.0902386	0.258537	0	0	12.0623	29.0134	YBX1
Box C/D snoRNP Assembly (GO:0000492)	0.0902386	0.258537	0	0	12.0623	29.0134	ZNHIT3
p38MAPK Cascade (GO:0038066)	0.0902386	0.258537	0	0	12.0623	29.0134	ZFP36
Plasminogen Activation (GO:0031639)	0.0902386	0.258537	0	0	12.0623	29.0134	PGK1
Cellular Response To Muramyl Dipeptide (GO:0071225)	0.0902386	0.258537	0	0	12.0623	29.0134	VIM
Positive Regulation Of ATP Biosynthetic Process (GO:2001171)	0.0902386	0.258537	0	0	12.0623	29.0134	TMSB4X
Regulation Of Tumor Necrosis Factor Superfamily Cytokine Production (GO:1903555)	0.0902386	0.258537	0	0	12.0623	29.0134	ZFP36
Collagen-Activated Signaling Pathway (GO:0038065)	0.0902386	0.258537	0	0	12.0623	29.0134	UBASH3B
Sequestering Of Actin Monomers (GO:0042989)	0.0902386	0.258537	0	0	12.0623	29.0134	TMSB4X
Positive Regulation Of Extracellular Matrix Assembly (GO:1901203)	0.0902386	0.258537	0	0	12.0623	29.0134	RGCC
Sphingosine-1-Phosphate Receptor Signaling Pathway (GO:0003376)	0.0902386	0.258537	0	0	12.0623	29.0134	RAC1
Positive Regulation Of Ligase Activity (GO:0051351)	0.0902386	0.258537	0	0	12.0623	29.0134	TMSB4X
Positive Regulation Of Macrophage Cytokine Production (GO:0060907)	0.0902386	0.258537	0	0	12.0623	29.0134	LAPTM5
Positive Regulation Of Monocyte Chemotactic Protein-1 Production (GO:0071639)	0.0902386	0.258537	0	0	12.0623	29.0134	IL1B
Positive Regulation Of Tumor Necrosis Factor-Mediated Signaling Pathway (GO:1903265)	0.0902386	0.258537	0	0	12.0623	29.0134	LAPTM5
Positive Regulation Of Ubiquitin Protein Ligase Activity (GO:1904668)	0.0902386	0.258537	0	0	12.0623	29.0134	SKP1
Negative Regulation Of Alpha-Beta T Cell Differentiation (GO:0046639)	0.0902386	0.258537	0	0	12.0623	29.0134	HMGB1
Regulation Of Filopodium Assembly (GO:0051489)	0.0907333	0.258537	0	0	4.12938	9.90982	GPM6A;CCR7
Positive Regulation Of Cell-Matrix Adhesion (GO:0001954)	0.0907333	0.258537	0	0	4.12938	9.90982	CCR7;RAC1
Positive Regulation Of Stress Fiber Assembly (GO:0051496)	0.0907333	0.258537	0	0	4.12938	9.90982	RGCC;RAC1
mRNA Catabolic Process (GO:0006402)	0.0907333	0.258537	0	0	4.12938	9.90982	ZFP36;ZFP36L2
mRNA Destabilization (GO:0061157)	0.0907333	0.258537	0	0	4.12938	9.90982	ZFP36;ZFP36L2
Regulation Of JUN Kinase Activity (GO:0043506)	0.0907333	0.258537	0	0	4.12938	9.90982	RPS3;PDCD4
Regulation Of Cellular Component Size (GO:0032535)	0.0907333	0.258537	0	0	4.12938	9.90982	RAC1;VAV1
Regulation Of Epithelial Cell Proliferation (GO:0050678)	0.0919635	0.261035	0	0	2.89141	6.89995	ZFP36;NME2;B2M
Regulation Of Actin Cytoskeleton Organization (GO:0032956)	0.0919635	0.261035	0	0	2.89141	6.89995	ARHGDIB;RAC1;CORO1A
Positive Regulation Of Protein Catabolic Process (GO:0045732)	0.0942799	0.265555	0	0	2.85878	6.75096	HSP90AA1;IL1B;OAZ1
Positive Regulation Of Nucleocytoplasmic Transport (GO:0046824)	0.0943451	0.265555	0	0	4.03086	9.51604	IL1B;RAN
Regulation Of Angiogenesis (GO:0045765)	0.0947401	0.265555	0	0	2.12663	5.01166	BTG1;RGCC;CXCL8;IL1B;PGK1
Regulation Of Peptidyl-Serine Phosphorylation (GO:0033135)	0.0966202	0.265555	0	0	2.82687	6.6063	HSP90AA1;HSP90AB1;RACK1
Positive Regulation Of Protein Kinase B Signaling (GO:0051897)	0.0966202	0.265555	0	0	2.82687	6.6063	HSP90AA1;HSP90AB1;CCR7
Negative Regulation Of Cell Differentiation (GO:0045596)	0.0977153	0.265555	0	0	2.10536	4.89643	PDCD4;LDLRAD4;ANP32B;ACTB;ZFP36L2
Regulation Of Telomerase Activity (GO:0051972)	0.0979978	0.265555	0	0	3.93692	9.14472	HSP90AA1;HSP90AB1
Regulation Of Apoptotic Signaling Pathway (GO:2001233)	0.0979978	0.265555	0	0	3.93692	9.14472	RPS3;PPIA
Regulation Of mRNA Splicing, Via Spliceosome (GO:0048024)	0.098984	0.265555	0	0	2.79566	6.4658	RBM8A;NCL;HNRNPA1
Regulation Of Complement Activation (GO:0030449)	0.100933	0.265555	0	0	10.554	24.2034	IL1B
Negative Regulation Of Hormone Secretion (GO:0046888)	0.100933	0.265555	0	0	10.554	24.2034	IL1B
Regulation Of Dendritic Cell Apoptotic Process (GO:2000668)	0.100933	0.265555	0	0	10.554	24.2034	CCR7
Regulation Of Endoplasmic Reticulum Unfolded Protein Response (GO:1900101)	0.100933	0.265555	0	0	10.554	24.2034	RACK1
Golgi Lumen Acidification (GO:0061795)	0.100933	0.265555	0	0	10.554	24.2034	RNASEK
Regulation Of High Voltage-Gated Calcium Channel Activity (GO:1901841)	0.100933	0.265555	0	0	10.554	24.2034	CALM1
Negative Regulation Of Phosphatidylinositol 3-Kinase Signaling (GO:0014067)	0.100933	0.265555	0	0	10.554	24.2034	NOP53
T-helper 1 Type Immune Response (GO:0042088)	0.100933	0.265555	0	0	10.554	24.2034	HMGB1
Negative Regulation Of Receptor Binding (GO:1900121)	0.100933	0.265555	0	0	10.554	24.2034	B2M
Negative Regulation Of Transcription By RNA Polymerase I (GO:0016479)	0.100933	0.265555	0	0	10.554	24.2034	NOP53
Amino Sugar Metabolic Process (GO:0006040)	0.100933	0.265555	0	0	10.554	24.2034	CSGALNACT1
Negative Regulation Of Transforming Growth Factor Beta Production (GO:0071635)	0.100933	0.265555	0	0	10.554	24.2034	HSP90AB1
Regulation Of Receptor Binding (GO:1900120)	0.100933	0.265555	0	0	10.554	24.2034	B2M
Regulation Of Sequestering Of Calcium Ion (GO:0051282)	0.100933	0.265555	0	0	10.554	24.2034	UBASH3B
Phosphatidylethanolamine Acyl-Chain Remodeling (GO:0036152)	0.100933	0.265555	0	0	10.554	24.2034	PLAAT4
Positive Regulation Of ATP Metabolic Process (GO:1903580)	0.100933	0.265555	0	0	10.554	24.2034	TMSB4X
Regulation Of Transmembrane Transporter Activity (GO:0022898)	0.100933	0.265555	0	0	10.554	24.2034	ACTB
Cellular Response To Oxygen Levels (GO:0071453)	0.100933	0.265555	0	0	10.554	24.2034	ATP6V1G1
Positive Regulation Of RNA Biosynthetic Process (GO:1902680)	0.100933	0.265555	0	0	10.554	24.2034	IL1B
Regulation Of Viral-Induced Cytoplasmic Pattern Recognition Receptor Signaling Pathway (GO:0039531)	0.100933	0.265555	0	0	10.554	24.2034	NOP53
Chondroitin Sulfate Proteoglycan Metabolic Process (GO:0050654)	0.100933	0.265555	0	0	10.554	24.2034	CSGALNACT1
Response To Interleukin-4 (GO:0070670)	0.100933	0.265555	0	0	10.554	24.2034	TCF7
Positive Regulation Of Establishment Of Protein Localization To Telomere (GO:1904851)	0.100933	0.265555	0	0	10.554	24.2034	CCT6A
Positive Regulation Of miRNA-mediated Gene Silencing (GO:2000637)	0.100933	0.265555	0	0	10.554	24.2034	ZFP36
Positive Regulation Of Transcription Of Nucleolar Large rRNA By RNA Polymerase I (GO:1901838)	0.100933	0.265555	0	0	10.554	24.2034	NCL
Ketone Biosynthetic Process (GO:0042181)	0.100933	0.265555	0	0	10.554	24.2034	TPI1
Positive Regulation Of Vascular Endothelial Growth Factor Receptor Signaling Pathway (GO:0030949)	0.100933	0.265555	0	0	10.554	24.2034	IL1B
Mitochondrial RNA Processing (GO:0000963)	0.100933	0.265555	0	0	10.554	24.2034	TRMT10C
Motor Neuron Axon Guidance (GO:0008045)	0.100933	0.265555	0	0	10.554	24.2034	RAC1
Regulation Of RNA Polymerase II Regulatory Region Sequence-Specific DNA Binding (GO:1903025)	0.100933	0.265555	0	0	10.554	24.2034	TMSB4X
Negative Regulation Of Bone Resorption (GO:0045779)	0.100933	0.265555	0	0	10.554	24.2034	UBASH3B
Negative Regulation Of Cell-Cell Adhesion Mediated By Cadherin (GO:2000048)	0.100933	0.265555	0	0	10.554	24.2034	RGCC
T Cell Differentiation (GO:0030217)	0.10169	0.266597	0	0	3.84725	8.79415	TCF7;ZFP36L2
Positive Regulation Of Blood Vessel Endothelial Cell Migration (GO:0043536)	0.10169	0.266597	0	0	3.84725	8.79415	TMSB4X;HMGB1
Regulation Of Protein Metabolic Process (GO:0051246)	0.103781	0.271597	0	0	2.73526	6.19666	HSP90AB1;RPL10;NEDD8
Positive Regulation Of NF-kappaB Transcription Factor Activity (GO:0051092)	0.104579	0.273201	0	0	2.29519	5.18211	NPM1;IL1B;RPS3;PPIA
Positive Regulation Of Epithelial To Mesenchymal Transition (GO:0010718)	0.10542	0.274426	0	0	3.76156	8.46278	RGCC;IL1B
Regulation Of T Cell Differentiation (GO:0045580)	0.10542	0.274426	0	0	3.76156	8.46278	TCF7;ACTB
Regulation Of Protein Localization (GO:0032880)	0.106214	0.276006	0	0	2.70603	6.06773	HSP90AA1;HSP90AB1;RACK1
Epithelium Development (GO:0060429)	0.108346	0.276134	0	0	2.26436	5.03237	GSTK1;PGK1;TAGLN2;DNPH1
Positive Regulation Of Protein-Containing Complex Assembly (GO:0031334)	0.108668	0.276134	0	0	2.6774	5.94237	HSP90AA1;RACK1;RPS3
Negative Regulation Of Dephosphorylation (GO:0035305)	0.111501	0.276134	0	0	9.38082	20.5789	YWHAB
Negative Regulation Of Hydrogen Peroxide-Induced Cell Death (GO:1903206)	0.111501	0.276134	0	0	9.38082	20.5789	RACK1
Regulation Of Dendritic Cell Differentiation (GO:2001198)	0.111501	0.276134	0	0	9.38082	20.5789	HMGB1
Regulation Of Establishment Of Protein Localization To Telomere (GO:0070203)	0.111501	0.276134	0	0	9.38082	20.5789	CCT6A
Negative Regulation Of Mitochondrial Outer Membrane Permeabilization Involved In Apoptotic Signaling Pathway (GO:1901029)	0.111501	0.276134	0	0	9.38082	20.5789	SLC25A6
Negative Regulation Of Pathway-Restricted SMAD Protein Phosphorylation (GO:0060394)	0.111501	0.276134	0	0	9.38082	20.5789	LDLRAD4
Negative Regulation Of Response To Cytokine Stimulus (GO:0060761)	0.111501	0.276134	0	0	9.38082	20.5789	TLE5
Negative Regulation Of Transmembrane Transport (GO:0034763)	0.111501	0.276134	0	0	9.38082	20.5789	IL1B
Regulation Of Mitochondrial Depolarization (GO:0051900)	0.111501	0.276134	0	0	9.38082	20.5789	RACK1
Nucleoside Triphosphate Metabolic Process (GO:0009141)	0.111501	0.276134	0	0	9.38082	20.5789	NME2
Regulation Of Protein Localization To Cajal Body (GO:1904869)	0.111501	0.276134	0	0	9.38082	20.5789	CCT6A
Regulation Of Respiratory Burst (GO:0060263)	0.111501	0.276134	0	0	9.38082	20.5789	RAC1
Cellular Response To Increased Oxygen Levels (GO:0036295)	0.111501	0.276134	0	0	9.38082	20.5789	ATP6V1G1
Regulation Of Toll-Like Receptor 9 Signaling Pathway (GO:0034163)	0.111501	0.276134	0	0	9.38082	20.5789	HMGB1
Removal Of Superoxide Radicals (GO:0019430)	0.111501	0.276134	0	0	9.38082	20.5789	SOD2
Response To Prostaglandin E (GO:0034695)	0.111501	0.276134	0	0	9.38082	20.5789	CCR7
Small Nucleolar Ribonucleoprotein Complex Assembly (GO:0000491)	0.111501	0.276134	0	0	9.38082	20.5789	ZNHIT3
Engulfment Of Apoptotic Cell (GO:0043652)	0.111501	0.276134	0	0	9.38082	20.5789	RAC1
Positive Regulation Of Phospholipid Transport (GO:2001140)	0.111501	0.276134	0	0	9.38082	20.5789	TRIAP1
Positive Regulation Of Post-Transcriptional Gene Silencing By RNA (GO:1900370)	0.111501	0.276134	0	0	9.38082	20.5789	ZFP36
Positive Regulation Of Protein Localization To Cajal Body (GO:1904871)	0.111501	0.276134	0	0	9.38082	20.5789	CCT6A
Induction Of Positive Chemotaxis (GO:0050930)	0.111501	0.276134	0	0	9.38082	20.5789	CXCL8
Receptor-Mediated Endocytosis Of Virus By Host Cell (GO:0019065)	0.111501	0.276134	0	0	9.38082	20.5789	RNASEK
Muscle Filament Sliding (GO:0030049)	0.111501	0.276134	0	0	9.38082	20.5789	MYL6
Regulation Of ERAD Pathway (GO:1904292)	0.111501	0.276134	0	0	9.38082	20.5789	UBXN1
Negative Regulation Of Centrosome Duplication (GO:0010826)	0.111501	0.276134	0	0	9.38082	20.5789	NPM1
Nuclear Export (GO:0051168)	0.112988	0.279348	0	0	3.60113	7.85217	HNRNPA1;RAN
Response To UV (GO:0009411)	0.113644	0.280498	0	0	2.62193	5.70189	NPM1;RPL26;TRIAP1
Nucleocytoplasmic Transport (GO:0006913)	0.116824	0.284799	0	0	3.52593	7.57048	NPM1;HNRNPA1
Plasma Membrane Bounded Cell Projection Morphogenesis (GO:0120039)	0.116824	0.284799	0	0	3.52593	7.57048	GPM6A;UBB
tRNA Processing (GO:0008033)	0.116824	0.284799	0	0	3.52593	7.57048	SSB;TRMT10C
Positive Regulation Of Cell Differentiation (GO:0045597)	0.117505	0.284799	0	0	1.84333	3.94708	ZFP36;BTG1;RGCC;HSP90AB1;IL1B;ACTB
Regulation Of Telomere Maintenance Via Telomerase (GO:0032210)	0.120692	0.284799	0	0	3.4538	7.3031	CCT6A;HNRNPA1
Negative Regulation Of MAP Kinase Activity (GO:0043407)	0.120692	0.284799	0	0	3.4538	7.3031	IL1B;PDCD4
Negative Regulation Of Glucose Transmembrane Transport (GO:0010829)	0.121946	0.284799	0	0	8.44231	17.7641	IL1B
Negative Regulation Of Leukocyte Apoptotic Process (GO:2000107)	0.121946	0.284799	0	0	8.44231	17.7641	CCR7
Regulation Of Epithelial Cell Apoptotic Process (GO:1904035)	0.121946	0.284799	0	0	8.44231	17.7641	ZFP36
Golgi To Lysosome Transport (GO:0090160)	0.121946	0.284799	0	0	8.44231	17.7641	LAPTM5
Negative Regulation Of Nitrogen Compound Metabolic Process (GO:0051172)	0.121946	0.284799	0	0	8.44231	17.7641	HSP90AB1
Negative Regulation Of Release Of Sequestered Calcium Ion Into Cytosol (GO:0051280)	0.121946	0.284799	0	0	8.44231	17.7641	CALM2
Negative Regulation Of Ryanodine-Sensitive Calcium-Release Channel Activity (GO:0060315)	0.121946	0.284799	0	0	8.44231	17.7641	CALM2
Regulation Of Monocyte Chemotactic Protein-1 Production (GO:0071637)	0.121946	0.284799	0	0	8.44231	17.7641	IL1B
Nucleoside Phosphate Biosynthetic Process (GO:1901293)	0.121946	0.284799	0	0	8.44231	17.7641	NME2
Regulation Of Pseudopodium Assembly (GO:0031272)	0.121946	0.284799	0	0	8.44231	17.7641	CCR7
Cellular Response To Nitrogen Levels (GO:0043562)	0.121946	0.284799	0	0	8.44231	17.7641	GABARAP
Cellular Response To Nitrogen Starvation (GO:0006995)	0.121946	0.284799	0	0	8.44231	17.7641	GABARAP
Cellular Response To Superoxide (GO:0071451)	0.121946	0.284799	0	0	8.44231	17.7641	SOD2
Response To Nitric Oxide (GO:0071731)	0.121946	0.284799	0	0	8.44231	17.7641	CCR7
Endosomal Lumen Acidification (GO:0048388)	0.121946	0.284799	0	0	8.44231	17.7641	RNASEK
Positive Regulation Of Lipid Transport (GO:0032370)	0.121946	0.284799	0	0	8.44231	17.7641	TRIAP1
Glycerol Metabolic Process (GO:0006071)	0.121946	0.284799	0	0	8.44231	17.7641	TPI1
Positive Regulation Of Protein Localization To Chromosome, Telomeric Region (GO:1904816)	0.121946	0.284799	0	0	8.44231	17.7641	CCT6A
Positive Regulation Of Protein Polyubiquitination (GO:1902916)	0.121946	0.284799	0	0	8.44231	17.7641	GABARAP
Positive Regulation Of Pseudopodium Assembly (GO:0031274)	0.121946	0.284799	0	0	8.44231	17.7641	CCR7
Macrophage Chemotaxis (GO:0048246)	0.121946	0.284799	0	0	8.44231	17.7641	CCL2
Regulation Of CD4-positive, Alpha-Beta T Cell Differentiation (GO:0043370)	0.121946	0.284799	0	0	8.44231	17.7641	HMGB1
Negative Regulation Of CD4-positive, Alpha-Beta T Cell Activation (GO:2000515)	0.121946	0.284799	0	0	8.44231	17.7641	HMGB1
Regulation Of T-helper 17 Cell Differentiation (GO:2000319)	0.121946	0.284799	0	0	8.44231	17.7641	JUNB
Negative Regulation Of RNA Metabolic Process (GO:0051253)	0.121946	0.284799	0	0	8.44231	17.7641	RPS13
Negative Regulation Of Amyloid Fibril Formation (GO:1905907)	0.121946	0.284799	0	0	8.44231	17.7641	PFDN5
Negative Regulation Of Bone Remodeling (GO:0046851)	0.121946	0.284799	0	0	8.44231	17.7641	UBASH3B
Regulation Of Cell Communication By Electrical Coupling Involved In Cardiac Conduction (GO:1901844)	0.121946	0.284799	0	0	8.44231	17.7641	CALM2
Positive Regulation Of Vasculature Development (GO:1904018)	0.123846	0.288779	0	0	2.51758	5.25851	BTG1;CXCL8;IL1B
Rho Protein Signal Transduction (GO:0007266)	0.124592	0.289147	0	0	3.38455	7.04905	ARHGDIB;CFL1
Regulation Of Proteolysis (GO:0030162)	0.124592	0.289147	0	0	3.38455	7.04905	CSTB;NEDD8
Cellular Response To Ionizing Radiation (GO:0071479)	0.124592	0.289147	0	0	3.38455	7.04905	EEF1D;RPL26
Positive Regulation Of Stress-Activated MAPK Cascade (GO:0032874)	0.126448	0.28926	0	0	2.49277	5.15487	IL1B;CCR7;HMGB1
Negative Regulation Of MAPK Cascade (GO:0043409)	0.126448	0.28926	0	0	2.49277	5.15487	IL1B;PEBP1;PPIA
Regulation Of Cyclin-Dependent Protein Kinase Activity (GO:1904029)	0.128521	0.28926	0	0	3.31802	6.80745	HSP90AB1;CCNI
Actin Polymerization Or Depolymerization (GO:0008154)	0.128521	0.28926	0	0	3.31802	6.80745	CFL1;RAC1
Regulation Of Receptor Signaling Pathway Via JAK-STAT (GO:0046425)	0.128521	0.28926	0	0	3.31802	6.80745	OCIAD2;CALM1
Positive Regulation Of Chemokine Production (GO:0032722)	0.128521	0.28926	0	0	3.31802	6.80745	IL1B;HMGB1
Protein Homotetramerization (GO:0051289)	0.128521	0.28926	0	0	3.31802	6.80745	SOD2;B2M
Mitochondrial Transport (GO:0006839)	0.128521	0.28926	0	0	3.31802	6.80745	HSP90AA1;TOMM7
Regulation Of Alternative mRNA Splicing, Via Spliceosome (GO:0000381)	0.128521	0.28926	0	0	3.31802	6.80745	RBM8A;HNRNPA1
Regulation Of Chemokine (C-X-C Motif) Ligand 2 Production (GO:2000341)	0.132269	0.28926	0	0	7.67444	15.5247	HMGB1
DNA Conformation Change (GO:0071103)	0.132269	0.28926	0	0	7.67444	15.5247	HMGB1
Negative Regulation Of Intrinsic Apoptotic Signaling Pathway In Response To DNA Damage By P53 Class Mediator (GO:1902166)	0.132269	0.28926	0	0	7.67444	15.5247	TRIAP1
Negative Regulation Of Mitochondrial Membrane Permeability (GO:0035795)	0.132269	0.28926	0	0	7.67444	15.5247	SLC25A6
V(D)J Recombination (GO:0033151)	0.132269	0.28926	0	0	7.67444	15.5247	HMGB1
Actin-Myosin Filament Sliding (GO:0033275)	0.132269	0.28926	0	0	7.67444	15.5247	MYL6
Negative Regulation Of Stem Cell Differentiation (GO:2000737)	0.132269	0.28926	0	0	7.67444	15.5247	ZFP36L2
Regulation Of Monooxygenase Activity (GO:0032768)	0.132269	0.28926	0	0	7.67444	15.5247	IL1B
Positive Regulation By Symbiont Of Entry Into Host (GO:0075294)	0.132269	0.28926	0	0	7.67444	15.5247	HMGB1
Positive Regulation Of T-helper 1 Type Immune Response (GO:0002827)	0.132269	0.28926	0	0	7.67444	15.5247	IL1B
Response To Iron Ion (GO:0010039)	0.132269	0.28926	0	0	7.67444	15.5247	B2M
Defense Response To Tumor Cell (GO:0002357)	0.132269	0.28926	0	0	7.67444	15.5247	LAPTM5
Response To Muramyl Dipeptide (GO:0032495)	0.132269	0.28926	0	0	7.67444	15.5247	VIM
Detection Of Calcium Ion (GO:0005513)	0.132269	0.28926	0	0	7.67444	15.5247	CALM2
tRNA 5'-Leader Removal (GO:0001682)	0.132269	0.28926	0	0	7.67444	15.5247	SSB
Gamma-Delta T Cell Activation (GO:0046629)	0.132269	0.28926	0	0	7.67444	15.5247	TCF7
Positive Regulation Of Neuroinflammatory Response (GO:0150078)	0.132269	0.28926	0	0	7.67444	15.5247	IL1B
Granulocyte Activation (GO:0036230)	0.132269	0.28926	0	0	7.67444	15.5247	CXCL8
Positive Regulation Of Protein Export From Nucleus (GO:0046827)	0.132269	0.28926	0	0	7.67444	15.5247	IL1B
Positive Regulation Of Protein Localization To Cell Surface (GO:2000010)	0.132269	0.28926	0	0	7.67444	15.5247	HSP90AB1
Positive Regulation Of Purine Nucleotide Biosynthetic Process (GO:1900373)	0.132269	0.28926	0	0	7.67444	15.5247	TMSB4X
Positive Regulation Of Ruffle Assembly (GO:1900029)	0.132269	0.28926	0	0	7.67444	15.5247	PFN1
Positive Regulation Of Vascular Endothelial Cell Proliferation (GO:1905564)	0.132269	0.28926	0	0	7.67444	15.5247	HMGB1
Positive Regulation Of Viral Entry Into Host Cell (GO:0046598)	0.132269	0.28926	0	0	7.67444	15.5247	HMGB1
Macrophage Migration (GO:1905517)	0.132269	0.28926	0	0	7.67444	15.5247	CCL2
Morphogenesis Of A Polarized Epithelium (GO:0001738)	0.132269	0.28926	0	0	7.67444	15.5247	ACTG1
Negative Regulation Of JUN Kinase Activity (GO:0043508)	0.132269	0.28926	0	0	7.67444	15.5247	PDCD4
Regulation Of Actomyosin Structure Organization (GO:0110020)	0.132269	0.28926	0	0	7.67444	15.5247	RAC1
Regulation Of Focal Adhesion Assembly (GO:0051893)	0.13248	0.28926	0	0	3.25404	6.57749	RAC1;ACTG1
Nucleosome Assembly (GO:0006334)	0.13248	0.28926	0	0	3.25404	6.57749	NPM1;NAP1L1
Positive Regulation Of Leukocyte Chemotaxis (GO:0002690)	0.13248	0.28926	0	0	3.25404	6.57749	CCR7;HMGB1
Positive Regulation Of DNA Metabolic Process (GO:0051054)	0.134368	0.29295	0	0	2.42118	4.85973	RGCC;RPS3;HMGB1
Neuron Migration (GO:0001764)	0.136466	0.295995	0	0	3.19249	6.35842	GPM6A;RAC1
Positive Regulation Of Phosphorylation (GO:0042327)	0.136944	0.295995	0	0	1.87947	3.73674	HSP90AA1;IL1B;RACK1;RAC1;PPIA
Protein Modification By Small Protein Conjugation (GO:0032446)	0.138389	0.295995	0	0	1.66907	3.30091	UBB;SUMO2;RACK1;NEDD8;RPS27A;UBA52;SKP1
Regulation Of JNK Cascade (GO:0046328)	0.139742	0.295995	0	0	2.37568	4.67525	IL1B;CCR7;HMGB1
Regulation Of Mitotic Nuclear Division (GO:0007088)	0.140478	0.295995	0	0	3.13321	6.14956	RGCC;IL1B
Cellular Response To Peptide (GO:1901653)	0.140478	0.295995	0	0	3.13321	6.14956	VIM;RPL17
Regulation Of Cation Channel Activity (GO:2001257)	0.140478	0.295995	0	0	3.13321	6.14956	CALM1;CALM2
Negative Regulation Of Endoplasmic Reticulum Unfolded Protein Response (GO:1900102)	0.142471	0.295995	0	0	7.03454	13.7076	RACK1
Negative Regulation Of Interleukin-12 Production (GO:0032695)	0.142471	0.295995	0	0	7.03454	13.7076	CCR7
Regulation Of Gastrulation (GO:0010470)	0.142471	0.295995	0	0	7.03454	13.7076	RACK1
Regulation Of Humoral Immune Response (GO:0002920)	0.142471	0.295995	0	0	7.03454	13.7076	CCR7
T Cell Differentiation In Thymus (GO:0033077)	0.142471	0.295995	0	0	7.03454	13.7076	ZFP36L2
Regulation Of Lamellipodium Organization (GO:1902743)	0.142471	0.295995	0	0	7.03454	13.7076	RAC1
Regulation Of Macrophage Cytokine Production (GO:0010935)	0.142471	0.295995	0	0	7.03454	13.7076	LAPTM5
Negative Regulation Of Viral Transcription (GO:0032897)	0.142471	0.295995	0	0	7.03454	13.7076	ZFP36
Nucleotide-Sugar Metabolic Process (GO:0009225)	0.142471	0.295995	0	0	7.03454	13.7076	CSGALNACT1
Outer Mitochondrial Membrane Organization (GO:0007008)	0.142471	0.295995	0	0	7.03454	13.7076	TOMM7
Cellular Modified Amino Acid Catabolic Process (GO:0042219)	0.142471	0.295995	0	0	7.03454	13.7076	SARDH
Cellular Response To Arsenic-Containing Substance (GO:0071243)	0.142471	0.295995	0	0	7.03454	13.7076	HNRNPA1
Cellular Response To Interleukin-4 (GO:0071353)	0.142471	0.295995	0	0	7.03454	13.7076	TCF7
Regulation Of Trophoblast Cell Migration (GO:1901163)	0.142471	0.295995	0	0	7.03454	13.7076	ARHGDIB
Positive Regulation Of T Cell Receptor Signaling Pathway (GO:0050862)	0.142471	0.295995	0	0	7.03454	13.7076	RPS3
Chondroitin Sulfate Biosynthetic Process (GO:0030206)	0.142471	0.295995	0	0	7.03454	13.7076	CSGALNACT1
Cytoplasmic Sequestering Of Protein (GO:0051220)	0.142471	0.295995	0	0	7.03454	13.7076	YWHAB
Cytoplasmic Sequestering Of Transcription Factor (GO:0042994)	0.142471	0.295995	0	0	7.03454	13.7076	TMSB4X
Embryonic Hemopoiesis (GO:0035162)	0.142471	0.295995	0	0	7.03454	13.7076	FLT3LG
Positive Regulation Of Glycoprotein Biosynthetic Process (GO:0010560)	0.142471	0.295995	0	0	7.03454	13.7076	CCR7
Positive Regulation Of Granulocyte Macrophage Colony-Stimulating Factor Production (GO:0032725)	0.142471	0.295995	0	0	7.03454	13.7076	IL1B
Protein Insertion Into Mitochondrial Outer Membrane (GO:0045040)	0.142471	0.295995	0	0	7.03454	13.7076	TOMM7
Myeloid Dendritic Cell Activation (GO:0001773)	0.142471	0.295995	0	0	7.03454	13.7076	HMGB1
ncRNA Transcription (GO:0098781)	0.142471	0.295995	0	0	7.03454	13.7076	NIFK
Regulation Of T-helper 17 Type Immune Response (GO:2000316)	0.142471	0.295995	0	0	7.03454	13.7076	JUNB
Negative Regulation Of NLRP3 Inflammasome Complex Assembly (GO:1900226)	0.142471	0.295995	0	0	7.03454	13.7076	HSPA8
Ubiquitin-Dependent Protein Catabolic Process (GO:0006511)	0.142583	0.295995	0	0	1.65491	3.22349	PSMB4;PSMD7;UBXN1;NEDD8;RAD23A;PSMA7;SKP1
RNA Catabolic Process (GO:0006401)	0.144515	0.299165	0	0	3.07608	5.95028	ZFP36;ZFP36L2
Chemokine-Mediated Signaling Pathway (GO:0070098)	0.144515	0.299165	0	0	3.07608	5.95028	CXCL8;CCL2
Regulation Of Phagocytosis (GO:0050764)	0.148577	0.305323	0	0	3.021	5.75999	IL1B;RACK1
Response To Organic Cyclic Compound (GO:0014070)	0.148577	0.305323	0	0	3.021	5.75999	IL1B;CCL2
Glycosaminoglycan Biosynthetic Process (GO:0006024)	0.148577	0.305323	0	0	3.021	5.75999	CSGALNACT1;IL1B
mRNA Transport (GO:0051028)	0.148577	0.305323	0	0	3.021	5.75999	ZFP36;RBM8A
Regulation Of Endothelial Cell Chemotaxis (GO:2001026)	0.152554	0.305323	0	0	6.4931	12.2086	TMSB4X
Regulation Of Exit From Mitosis (GO:0007096)	0.152554	0.305323	0	0	6.4931	12.2086	RGCC
Negative Regulation Of Transcription Regulatory Region DNA Binding (GO:2000678)	0.152554	0.305323	0	0	6.4931	12.2086	TMSB4X
Phagolysosome Assembly (GO:0001845)	0.152554	0.305323	0	0	6.4931	12.2086	CORO1A
Positive Regulation Of Acute Inflammatory Response (GO:0002675)	0.152554	0.305323	0	0	6.4931	12.2086	IL1B
Positive Regulation Of Adaptive Immune Response Based On Somatic Recombination Of Immune Receptors Built From Immunoglobulin Superfamily Domains (GO:0002824)	0.152554	0.305323	0	0	6.4931	12.2086	IL1B
Positive Regulation Of Endothelial Cell Chemotaxis (GO:2001028)	0.152554	0.305323	0	0	6.4931	12.2086	TMSB4X
Positive Regulation Of Heterotypic Cell-Cell Adhesion (GO:0034116)	0.152554	0.305323	0	0	6.4931	12.2086	IL1B
Positive Regulation Of Membrane Protein Ectodomain Proteolysis (GO:0051044)	0.152554	0.305323	0	0	6.4931	12.2086	IL1B
Positive Regulation Of Mitochondrial Translation (GO:0070131)	0.152554	0.305323	0	0	6.4931	12.2086	TRMT10C
Histone mRNA Catabolic Process (GO:0071044)	0.152554	0.305323	0	0	6.4931	12.2086	SSB
Hyaluronan Metabolic Process (GO:0030212)	0.152554	0.305323	0	0	6.4931	12.2086	IL1B
Positive Regulation Of Telomerase RNA Localization To Cajal Body (GO:1904874)	0.152554	0.305323	0	0	6.4931	12.2086	CCT6A
miRNA-mediated Gene Silencing By Inhibition Of Translation (GO:0035278)	0.152554	0.305323	0	0	6.4931	12.2086	ZFP36
Mitochondrion Transport Along Microtubule (GO:0047497)	0.152554	0.305323	0	0	6.4931	12.2086	UBB
Regulation Of ATP Biosynthetic Process (GO:2001169)	0.152554	0.305323	0	0	6.4931	12.2086	TMSB4X
Cellular Response To Chemokine (GO:1990869)	0.152662	0.305323	0	0	2.96785	5.57817	CXCL8;CCL2
Phospholipid Transport (GO:0015914)	0.152662	0.305323	0	0	2.96785	5.57817	TRIAP1;PITPNC1
Glucose Metabolic Process (GO:0006006)	0.152662	0.305323	0	0	2.96785	5.57817	TPI1;PGK1
Protein Targeting To Mitochondrion (GO:0006626)	0.152662	0.305323	0	0	2.96785	5.57817	HSP90AA1;TOMM7
protein-DNA Complex Assembly (GO:0065004)	0.152662	0.305323	0	0	2.96785	5.57817	NPM1;NAP1L1
Negative Regulation Of Peptidase Activity (GO:0010466)	0.156768	0.312267	0	0	2.91653	5.4043	CSTB;UBXN1
Positive Regulation Of Phagocytosis (GO:0050766)	0.156768	0.312267	0	0	2.91653	5.4043	IL1B;CCL2
protein-DNA Complex Organization (GO:0071824)	0.156768	0.312267	0	0	2.91653	5.4043	HMGN2;RPL17
Positive Regulation Of MAPK Cascade (GO:0043410)	0.159148	0.316581	0	0	1.67729	3.08272	IL1B;LAPTM5;CCL2;CCR7;HMGB1;PPIA
Negative Regulation Of Viral Process (GO:0048525)	0.160895	0.317439	0	0	2.86695	5.23793	ZFP36;PPIA
Positive Regulation Of Interleukin-8 Production (GO:0032757)	0.160895	0.317439	0	0	2.86695	5.23793	IL1B;HMGB1
Regulation Of Granulocyte Macrophage Colony-Stimulating Factor Production (GO:0032645)	0.162518	0.317439	0	0	6.029	10.9545	IL1B
Regulation Of mRNA Metabolic Process (GO:1903311)	0.162518	0.317439	0	0	6.029	10.9545	RBM8A
Negative Regulation Of Synaptic Transmission (GO:0050805)	0.162518	0.317439	0	0	6.029	10.9545	IL1B
Regulation Of miRNA-mediated Gene Silencing (GO:0060964)	0.162518	0.317439	0	0	6.029	10.9545	ZFP36
Positive Regulation Of DNA Damage Response, Signal Transduction By P53 Class Mediator (GO:0043517)	0.162518	0.317439	0	0	6.029	10.9545	RPL26
Positive Regulation Of Cyclin-Dependent Protein Serine/Threonine Kinase Activity (GO:0045737)	0.162518	0.317439	0	0	6.029	10.9545	RGCC
Vasodilation (GO:0042311)	0.162518	0.317439	0	0	6.029	10.9545	SOD2
mRNA Methylation (GO:0080009)	0.162518	0.317439	0	0	6.029	10.9545	TRMT10C
Protein Localization To Cell-Cell Junction (GO:0150105)	0.162518	0.317439	0	0	6.029	10.9545	ACTG1
Regulation Of Rac Protein Signal Transduction (GO:0035020)	0.162518	0.317439	0	0	6.029	10.9545	GABARAP
Regulation Of Amyloid Fibril Formation (GO:1905906)	0.162518	0.317439	0	0	6.029	10.9545	PFDN5
Positive Regulation Of Programmed Cell Death (GO:0043068)	0.162591	0.317439	0	0	1.76857	3.21264	PRMT2;RPS6;RACK1;LAPTM5;HMGB1
Positive Regulation Of DNA-binding Transcription Factor Activity (GO:0051091)	0.164493	0.319688	0	0	1.76114	3.17866	NPM1;RGCC;IL1B;RPS3;PPIA
Regulation Of Protein Kinase Activity (GO:0045859)	0.164769	0.319688	0	0	2.19036	3.94968	UBASH3B;CCR7;PPIA
Positive Regulation Of Angiogenesis (GO:0045766)	0.164769	0.319688	0	0	2.19036	3.94968	BTG1;CXCL8;IL1B
Negative Regulation Of Kinase Activity (GO:0033673)	0.165042	0.319688	0	0	2.81903	5.07863	UBASH3B;PPIA
RNA Methylation (GO:0001510)	0.165042	0.319688	0	0	2.81903	5.07863	TRMT10C;SNRPB
Protein-Containing Complex Disassembly (GO:0032984)	0.165042	0.319688	0	0	2.81903	5.07863	HSPA8;RPL17
Negative Regulation Of Nucleic Acid-Templated Transcription (GO:1903507)	0.169903	0.328672	0	0	1.51959	2.69351	EID1;HSPA8;SET;LBH;PRMT2;PDCD4;PFDN5;TLE5
Negative Regulation Of Intrinsic Apoptotic Signaling Pathway By P53 Class Mediator (GO:1902254)	0.172366	0.328698	0	0	5.62678	9.89264	TRIAP1
Regulation Of Establishment Of Endothelial Barrier (GO:1903140)	0.172366	0.328698	0	0	5.62678	9.89264	IL1B
Negative Regulation Of Release Of Cytochrome C From Mitochondria (GO:0090201)	0.172366	0.328698	0	0	5.62678	9.89264	TRIAP1
Regulation Of Response To Cytokine Stimulus (GO:0060759)	0.172366	0.328698	0	0	5.62678	9.89264	TLE5
Cellular Response To Gamma Radiation (GO:0071480)	0.172366	0.328698	0	0	5.62678	9.89264	RPL26
Chondroitin Sulfate Metabolic Process (GO:0030204)	0.172366	0.328698	0	0	5.62678	9.89264	CSGALNACT1
Tail-Anchored Membrane Protein Insertion Into ER Membrane (GO:0071816)	0.172366	0.328698	0	0	5.62678	9.89264	CAMLG
Positive Regulation Of Myeloid Leukocyte Cytokine Production Involved In Immune Response (GO:0061081)	0.172366	0.328698	0	0	5.62678	9.89264	LAPTM5
Positive Regulation Of Positive Chemotaxis (GO:0050927)	0.172366	0.328698	0	0	5.62678	9.89264	CXCL8
Mitochondrial Electron Transport, Cytochrome C To Oxygen (GO:0006123)	0.172366	0.328698	0	0	5.62678	9.89264	COX4I1
Regulation Of NMDA Receptor Activity (GO:2000310)	0.172366	0.328698	0	0	5.62678	9.89264	CCL2
Response To Metal Ion (GO:0010038)	0.173392	0.330227	0	0	2.72781	4.77968	CALM1;CALM2
Proteasome-Mediated Ubiquitin-Dependent Protein Catabolic Process (GO:0043161)	0.174298	0.331525	0	0	1.6283	2.84463	PSMB4;PSMD7;UBXN1;RAD23A;PSMA7;SKP1
Negative Regulation Of Macromolecule Metabolic Process (GO:0010605)	0.176097	0.33446	0	0	1.86318	3.23583	CXCL8;HSP90AB1;RACK1;TLE5
Regulation Of Cell Motility (GO:2000145)	0.176294	0.33446	0	0	2.11692	3.67413	TMSB4X;CCR7;RAC1
Regulation Of Translational Initiation (GO:0006446)	0.177592	0.336058	0	0	2.68438	4.63933	NPM1;EIF1
Regulation Of Cell-Matrix Adhesion (GO:0001952)	0.177592	0.336058	0	0	2.68438	4.63933	CCR7;ACTG1
Regulation Of Cellular Respiration (GO:0043457)	0.182098	0.336467	0	0	5.27484	8.98415	NOP53
Negative Regulation Of Fibroblast Proliferation (GO:0048147)	0.182098	0.336467	0	0	5.27484	8.98415	FTH1
Negative Regulation Of Interleukin-8 Production (GO:0032717)	0.182098	0.336467	0	0	5.27484	8.98415	TMSB4X
G Protein-Coupled Acetylcholine Receptor Signaling Pathway (GO:0007213)	0.182098	0.336467	0	0	5.27484	8.98415	RGS10
Regulation Of Establishment Of Cell Polarity (GO:2000114)	0.182098	0.336467	0	0	5.27484	8.98415	RACK1
Golgi To Vacuole Transport (GO:0006896)	0.182098	0.336467	0	0	5.27484	8.98415	LAPTM5
Regulation Of Glucose Transmembrane Transport (GO:0010827)	0.182098	0.336467	0	0	5.27484	8.98415	IL1B
Rac Protein Signal Transduction (GO:0016601)	0.182098	0.336467	0	0	5.27484	8.98415	RAC1
Regulation Of Single Stranded Viral RNA Replication Via Double Stranded DNA Intermediate (GO:0045091)	0.182098	0.336467	0	0	5.27484	8.98415	CXCL8
Cellular Response To dsRNA (GO:0071359)	0.182098	0.336467	0	0	5.27484	8.98415	NPM1
Regulation Of Telomerase RNA Localization To Cajal Body (GO:1904872)	0.182098	0.336467	0	0	5.27484	8.98415	CCT6A
Positive Chemotaxis (GO:0050918)	0.182098	0.336467	0	0	5.27484	8.98415	CORO1A
Regulation Of Viral Transcription (GO:0046782)	0.182098	0.336467	0	0	5.27484	8.98415	ZFP36
Positive Regulation Of Cell Cycle Phase Transition (GO:1901989)	0.182098	0.336467	0	0	5.27484	8.98415	NPM1
rRNA Transcription (GO:0009303)	0.182098	0.336467	0	0	5.27484	8.98415	NIFK
ncRNA Metabolic Process (GO:0034660)	0.182098	0.336467	0	0	5.27484	8.98415	NIFK
Regulation Of Aerobic Respiration (GO:1903715)	0.182098	0.336467	0	0	5.27484	8.98415	NOP53
Negative Regulation Of Cellular Senescence (GO:2000773)	0.182098	0.336467	0	0	5.27484	8.98415	YBX1
Response To Cytokine (GO:0034097)	0.182139	0.336467	0	0	2.082	3.54562	IL1B;CCR7;TLE5
Intracellular Protein Transport (GO:0006886)	0.184716	0.3408	0	0	1.59719	2.69755	ARL4C;NPM1;RPL11;LAPTM5;GABARAP;RAN
Cellular Response To Starvation (GO:0009267)	0.185081	0.341048	0	0	2.06497	3.48353	HSPA8;HNRNPA1;GABARAP
Neuron Projection Development (GO:0031175)	0.190145	0.342999	0	0	1.80317	2.9932	GPM6A;BTG2;UBB;HMGB1
Modification-Dependent Protein Catabolic Process (GO:0019941)	0.190145	0.342999	0	0	1.80317	2.9932	UBB;NEDD8;RPS27A;UBA52
3'-UTR-mediated mRNA Stabilization (GO:0070935)	0.191717	0.342999	0	0	4.9643	8.19972	ZFP36
Regulation Of Epidermal Cell Differentiation (GO:0045604)	0.191717	0.342999	0	0	4.9643	8.19972	ZFP36
Negative Regulation Of Lipid Catabolic Process (GO:0050995)	0.191717	0.342999	0	0	4.9643	8.19972	IL1B
Regulation Of Establishment Or Maintenance Of Cell Polarity (GO:0032878)	0.191717	0.342999	0	0	4.9643	8.19972	RACK1
T-helper Cell Differentiation (GO:0042093)	0.191717	0.342999	0	0	4.9643	8.19972	HMGB1
Regulation Of Lymphocyte Activation (GO:0051249)	0.191717	0.342999	0	0	4.9643	8.19972	IKZF3
Regulation Of Lymphocyte Proliferation (GO:0050670)	0.191717	0.342999	0	0	4.9643	8.19972	IKZF3
Regulation Of Mitochondrial Outer Membrane Permeabilization Involved In Apoptotic Signaling Pathway (GO:1901028)	0.191717	0.342999	0	0	4.9643	8.19972	SLC25A6
Antigen Processing And Presentation Of Peptide Antigen Via MHC Class I (GO:0002474)	0.191717	0.342999	0	0	4.9643	8.19972	B2M
Neutrophil Activation (GO:0042119)	0.191717	0.342999	0	0	4.9643	8.19972	CXCL8
Nucleosome Disassembly (GO:0006337)	0.191717	0.342999	0	0	4.9643	8.19972	SET
Positive Regulation Of Establishment Of Protein Localization (GO:1904951)	0.191717	0.342999	0	0	4.9643	8.19972	CCT6A
Positive Regulation Of Extracellular Matrix Organization (GO:1903055)	0.191717	0.342999	0	0	4.9643	8.19972	RGCC
Positive Regulation Of Focal Adhesion Assembly (GO:0051894)	0.191717	0.342999	0	0	4.9643	8.19972	RAC1
Positive Regulation Of Monocyte Chemotaxis (GO:0090026)	0.191717	0.342999	0	0	4.9643	8.19972	HMGB1
Lysosomal Lumen Acidification (GO:0007042)	0.191717	0.342999	0	0	4.9643	8.19972	RNASEK
Maintenance Of Protein Localization In Organelle (GO:0072595)	0.191717	0.342999	0	0	4.9643	8.19972	SKP1
Maintenance Of Protein Location In Nucleus (GO:0051457)	0.191717	0.342999	0	0	4.9643	8.19972	SKP1
Regulation Of RIG-I Signaling Pathway (GO:0039535)	0.191717	0.342999	0	0	4.9643	8.19972	NOP53
Negative Regulation Of T Cell Receptor Signaling Pathway (GO:0050860)	0.191717	0.342999	0	0	4.9643	8.19972	LAPTM5
Regulation Of Cell Cycle G2/M Phase Transition (GO:1902749)	0.191717	0.342999	0	0	4.9643	8.19972	NPM1
Regulation Of Cell-Cell Adhesion Mediated By Cadherin (GO:2000047)	0.191717	0.342999	0	0	4.9643	8.19972	RGCC
Regulation Of Endopeptidase Activity (GO:0052548)	0.194541	0.346372	0	0	2.52361	4.13143	PSME1;PSMB8
Regulation Of Heart Contraction (GO:0008016)	0.194541	0.346372	0	0	2.52361	4.13143	CALM1;CALM2
Phagocytosis (GO:0006909)	0.194541	0.346372	0	0	2.52361	4.13143	HMGB1;CORO1A
Response To Molecule Of Bacterial Origin (GO:0002237)	0.194541	0.346372	0	0	2.52361	4.13143	CXCL8;IL1B
Regulation Of Cell Cycle Process (GO:0010564)	0.196971	0.350241	0	0	1.99952	3.24863	CALM1;CALM2;RPL17
Negative Regulation Of Epithelial Cell Proliferation (GO:0050680)	0.198811	0.350241	0	0	2.48637	4.01648	RGCC;B2M
Regulation Of G Protein-Coupled Receptor Signaling Pathway (GO:0008277)	0.198811	0.350241	0	0	2.48637	4.01648	CXCL8;YWHAB
Regulation Of Actin Filament Polymerization (GO:0030833)	0.198811	0.350241	0	0	2.48637	4.01648	CCR7;PFN1
Regulation Of Centriole Replication (GO:0046599)	0.201223	0.350241	0	0	4.68827	7.51691	NPM1
Arp2/3 Complex-Mediated Actin Nucleation (GO:0034314)	0.201223	0.350241	0	0	4.68827	7.51691	ARPC5
Negative Regulation Of Leukocyte Cell-Cell Adhesion (GO:1903038)	0.201223	0.350241	0	0	4.68827	7.51691	LAPTM5
Negative Regulation Of Peptidyl-Serine Phosphorylation (GO:0033137)	0.201223	0.350241	0	0	4.68827	7.51691	RACK1
Negative Regulation Of Protein Dephosphorylation (GO:0035308)	0.201223	0.350241	0	0	4.68827	7.51691	YWHAB
Negative Regulation Of Telomere Maintenance Via Telomerase (GO:0032211)	0.201223	0.350241	0	0	4.68827	7.51691	HNRNPA1
Regulation Of Neuroinflammatory Response (GO:0150077)	0.201223	0.350241	0	0	4.68827	7.51691	IL1B
Cardiac Epithelial To Mesenchymal Transition (GO:0060317)	0.201223	0.350241	0	0	4.68827	7.51691	PDCD4
Release Of Cytochrome C From Mitochondria (GO:0001836)	0.201223	0.350241	0	0	4.68827	7.51691	SOD2
Chondroitin Sulfate Proteoglycan Biosynthetic Process (GO:0050650)	0.201223	0.350241	0	0	4.68827	7.51691	CSGALNACT1
tRNA Metabolic Process (GO:0006399)	0.201223	0.350241	0	0	4.68827	7.51691	SSB
Interleukin-1-Mediated Signaling Pathway (GO:0070498)	0.201223	0.350241	0	0	4.68827	7.51691	IL1B
Mesoderm Development (GO:0007498)	0.201223	0.350241	0	0	4.68827	7.51691	IKZF3
Negative Regulation Of RNA Splicing (GO:0033119)	0.201223	0.350241	0	0	4.68827	7.51691	RPS13
Negative Regulation Of Calcium Ion Transmembrane Transport (GO:1903170)	0.201223	0.350241	0	0	4.68827	7.51691	CALM2
Positive Regulation Of Cell-Substrate Adhesion (GO:0010811)	0.203092	0.353078	0	0	2.45021	3.90587	CCR7;RAC1
Negative Regulation Of Signal Transduction (GO:0009968)	0.206365	0.358346	0	0	1.61824	2.55376	CXCL8;UBASH3B;YWHAB;IL1B;RACK1
Positive Regulation Of Protein Localization To Nucleus (GO:1900182)	0.207383	0.35856	0	0	2.41508	3.79938	CCT6A;RAN
Chromatin Organization (GO:0006325)	0.208442	0.35856	0	0	1.612	2.52777	NPM1;NAP1L1;ANP32B;HMGN2;SKP1
Fc-gamma Receptor Signaling Pathway Involved In Phagocytosis (GO:0038096)	0.210617	0.35856	0	0	4.4413	6.91826	VAV1
Regulation Of Fibroblast Migration (GO:0010762)	0.210617	0.35856	0	0	4.4413	6.91826	RAC1
Negative Regulation Of Reproductive Process (GO:2000242)	0.210617	0.35856	0	0	4.4413	6.91826	ARHGDIB
Negative Regulation Of Viral Life Cycle (GO:1903901)	0.210617	0.35856	0	0	4.4413	6.91826	PPIA
Nuclear-Transcribed mRNA poly(A) Tail Shortening (GO:0000289)	0.210617	0.35856	0	0	4.4413	6.91826	ZFP36
Regulation Of Protein Localization To Cell Periphery (GO:1904375)	0.210617	0.35856	0	0	4.4413	6.91826	ACTB
Positive Regulation Of Antigen Receptor-Mediated Signaling Pathway (GO:0050857)	0.210617	0.35856	0	0	4.4413	6.91826	RPS3
Response To Ketone (GO:1901654)	0.210617	0.35856	0	0	4.4413	6.91826	CCR7
Sensory Perception Of Pain (GO:0019233)	0.210617	0.35856	0	0	4.4413	6.91826	CCL2
Positive Regulation Of Epithelial Cell Differentiation (GO:0030858)	0.210617	0.35856	0	0	4.4413	6.91826	BTG1
Positive Regulation Of Lipid Catabolic Process (GO:0050996)	0.210617	0.35856	0	0	4.4413	6.91826	IL1B
Negative Regulation Of B Cell Activation (GO:0050869)	0.210617	0.35856	0	0	4.4413	6.91826	LAPTM5
Regulation Of Calcium Ion Import (GO:0090279)	0.210617	0.35856	0	0	4.4413	6.91826	CCL2
Regulation Of Calcium Ion Transmembrane Transport (GO:1903169)	0.210617	0.35856	0	0	4.4413	6.91826	UBASH3B
Negative Regulation Of Cytokine Production Involved In Inflammatory Response (GO:1900016)	0.210617	0.35856	0	0	4.4413	6.91826	PDCD4
DNA Replication (GO:0006260)	0.211684	0.359133	0	0	2.38095	3.6968	SET;NAP1L1
Protein Tetramerization (GO:0051262)	0.211684	0.359133	0	0	2.38095	3.6968	SOD2;B2M
Regulation Of Rho Protein Signal Transduction (GO:0035023)	0.211684	0.359133	0	0	2.38095	3.6968	ARHGDIB;RAC1
Non-Membrane-Bounded Organelle Assembly (GO:0140694)	0.212084	0.359398	0	0	1.9233	2.98259	NPM1;RPS3;RPS23
Import Into Nucleus (GO:0051170)	0.215994	0.365604	0	0	2.34776	3.59795	HNRNPA1;RAN
Regulation Of Membrane Protein Ectodomain Proteolysis (GO:0051043)	0.219902	0.369522	0	0	4.21902	6.39001	IL1B
Positive Regulation Of T Cell Cytokine Production (GO:0002726)	0.219902	0.369522	0	0	4.21902	6.39001	IL1B
Innate Immune Response In Mucosa (GO:0002227)	0.219902	0.369522	0	0	4.21902	6.39001	FAU
Modulation By Host Of Viral Genome Replication (GO:0044827)	0.219902	0.369522	0	0	4.21902	6.39001	EEF1A1
Modulation By Symbiont Of Entry Into Host (GO:0052372)	0.219902	0.369522	0	0	4.21902	6.39001	CXCL8
Regulation Of Anoikis (GO:2000209)	0.219902	0.369522	0	0	4.21902	6.39001	TLE5
Regulation Of Fat Cell Differentiation (GO:0045598)	0.220312	0.369522	0	0	2.31548	3.50266	ZFP36;ZFP36L2
Regulation Of Plasma Membrane Bounded Cell Projection Assembly (GO:0120032)	0.220312	0.369522	0	0	2.31548	3.50266	CCR7;RAC1
Positive Regulation Of Interleukin-6 Production (GO:0032755)	0.224636	0.372788	0	0	2.28407	3.41074	IL1B;HMGB1
Regulation Of Ras Protein Signal Transduction (GO:0046578)	0.224636	0.372788	0	0	2.28407	3.41074	ARHGDIB;GABARAP
Negative Regulation Of DNA-templated Transcription (GO:0045892)	0.226088	0.372788	0	0	1.26609	1.88246	HSPA8;SET;PRMT2;RPL10;HMGB1;TLE5;DRAP1;RPS14;EID1;ZFP36;LBH;PDCD4;RPL17;PFDN5;NOP53
Negative Regulation Of Wnt Signaling Pathway (GO:0030178)	0.22744	0.372788	0	0	1.85263	2.7435	RACK1;PFDN5;TLE5
Negative Regulation Of Blood Vessel Morphogenesis (GO:2000181)	0.228968	0.372788	0	0	2.25351	3.32206	RGCC;PGK1
Negative Regulation Of Extrinsic Apoptotic Signaling Pathway In Absence Of Ligand (GO:2001240)	0.229078	0.372788	0	0	4.01791	5.92117	IL1B
Fc Receptor Mediated Stimulatory Signaling Pathway (GO:0002431)	0.229078	0.372788	0	0	4.01791	5.92117	VAV1
Fc-epsilon Receptor Signaling Pathway (GO:0038095)	0.229078	0.372788	0	0	4.01791	5.92117	VAV1
Negative Regulation Of Myeloid Cell Differentiation (GO:0045638)	0.229078	0.372788	0	0	4.01791	5.92117	ZFP36
Regulation Of Histone Acetylation (GO:0035065)	0.229078	0.372788	0	0	4.01791	5.92117	SET
Regulation Of Intracellular Steroid Hormone Receptor Signaling Pathway (GO:0033143)	0.229078	0.372788	0	0	4.01791	5.92117	PRMT2
Acetylcholine Receptor Signaling Pathway (GO:0095500)	0.229078	0.372788	0	0	4.01791	5.92117	RGS10
Negative Regulation Of Signal Transduction In Absence Of Ligand (GO:1901099)	0.229078	0.372788	0	0	4.01791	5.92117	IL1B
Regulation Of Mitochondrial Translation (GO:0070129)	0.229078	0.372788	0	0	4.01791	5.92117	TRMT10C
Regulation Of Neural Precursor Cell Proliferation (GO:2000177)	0.229078	0.372788	0	0	4.01791	5.92117	NAP1L1
Regulation Of Protein Export From Nucleus (GO:0046825)	0.229078	0.372788	0	0	4.01791	5.92117	IL1B
Cellular Response To Interferon-Beta (GO:0035458)	0.229078	0.372788	0	0	4.01791	5.92117	CALM1
Regulation Of Vascular Endothelial Growth Factor Receptor Signaling Pathway (GO:0030947)	0.229078	0.372788	0	0	4.01791	5.92117	IL1B
Response To Gamma Radiation (GO:0010332)	0.229078	0.372788	0	0	4.01791	5.92117	RPL26
Cytoskeleton-Dependent Intracellular Transport (GO:0030705)	0.229078	0.372788	0	0	4.01791	5.92117	TUBA1B
Dendritic Cell Differentiation (GO:0097028)	0.229078	0.372788	0	0	4.01791	5.92117	CCR7
Positive Regulation Of Synaptic Transmission, Glutamatergic (GO:0051968)	0.229078	0.372788	0	0	4.01791	5.92117	CCL2
Positive Regulation Of Viral Life Cycle (GO:1903902)	0.229078	0.372788	0	0	4.01791	5.92117	HMGB1
Protein Neddylation (GO:0045116)	0.229078	0.372788	0	0	4.01791	5.92117	NEDD8
Protein Peptidyl-Prolyl Isomerization (GO:0000413)	0.229078	0.372788	0	0	4.01791	5.92117	PPIA
Modulation By Host Of Viral Process (GO:0044788)	0.229078	0.372788	0	0	4.01791	5.92117	CFL1
Natural Killer Cell Activation Involved In Immune Response (GO:0002323)	0.229078	0.372788	0	0	4.01791	5.92117	CORO1A
Negative Regulation Of Protein Modification Process (GO:0031400)	0.233305	0.379248	0	0	2.22374	3.23646	YWHAB;PPIA
Regulation Of Cyclin-Dependent Protein Serine/Threonine Kinase Activity (GO:0000079)	0.237646	0.379593	0	0	2.19475	3.15379	RGCC;CCNI
Positive Regulation Of Cytoskeleton Organization (GO:0051495)	0.237646	0.379593	0	0	2.19475	3.15379	CCR7;PFN1
Positive Regulation Of Endocytosis (GO:0045807)	0.237646	0.379593	0	0	2.19475	3.15379	IL1B;B2M
Positive Regulation Of Protein Modification By Small Protein Conjugation Or Removal (GO:1903322)	0.237646	0.379593	0	0	2.19475	3.15379	UBB;LAPTM5
Protein Import Into Nucleus (GO:0006606)	0.237646	0.379593	0	0	2.19475	3.15379	RPL17;RAN
Negative Regulation Of Cellular Component Organization (GO:0051129)	0.237646	0.379593	0	0	2.19475	3.15379	HSPA8;NOP53
Regulation Of Centrosome Cycle (GO:0046605)	0.238146	0.379593	0	0	3.83508	5.50285	NPM1
Negative Regulation Of Lymphocyte Activation (GO:0051250)	0.238146	0.379593	0	0	3.83508	5.50285	LAPTM5
Negative Regulation Of Neuron Differentiation (GO:0045665)	0.238146	0.379593	0	0	3.83508	5.50285	B2M
U2-type Prespliceosome Assembly (GO:1903241)	0.238146	0.379593	0	0	3.83508	5.50285	SNRPB
Actin Nucleation (GO:0045010)	0.238146	0.379593	0	0	3.83508	5.50285	ARPC5
Regulation Of Lipid Catabolic Process (GO:0050994)	0.238146	0.379593	0	0	3.83508	5.50285	IL1B
Rescue Of Stalled Ribosome (GO:0072344)	0.238146	0.379593	0	0	3.83508	5.50285	RACK1
Positive Regulation Of Cell-Substrate Junction Organization (GO:0150117)	0.238146	0.379593	0	0	3.83508	5.50285	RAC1
Positive Regulation Of Lamellipodium Assembly (GO:0010592)	0.238146	0.379593	0	0	3.83508	5.50285	RAC1
Positive Regulation Of mRNA Splicing, Via Spliceosome (GO:0048026)	0.238146	0.379593	0	0	3.83508	5.50285	NCL
Heparan Sulfate Proteoglycan Biosynthetic Process (GO:0015012)	0.238146	0.379593	0	0	3.83508	5.50285	CSGALNACT1
Histone mRNA Metabolic Process (GO:0008334)	0.238146	0.379593	0	0	3.83508	5.50285	SSB
Ras Protein Signal Transduction (GO:0007265)	0.239873	0.381119	0	0	1.79971	2.56934	ARHGDIB;CFL1;RAC1
Actin Filament Organization (GO:0007015)	0.239873	0.381119	0	0	1.79971	2.56934	TAGLN2;RAC1;CORO1A
Regulation Of Cytokinesis (GO:0032465)	0.241993	0.381119	0	0	2.1665	3.07394	CALM1;CALM2
Regulation Of GTPase Activity (GO:0043087)	0.244328	0.381119	0	0	1.61245	2.27234	RACK1;RGS10;CCL2;VAV1
Positive Regulation Of Cellular Catabolic Process (GO:0031331)	0.246133	0.381119	0	0	1.77435	2.48744	IL1B;LAPTM5;HMGB1
Macromolecule Modification (GO:0043412)	0.246342	0.381119	0	0	2.13897	2.99677	NEDD8;UBA52
Negative Regulation Of NF-kappaB Transcription Factor Activity (GO:0032088)	0.246342	0.381119	0	0	2.13897	2.99677	PRMT2;TMSB4X
Regulation Of Cytokine Production Involved In Immune Response (GO:0002718)	0.247108	0.381119	0	0	3.66815	5.12782	LAPTM5
ERK1 And ERK2 Cascade (GO:0070371)	0.247108	0.381119	0	0	3.66815	5.12782	ZFP36L2
Negative Regulation Of Ion Transmembrane Transporter Activity (GO:0032413)	0.247108	0.381119	0	0	3.66815	5.12782	CALM2
Fc-gamma Receptor Signaling Pathway (GO:0038094)	0.247108	0.381119	0	0	3.66815	5.12782	VAV1
Regulation Of Heterotypic Cell-Cell Adhesion (GO:0034114)	0.247108	0.381119	0	0	3.66815	5.12782	IL1B
Regulation Of Ruffle Assembly (GO:1900027)	0.247108	0.381119	0	0	3.66815	5.12782	PFN1
Regulation Of Supramolecular Fiber Organization (GO:1902903)	0.247108	0.381119	0	0	3.66815	5.12782	HSPA8
Regulation Of Viral Life Cycle (GO:1903900)	0.247108	0.381119	0	0	3.66815	5.12782	PPIA
Positive Regulation Of Cell Cycle G2/M Phase Transition (GO:1902751)	0.247108	0.381119	0	0	3.66815	5.12782	NPM1
Positive Regulation Of Cellular Response To Transforming Growth Factor Beta Stimulus (GO:1903846)	0.247108	0.381119	0	0	3.66815	5.12782	HSP90AB1
Eosinophil Chemotaxis (GO:0048245)	0.247108	0.381119	0	0	3.66815	5.12782	CCL2
Eosinophil Migration (GO:0072677)	0.247108	0.381119	0	0	3.66815	5.12782	CCL2
Stress Granule Assembly (GO:0034063)	0.247108	0.381119	0	0	3.66815	5.12782	RPS23
Positive Regulation Of Lipid Metabolic Process (GO:0045834)	0.247108	0.381119	0	0	3.66815	5.12782	IL1B
Positive Regulation Of p38MAPK Cascade (GO:1900745)	0.247108	0.381119	0	0	3.66815	5.12782	IL1B
Iron Ion Transport (GO:0006826)	0.247108	0.381119	0	0	3.66815	5.12782	FTH1
Positive Regulation Of Transforming Growth Factor Beta Receptor Signaling Pathway (GO:0030511)	0.247108	0.381119	0	0	3.66815	5.12782	HSP90AB1
Positive Regulation Of Vascular Endothelial Growth Factor Production (GO:0010575)	0.247108	0.381119	0	0	3.66815	5.12782	IL1B
Lipid Translocation (GO:0034204)	0.247108	0.381119	0	0	3.66815	5.12782	TRIAP1
mRNA Polyadenylation (GO:0006378)	0.247108	0.381119	0	0	3.66815	5.12782	PABPC1
Natural Killer Cell Mediated Cytotoxicity (GO:0042267)	0.247108	0.381119	0	0	3.66815	5.12782	CORO1A
Regulation Of Actin Nucleation (GO:0051125)	0.247108	0.381119	0	0	3.66815	5.12782	CORO1A
Negative Regulation Of Antigen Receptor-Mediated Signaling Pathway (GO:0050858)	0.247108	0.381119	0	0	3.66815	5.12782	LAPTM5
Negative Regulation Of Cell Junction Assembly (GO:1901889)	0.247108	0.381119	0	0	3.66815	5.12782	IL1B
Regulation Of Cell Migration (GO:0030334)	0.250197	0.38548	0	0	1.39042	1.92644	TMSB4X;IL1B;RACK1;LDLRAD4;RAC1;SOD2;ACTG1
Negative Regulation Of Apoptotic Signaling Pathway (GO:2001234)	0.250695	0.385845	0	0	2.11212	2.92217	TRIAP1;SLC25A6
RNA Polyadenylation (GO:0043631)	0.255965	0.386698	0	0	3.51514	4.79013	PABPC1
Regulation Of Keratinocyte Proliferation (GO:0010837)	0.255965	0.386698	0	0	3.51514	4.79013	ZFP36
Activation Of Protein Kinase B Activity (GO:0032148)	0.255965	0.386698	0	0	3.51514	4.79013	PPIA
Regulation Of Lysosomal Lumen pH (GO:0035751)	0.255965	0.386698	0	0	3.51514	4.79013	RNASEK
Negative Regulation Of Smoothened Signaling Pathway (GO:0045879)	0.255965	0.386698	0	0	3.51514	4.79013	RACK1
Negative Regulation Of Stress Fiber Assembly (GO:0051497)	0.255965	0.386698	0	0	3.51514	4.79013	PFN1
Negative Regulation Of Telomere Maintenance Via Telomere Lengthening (GO:1904357)	0.255965	0.386698	0	0	3.51514	4.79013	HNRNPA1
Regulation Of Monocyte Chemotaxis (GO:0090025)	0.255965	0.386698	0	0	3.51514	4.79013	HMGB1
Regulation Of Postsynapse Organization (GO:0099175)	0.255965	0.386698	0	0	3.51514	4.79013	CFL1
Phosphatidylethanolamine Metabolic Process (GO:0046337)	0.255965	0.386698	0	0	3.51514	4.79013	PLAAT4
Cellular Response To Hexose Stimulus (GO:0071331)	0.255965	0.386698	0	0	3.51514	4.79013	RACK1
Cellular Response To Steroid Hormone Stimulus (GO:0071383)	0.255965	0.386698	0	0	3.51514	4.79013	HSPA8
Chemical Synaptic Transmission, Postsynaptic (GO:0099565)	0.255965	0.386698	0	0	3.51514	4.79013	INSYN2B
Positive Regulation Of Peptidase Activity (GO:0010952)	0.255965	0.386698	0	0	3.51514	4.79013	PSME1
Lamellipodium Assembly (GO:0030032)	0.255965	0.386698	0	0	3.51514	4.79013	RAC1
Proteoglycan Metabolic Process (GO:0006029)	0.255965	0.386698	0	0	3.51514	4.79013	CSGALNACT1
Purine Ribonucleotide Catabolic Process (GO:0009154)	0.255965	0.386698	0	0	3.51514	4.79013	HINT1
Regulation Of Actin Cytoskeleton Reorganization (GO:2000249)	0.255965	0.386698	0	0	3.51514	4.79013	ARHGDIB
DNA Repair (GO:0006281)	0.257937	0.389279	0	0	1.48062	2.0063	BTG2;NPM1;RPS3;RAD23A;NOP53
Neuron Development (GO:0048666)	0.258727	0.390072	0	0	1.72572	2.33315	GPM6A;BTG2;HMGB1
Regulation Of Cysteine-Type Endopeptidase Activity Involved In Apoptotic Process (GO:0043281)	0.259406	0.390697	0	0	2.0604	2.78023	HMGB1;TRIAP1
Positive Regulation Of Cell Motility (GO:2000147)	0.26226	0.393083	0	0	1.55988	2.08777	IL1B;RACK1;CCR7;SOD2
Defense Response To Gram-positive Bacterium (GO:0050830)	0.263763	0.393083	0	0	2.03547	2.71268	IL1B;FAU
Negative Regulation Of Cell Cycle (GO:0045786)	0.263763	0.393083	0	0	2.03547	2.71268	BTG2;BTG1
Negative Regulation Of Insulin Receptor Signaling Pathway (GO:0046627)	0.264718	0.393083	0	0	3.37436	4.48482	IL1B
Fc Receptor Signaling Pathway (GO:0038093)	0.264718	0.393083	0	0	3.37436	4.48482	VAV1
Negative Regulation Of Lipid Metabolic Process (GO:0045833)	0.264718	0.393083	0	0	3.37436	4.48482	IL1B
Wnt Signaling Pathway, Planar Cell Polarity Pathway (GO:0060071)	0.264718	0.393083	0	0	3.37436	4.48482	RAC1
Negative Regulation Of Protein Polymerization (GO:0032272)	0.264718	0.393083	0	0	3.37436	4.48482	PFN1
Negative Regulation Of Receptor-Mediated Endocytosis (GO:0048261)	0.264718	0.393083	0	0	3.37436	4.48482	RAC1
Regulation Of Transcription By RNA Polymerase III (GO:0006359)	0.264718	0.393083	0	0	3.37436	4.48482	ZFP36L2
Regulation Of Vascular Endothelial Growth Factor Production (GO:0010574)	0.264718	0.393083	0	0	3.37436	4.48482	IL1B
Positive Regulation Of Monooxygenase Activity (GO:0032770)	0.264718	0.393083	0	0	3.37436	4.48482	IL1B
Positive Regulation Of Phosphatidylinositol 3-Kinase Activity (GO:0043552)	0.264718	0.393083	0	0	3.37436	4.48482	CCR7
Protein Export From Nucleus (GO:0006611)	0.264718	0.393083	0	0	3.37436	4.48482	RAN
Negative Regulation Of Angiogenesis (GO:0016525)	0.26812	0.397335	0	0	2.01114	2.6473	RGCC;PGK1
Negative Regulation Of Binding (GO:0051100)	0.26812	0.397335	0	0	2.01114	2.6473	RACK1;TLE5
Regulation Of Extrinsic Apoptotic Signaling Pathway In Absence Of Ligand (GO:2001239)	0.273369	0.401086	0	0	3.24441	4.20778	IL1B
Peptidyl-Proline Modification (GO:0018208)	0.273369	0.401086	0	0	3.24441	4.20778	PPIA
Phospholipid Biosynthetic Process (GO:0008654)	0.273369	0.401086	0	0	3.24441	4.20778	FDPS
Chaperone Cofactor-Dependent Protein Refolding (GO:0051085)	0.273369	0.401086	0	0	3.24441	4.20778	HSPA8
Cortical Cytoskeleton Organization (GO:0030865)	0.273369	0.401086	0	0	3.24441	4.20778	RAC1
mRNA Modification (GO:0016556)	0.273369	0.401086	0	0	3.24441	4.20778	TRMT10C
Negative Regulation Of NIK/NF-kappaB Signaling (GO:1901223)	0.273369	0.401086	0	0	3.24441	4.20778	TMSB4X
Regulation Of Actin Polymerization Or Depolymerization (GO:0008064)	0.273369	0.401086	0	0	3.24441	4.20778	PFN1
Regulation Of Androgen Receptor Signaling Pathway (GO:0060765)	0.273369	0.401086	0	0	3.24441	4.20778	PRMT2
Negative Regulation Of Cellular Response To Insulin Stimulus (GO:1900077)	0.273369	0.401086	0	0	3.24441	4.20778	IL1B
Positive Regulation Of Cell Adhesion (GO:0045785)	0.276834	0.405766	0	0	1.96417	2.52266	CCR7;RAC1
Positive Regulation Of Peptidyl-Serine Phosphorylation (GO:0033138)	0.281188	0.407953	0	0	1.94149	2.46323	HSP90AA1;HSP90AB1
Regulation Of Chromosome Segregation (GO:0051983)	0.281919	0.407953	0	0	3.12409	3.95553	C9ORF78
Regulation Of Nitric-Oxide Synthase Activity (GO:0050999)	0.281919	0.407953	0	0	3.12409	3.95553	IL1B
Regulation Of Protein Transport (GO:0051223)	0.281919	0.407953	0	0	3.12409	3.95553	HSPA8
Positive Regulation Of Defense Response To Virus By Host (GO:0002230)	0.281919	0.407953	0	0	3.12409	3.95553	HSP90AA1
Positive Regulation Of mRNA Processing (GO:0050685)	0.281919	0.407953	0	0	3.12409	3.95553	NCL
Vascular Endothelial Growth Factor Receptor Signaling Pathway (GO:0048010)	0.281919	0.407953	0	0	3.12409	3.95553	VAV1
Positive Regulation Of Protein Import Into Nucleus (GO:0042307)	0.281919	0.407953	0	0	3.12409	3.95553	RAN
Mucosal Immune Response (GO:0002385)	0.281919	0.407953	0	0	3.12409	3.95553	FAU
Negative Regulation Of Actin Filament Bundle Assembly (GO:0032232)	0.281919	0.407953	0	0	3.12409	3.95553	PFN1
Regulation Of Bone Resorption (GO:0045124)	0.281919	0.407953	0	0	3.12409	3.95553	UBASH3B
Negative Regulation Of Cation Channel Activity (GO:2001258)	0.281919	0.407953	0	0	3.12409	3.95553	CALM2
Regulation Of Cardiac Muscle Cell Action Potential (GO:0098901)	0.281919	0.407953	0	0	3.12409	3.95553	CALM1
Regulation Of Nucleic Acid-Templated Transcription (GO:1903506)	0.282674	0.408645	0	0	1.33294	1.68412	HINT1;BTG1;ZNHIT3;TCF7;YBX1;PFDN5;RPL6
Negative Regulation Of Intracellular Signal Transduction (GO:1902532)	0.288287	0.410914	0	0	1.4904	1.85376	TMSB4X;RACK1;PEBP1;NOP53
Negative Regulation Of Multicellular Organismal Process (GO:0051241)	0.288287	0.410914	0	0	1.4904	1.85376	RGCC;IL1B;ARHGDIB;LDLRAD4
Positive Regulation Of MAP Kinase Activity (GO:0043406)	0.289891	0.410914	0	0	1.89767	2.34979	IL1B;RPS3
Regulation Of Establishment Of Planar Polarity (GO:0090175)	0.290368	0.410914	0	0	3.01236	3.72511	RAC1
RNA Biosynthetic Process (GO:0032774)	0.290368	0.410914	0	0	3.01236	3.72511	ZFP36L2
RNA-mediated Gene Silencing (GO:0031047)	0.290368	0.410914	0	0	3.01236	3.72511	PABPC1
TOR Signaling (GO:0031929)	0.290368	0.410914	0	0	3.01236	3.72511	RPS6
Alpha-Amino Acid Catabolic Process (GO:1901606)	0.290368	0.410914	0	0	3.01236	3.72511	SARDH
Carbohydrate Derivative Biosynthetic Process (GO:1901137)	0.290368	0.410914	0	0	3.01236	3.72511	TPI1
Peptidyl-Tyrosine Dephosphorylation (GO:0035335)	0.290368	0.410914	0	0	3.01236	3.72511	UBASH3B
Response To Alcohol (GO:0097305)	0.290368	0.410914	0	0	3.01236	3.72511	CCR7
Response To Interferon-Beta (GO:0035456)	0.290368	0.410914	0	0	3.01236	3.72511	CALM1
Positive Regulation Of Calcium Ion Transport (GO:0051928)	0.290368	0.410914	0	0	3.01236	3.72511	CCL2
Response To Steroid Hormone (GO:0048545)	0.290368	0.410914	0	0	3.01236	3.72511	HSPA8
Positive Regulation Of Endopeptidase Activity (GO:0010950)	0.290368	0.410914	0	0	3.01236	3.72511	PSME1
Positive Regulation Of Neural Precursor Cell Proliferation (GO:2000179)	0.290368	0.410914	0	0	3.01236	3.72511	NAP1L1
Vacuolar Acidification (GO:0007035)	0.290368	0.410914	0	0	3.01236	3.72511	RNASEK
Integrated Stress Response Signaling (GO:0140467)	0.290368	0.410914	0	0	3.01236	3.72511	JUNB
Lipid Droplet Organization (GO:0034389)	0.290368	0.410914	0	0	3.01236	3.72511	PPIA
Maintenance Of Blood-Brain Barrier (GO:0035633)	0.290368	0.410914	0	0	3.01236	3.72511	ACTG1
Protein Insertion Into ER Membrane (GO:0045048)	0.290368	0.410914	0	0	3.01236	3.72511	CAMLG
Morphogenesis Of An Epithelium (GO:0002009)	0.290368	0.410914	0	0	3.01236	3.72511	ACTG1
Regulation Of I-kappaB kinase/NF-kappaB Signaling (GO:0043122)	0.290911	0.411288	0	0	1.48379	1.83209	EEF1D;IL1B;CCR7;LTB
Positive Regulation Of GTPase Activity (GO:0043547)	0.296169	0.416344	0	0	1.47073	1.78962	RACK1;RGS10;CCL2;CCR7
Negative Regulation Of Epithelial To Mesenchymal Transition (GO:0010719)	0.298718	0.416344	0	0	2.90834	3.51402	LDLRAD4
DNA Geometric Change (GO:0032392)	0.298718	0.416344	0	0	2.90834	3.51402	HMGB1
Regulation Of Dendritic Spine Morphogenesis (GO:0061001)	0.298718	0.416344	0	0	2.90834	3.51402	CFL1
Nucleic Acid Metabolic Process (GO:0090304)	0.298718	0.416344	0	0	2.90834	3.51402	RAN
Phagocytosis, Engulfment (GO:0006911)	0.298718	0.416344	0	0	2.90834	3.51402	RAC1
Positive Regulation Of JUN Kinase Activity (GO:0043507)	0.298718	0.416344	0	0	2.90834	3.51402	RPS3
Positive Regulation Of Interleukin-10 Production (GO:0032733)	0.298718	0.416344	0	0	2.90834	3.51402	HMGB1
Extrinsic Apoptotic Signaling Pathway Via Death Domain Receptors (GO:0008625)	0.298718	0.416344	0	0	2.90834	3.51402	GABARAP
Positive Regulation Of Lipid Kinase Activity (GO:0090218)	0.298718	0.416344	0	0	2.90834	3.51402	CCR7
Positive Regulation Of Locomotion (GO:0040017)	0.298718	0.416344	0	0	2.90834	3.51402	CCR7
Positive Regulation Of Protein Targeting To Mitochondrion (GO:1903955)	0.298718	0.416344	0	0	2.90834	3.51402	TOMM7
Lamellipodium Organization (GO:0097581)	0.298718	0.416344	0	0	2.90834	3.51402	RAC1
Mitotic G2 DNA Damage Checkpoint Signaling (GO:0007095)	0.298718	0.416344	0	0	2.90834	3.51402	NOP53
Regulation Of Calcium-Mediated Signaling (GO:0050848)	0.298718	0.416344	0	0	2.90834	3.51402	CALM2
Negative Regulation Of Cell Migration (GO:0030336)	0.300149	0.417944	0	0	1.58446	1.90685	ARHGDIB;LDLRAD4;RAC1
Peptidyl-Lysine Modification (GO:0018205)	0.30292	0.421404	0	0	1.83551	2.19212	HINT1;SUMO2
Positive Regulation Of Multicellular Organismal Process (GO:0051240)	0.303905	0.421476	0	0	1.33301	1.58767	RGCC;IL1B;CFL1;NME2;PLAAT4;ACTB
Regulation Of Centrosome Duplication (GO:0010824)	0.306971	0.421476	0	0	2.81125	3.3201	NPM1
Actin Filament Polymerization (GO:0030041)	0.306971	0.421476	0	0	2.81125	3.3201	RAC1
Regulation Of Protein Localization To Cell Surface (GO:2000008)	0.306971	0.421476	0	0	2.81125	3.3201	HSP90AB1
Cellular Response To cAMP (GO:0071320)	0.306971	0.421476	0	0	2.81125	3.3201	SLC26A3
Phospholipid Translocation (GO:0045332)	0.306971	0.421476	0	0	2.81125	3.3201	TRIAP1
Positive Regulation Of G1/S Transition Of Mitotic Cell Cycle (GO:1900087)	0.306971	0.421476	0	0	2.81125	3.3201	RGCC
Positive Regulation Of Rho Protein Signal Transduction (GO:0035025)	0.306971	0.421476	0	0	2.81125	3.3201	RAC1
Positive Regulation Of Extrinsic Apoptotic Signaling Pathway (GO:2001238)	0.306971	0.421476	0	0	2.81125	3.3201	LTB
Positive Regulation Of Lamellipodium Organization (GO:1902745)	0.306971	0.421476	0	0	2.81125	3.3201	RAC1
Positive Regulation Of Proteolysis Involved In Protein Catabolic Process (GO:1903052)	0.306971	0.421476	0	0	2.81125	3.3201	LAPTM5
Negative Regulation Of DNA Biosynthetic Process (GO:2000279)	0.306971	0.421476	0	0	2.81125	3.3201	HNRNPA1
Regulation Of Cell Morphogenesis (GO:0022604)	0.306971	0.421476	0	0	2.81125	3.3201	CFL1
T Cell Receptor Signaling Pathway (GO:0050852)	0.307255	0.421476	0	0	1.81568	2.14265	TRBC2;TRBC1
Positive Regulation Of Epithelial Cell Migration (GO:0010634)	0.307255	0.421476	0	0	1.81568	2.14265	RAC1;PFN1
'De Novo' Post-Translational Protein Folding (GO:0051084)	0.315126	0.429083	0	0	2.72043	3.1415	HSPA8
Negative Regulation Of Fat Cell Differentiation (GO:0045599)	0.315126	0.429083	0	0	2.72043	3.1415	ZFP36L2
Regulation Of Transmembrane Transport (GO:0034762)	0.315126	0.429083	0	0	2.72043	3.1415	ACTB
Regulation Of Ubiquitin-Protein Transferase Activity (GO:0051438)	0.315126	0.429083	0	0	2.72043	3.1415	RPS2
Transition Metal Ion Transport (GO:0000041)	0.315126	0.429083	0	0	2.72043	3.1415	FTH1
Heterochromatin Formation (GO:0031507)	0.315126	0.429083	0	0	2.72043	3.1415	HMGB1
Intracellular pH Reduction (GO:0051452)	0.315126	0.429083	0	0	2.72043	3.1415	RNASEK
Proteoglycan Biosynthetic Process (GO:0030166)	0.315126	0.429083	0	0	2.72043	3.1415	CSGALNACT1
RNA Splicing (GO:0008380)	0.320225	0.435624	0	0	1.75867	2.00266	RBM8A;SNRPB
Regulation Of ERK1 And ERK2 Cascade (GO:0070372)	0.322618	0.436036	0	0	1.40873	1.59368	IL1B;CCL2;CCR7;HMGB1
Regulation Of Lamellipodium Assembly (GO:0010591)	0.323186	0.436036	0	0	2.63528	2.97662	RAC1
Carboxylic Acid Metabolic Process (GO:0019752)	0.323186	0.436036	0	0	2.63528	2.97662	CSGALNACT1
Positive Regulation Of DNA Binding (GO:0043388)	0.323186	0.436036	0	0	2.63528	2.97662	HMGB1
Positive Regulation Of RNA Metabolic Process (GO:0051254)	0.323186	0.436036	0	0	2.63528	2.97662	IL1B
Positive Regulation Of Cytokine Production Involved In Immune Response (GO:0002720)	0.323186	0.436036	0	0	2.63528	2.97662	LAPTM5
Positive Regulation Of Establishment Of Protein Localization To Mitochondrion (GO:1903749)	0.323186	0.436036	0	0	2.63528	2.97662	TOMM7
Positive Regulation Of Ion Transmembrane Transporter Activity (GO:0032414)	0.323186	0.436036	0	0	2.63528	2.97662	CCL2
Regulation Of NLRP3 Inflammasome Complex Assembly (GO:1900225)	0.323186	0.436036	0	0	2.63528	2.97662	HSPA8
Generation Of Neurons (GO:0048699)	0.329046	0.440343	0	0	1.49939	1.66665	GPM6A;RAC1;IER2
ATP Metabolic Process (GO:0046034)	0.331152	0.440343	0	0	2.5553	2.82406	HSPA8
Regulation Of Metal Ion Transport (GO:0010959)	0.331152	0.440343	0	0	2.5553	2.82406	B2M
Apoptotic Mitochondrial Changes (GO:0008637)	0.331152	0.440343	0	0	2.5553	2.82406	SOD2
Regulation Of Phosphatidylinositol 3-Kinase Activity (GO:0043551)	0.331152	0.440343	0	0	2.5553	2.82406	CCR7
Organophosphate Biosynthetic Process (GO:0090407)	0.331152	0.440343	0	0	2.5553	2.82406	TPI1
Cellular Response To Glucose Stimulus (GO:0071333)	0.331152	0.440343	0	0	2.5553	2.82406	RACK1
Cellular Response To Hydrogen Peroxide (GO:0070301)	0.331152	0.440343	0	0	2.5553	2.82406	RPS3
Semaphorin-Plexin Signaling Pathway (GO:0071526)	0.331152	0.440343	0	0	2.5553	2.82406	RAC1
Sister Chromatid Segregation (GO:0000819)	0.331152	0.440343	0	0	2.5553	2.82406	RAN
Superoxide Metabolic Process (GO:0006801)	0.331152	0.440343	0	0	2.5553	2.82406	SOD2
Positive Regulation Of Transcription By RNA Polymerase I (GO:0045943)	0.331152	0.440343	0	0	2.5553	2.82406	NCL
Protein Targeting To Vacuole (GO:0006623)	0.331152	0.440343	0	0	2.5553	2.82406	LAPTM5
Purine Nucleotide Metabolic Process (GO:0006163)	0.331152	0.440343	0	0	2.5553	2.82406	DNPH1
Regulation Of DNA Biosynthetic Process (GO:2000278)	0.331152	0.440343	0	0	2.5553	2.82406	RGCC
Negative Regulation Of JNK Cascade (GO:0046329)	0.331152	0.440343	0	0	2.5553	2.82406	PDCD4
Hemopoiesis (GO:0030097)	0.333136	0.442582	0	0	1.70512	1.87427	FLT3LG;ZFP36L2
Regulation Of Protein Secretion (GO:0050708)	0.337425	0.446387	0	0	1.68798	1.83385	IL1B;PPIA
Protein Catabolic Process (GO:0030163)	0.337425	0.446387	0	0	1.68798	1.83385	HSPA8;HSP90AA1
Regulation Of RNA Splicing (GO:0043484)	0.337425	0.446387	0	0	1.68798	1.83385	HNRNPA1;RPS13
Positive Regulation Of I-kappaB kinase/NF-kappaB Signaling (GO:0043123)	0.338683	0.446387	0	0	1.47301	1.59482	EEF1D;CCR7;LTB
Regulation Of mRNA Processing (GO:0050684)	0.339024	0.446387	0	0	2.48002	2.68259	RBM8A
Regulation Of Postsynaptic Membrane Potential (GO:0060078)	0.339024	0.446387	0	0	2.48002	2.68259	INSYN2B
Positive Regulation Of Cell Development (GO:0010720)	0.339024	0.446387	0	0	2.48002	2.68259	NAP1L1
Skeletal Muscle Organ Development (GO:0060538)	0.339024	0.446387	0	0	2.48002	2.68259	MYL6
Positive Regulation Of Substrate Adhesion-Dependent Cell Spreading (GO:1900026)	0.339024	0.446387	0	0	2.48002	2.68259	RAC1
Intrinsic Apoptotic Signaling Pathway By P53 Class Mediator (GO:0072332)	0.339024	0.446387	0	0	2.48002	2.68259	HINT1
Positive Regulation Of Inflammatory Response (GO:0050729)	0.345977	0.452994	0	0	1.65472	1.75629	IL1B;PDCD4
Regulation Of Erythrocyte Differentiation (GO:0045646)	0.346805	0.452994	0	0	2.40904	2.55115	ZFP36
Regulation Of Intracellular Protein Transport (GO:0033157)	0.346805	0.452994	0	0	2.40904	2.55115	OAZ1
Negative Regulation Of Sequestering Of Calcium Ion (GO:0051283)	0.346805	0.452994	0	0	2.40904	2.55115	CCR7
Positive Regulation Of RNA Splicing (GO:0033120)	0.346805	0.452994	0	0	2.40904	2.55115	NCL
Substrate Adhesion-Dependent Cell Spreading (GO:0034446)	0.346805	0.452994	0	0	2.40904	2.55115	RAC1
Positive Regulation Of Interferon-Beta Production (GO:0032728)	0.346805	0.452994	0	0	2.40904	2.55115	HSP90AA1
tRNA Methylation (GO:0030488)	0.346805	0.452994	0	0	2.40904	2.55115	TRMT10C
Positive Regulation Of Signaling Receptor Activity (GO:2000273)	0.346805	0.452994	0	0	2.40904	2.55115	CCL2
Cellular Response To Organonitrogen Compound (GO:0071417)	0.35024	0.457077	0	0	1.63857	1.71908	SLC26A3;ACTB
Positive Regulation Of ERK1 And ERK2 Cascade (GO:0070374)	0.351518	0.457771	0	0	1.43924	1.50472	CCL2;CCR7;HMGB1
Response To Calcium Ion (GO:0051592)	0.354493	0.457771	0	0	1.62273	1.68288	CALM1;CALM2
Regulation Of Defense Response To Virus By Host (GO:0050691)	0.354493	0.457771	0	0	2.342	2.42881	HSP90AA1
Negative Regulation Of Stress-Activated MAPK Cascade (GO:0032873)	0.354493	0.457771	0	0	2.342	2.42881	PPIA
Negative Regulation Of Transferase Activity (GO:0051348)	0.354493	0.457771	0	0	2.342	2.42881	ZFP36
Regulation Of p38MAPK Cascade (GO:1900744)	0.354493	0.457771	0	0	2.342	2.42881	IL1B
Spliceosomal snRNP Assembly (GO:0000387)	0.354493	0.457771	0	0	2.342	2.42881	SNRPB
Positive Regulation Of Immune Effector Process (GO:0002699)	0.354493	0.457771	0	0	2.342	2.42881	IL1B
Positive Regulation Of Receptor Signaling Pathway Via JAK-STAT (GO:0046427)	0.354493	0.457771	0	0	2.342	2.42881	OCIAD2
Positive Regulation Of Receptor Signaling Pathway Via STAT (GO:1904894)	0.354493	0.457771	0	0	2.342	2.42881	OCIAD2
Mitochondrion Disassembly (GO:0061726)	0.354493	0.457771	0	0	2.342	2.42881	GABARAP
Muscle Tissue Development (GO:0060537)	0.354493	0.457771	0	0	2.342	2.42881	MYL6
Cytokine-Mediated Signaling Pathway (GO:0019221)	0.357224	0.460894	0	0	1.33546	1.37471	CXCL8;TMSB4X;IL1B;CCL2
Regulation Of Cellular Response To Stress (GO:0080135)	0.358736	0.462441	0	0	1.60719	1.64764	CHCHD2;NPM1
RNA 3'-End Processing (GO:0031123)	0.362092	0.463528	0	0	2.27859	2.31472	SSB
Amino Acid Catabolic Process (GO:0009063)	0.362092	0.463528	0	0	2.27859	2.31472	SARDH
Regulation Of Protein Import Into Nucleus (GO:0042306)	0.362092	0.463528	0	0	2.27859	2.31472	RAN
Response To cAMP (GO:0051591)	0.362092	0.463528	0	0	2.27859	2.31472	SLC26A3
Response To Transforming Growth Factor Beta (GO:0071559)	0.362092	0.463528	0	0	2.27859	2.31472	ZFP36L2
Tumor Necrosis Factor-Mediated Signaling Pathway (GO:0033209)	0.362092	0.463528	0	0	2.27859	2.31472	TMSB4X
Positive Regulation Of Myoblast Differentiation (GO:0045663)	0.362092	0.463528	0	0	2.27859	2.31472	BTG1
Positive Regulation Of Production Of Molecular Mediator Of Immune Response (GO:0002702)	0.362092	0.463528	0	0	2.27859	2.31472	LAPTM5
Lipid Transport (GO:0006869)	0.36297	0.464249	0	0	1.59195	1.61334	TRIAP1;PITPNC1
Negative Regulation Of Protein Secretion (GO:0050709)	0.369602	0.467866	0	0	2.21851	2.20815	IL1B
Regulation Of Mitochondrial Membrane Potential (GO:0051881)	0.369602	0.467866	0	0	2.21851	2.20815	UBB
Nuclear Transport (GO:0051169)	0.369602	0.467866	0	0	2.21851	2.20815	NPM1
Nuclear-Transcribed mRNA Catabolic Process, Deadenylation-Dependent Decay (GO:0000288)	0.369602	0.467866	0	0	2.21851	2.20815	ZFP36
Organelle Transport Along Microtubule (GO:0072384)	0.369602	0.467866	0	0	2.21851	2.20815	UBB
Regulation Of Protein Targeting To Mitochondrion (GO:1903214)	0.369602	0.467866	0	0	2.21851	2.20815	TOMM7
Positive Regulation Of ATP-dependent Activity (GO:0032781)	0.369602	0.467866	0	0	2.21851	2.20815	PFN1
Release Of Sequestered Calcium Ion Into Cytosol (GO:0051209)	0.369602	0.467866	0	0	2.21851	2.20815	CCR7
Digestive Tract Development (GO:0048565)	0.369602	0.467866	0	0	2.21851	2.20815	CXCL8
Positive Regulation Of Intracellular Transport (GO:0032388)	0.369602	0.467866	0	0	2.21851	2.20815	OAZ1
Positive Regulation Of Pattern Recognition Receptor Signaling Pathway (GO:0062208)	0.369602	0.467866	0	0	2.21851	2.20815	HMGB1
Heterochromatin Organization (GO:0070828)	0.369602	0.467866	0	0	2.21851	2.20815	HMGB1
Regulation Of Transforming Growth Factor Beta Receptor Signaling Pathway (GO:0017015)	0.375606	0.474413	0	0	1.5479	1.51573	HSP90AB1;LDLRAD4
Negative Regulation Of Protein Localization (GO:1903828)	0.377023	0.474413	0	0	2.16152	2.10845	BTF3
Nucleic Acid-Templated Transcription (GO:0097659)	0.377023	0.474413	0	0	2.16152	2.10845	PTMA
Positive Regulation Of Catalytic Activity (GO:0043085)	0.377023	0.474413	0	0	2.16152	2.10845	YWHAB
Positive Regulation Of Cell Cycle G1/S Phase Transition (GO:1902808)	0.377023	0.474413	0	0	2.16152	2.10845	RGCC
mRNA 3'-End Processing (GO:0031124)	0.377023	0.474413	0	0	2.16152	2.10845	PABPC1
Negative Regulation Of Cell-Cell Adhesion (GO:0022408)	0.377023	0.474413	0	0	2.16152	2.10845	RGCC
Endocytosis (GO:0006897)	0.383457	0.479554	0	0	1.36117	1.30471	RNASEK;OCIAD2;CORO1A
Positive Regulation Of Cellular Component Organization (GO:0051130)	0.383973	0.479554	0	0	1.51985	1.45478	RACK1;RPS3
Negative Regulation Of Proteolysis (GO:0045861)	0.384358	0.479554	0	0	2.10737	2.01503	CSTB
Non-Canonical Wnt Signaling Pathway (GO:0035567)	0.384358	0.479554	0	0	2.10737	2.01503	RAC1
Regulation Of Release Of Cytochrome C From Mitochondria (GO:0090199)	0.384358	0.479554	0	0	2.10737	2.01503	TRIAP1
Double-Strand Break Repair Via Nonhomologous End Joining (GO:0006303)	0.384358	0.479554	0	0	2.10737	2.01503	HMGB1
Stem Cell Differentiation (GO:0048863)	0.384358	0.479554	0	0	2.10737	2.01503	GPM6A
Lymphocyte Migration (GO:0072676)	0.384358	0.479554	0	0	2.10737	2.01503	CCL2
Protein Localization To Lysosome (GO:0061462)	0.384358	0.479554	0	0	2.10737	2.01503	LAPTM5
Regulation Of Amide Metabolic Process (GO:0034248)	0.384358	0.479554	0	0	2.10737	2.01503	RPL10
Regulation Of Cytoskeleton Organization (GO:0051493)	0.388138	0.482232	0	0	1.50621	1.42547	RAC1;CORO1A
Regulation Of Interleukin-6 Production (GO:0032675)	0.388138	0.482232	0	0	1.50621	1.42547	IL1B;HMGB1
Response To Endoplasmic Reticulum Stress (GO:0034976)	0.388138	0.482232	0	0	1.50621	1.42547	CXCL8;TMX1
Protein Modification By Small Protein Removal (GO:0070646)	0.388138	0.482232	0	0	1.50621	1.42547	HINT1;EIF3F
Negative Regulation Of Canonical Wnt Signaling Pathway (GO:0090090)	0.388138	0.482232	0	0	1.50621	1.42547	PFDN5;TLE5
DNA Recombination (GO:0006310)	0.391607	0.484097	0	0	2.05587	1.92737	HMGB1
Regulation Of Osteoclast Differentiation (GO:0045670)	0.391607	0.484097	0	0	2.05587	1.92737	UBASH3B
Cellular Response To Glucose Starvation (GO:0042149)	0.391607	0.484097	0	0	2.05587	1.92737	HNRNPA1
Skeletal Muscle Tissue Development (GO:0007519)	0.391607	0.484097	0	0	2.05587	1.92737	MYL6
Stress-Activated MAPK Cascade (GO:0051403)	0.391607	0.484097	0	0	2.05587	1.92737	ZFP36
Monocyte Chemotaxis (GO:0002548)	0.391607	0.484097	0	0	2.05587	1.92737	CCL2
Positive Regulation Of Cell Migration (GO:0030335)	0.397125	0.490079	0	0	1.25974	1.16337	IL1B;RACK1;PFN1;SOD2
SCF-dependent Proteasomal Ubiquitin-Dependent Protein Catabolic Process (GO:0031146)	0.39877	0.490079	0	0	2.00682	1.84501	SKP1
Positive Regulation Of T Cell Mediated Immunity (GO:0002711)	0.39877	0.490079	0	0	2.00682	1.84501	IL1B
Energy Derivation By Oxidation Of Organic Compounds (GO:0015980)	0.39877	0.490079	0	0	2.00682	1.84501	COX4I1
Positive Regulation Of Receptor-Mediated Endocytosis (GO:0048260)	0.39877	0.490079	0	0	2.00682	1.84501	B2M
Intracellular Glucose Homeostasis (GO:0001678)	0.39877	0.490079	0	0	2.00682	1.84501	RACK1
Lysosome Organization (GO:0007040)	0.39877	0.490079	0	0	2.00682	1.84501	CORO1A
Protein Ubiquitination (GO:0016567)	0.401757	0.493033	0	0	1.18375	1.07947	UBB;RACK1;NEDD8;RPS27A;UBA52;SKP1
Positive Regulation Of Cell Cycle Process (GO:0090068)	0.404674	0.493033	0	0	1.45397	1.31537	RGCC;IL1B
Regulation Of Insulin Receptor Signaling Pathway (GO:0046626)	0.40585	0.493033	0	0	1.96005	1.76752	IL1B
Autophagosome Maturation (GO:0097352)	0.40585	0.493033	0	0	1.96005	1.76752	CALM1
Bone Development (GO:0060348)	0.40585	0.493033	0	0	1.96005	1.76752	RPL13
Regulation Of Transport (GO:0051049)	0.40585	0.493033	0	0	1.96005	1.76752	ACTG1
Regulation Of Viral Entry Into Host Cell (GO:0046596)	0.40585	0.493033	0	0	1.96005	1.76752	HMGB1
Positive Regulation Of Chemotaxis (GO:0050921)	0.40585	0.493033	0	0	1.96005	1.76752	TMSB4X
Positive Regulation Of Cytokine-Mediated Signaling Pathway (GO:0001961)	0.40585	0.493033	0	0	1.96005	1.76752	LAPTM5
Establishment Of Protein Localization To Mitochondrion (GO:0072655)	0.40585	0.493033	0	0	1.96005	1.76752	TOMM7
Positive Regulation Of Leukocyte Cell-Cell Adhesion (GO:1903039)	0.40585	0.493033	0	0	1.96005	1.76752	CCL2
Lymphocyte Chemotaxis (GO:0048247)	0.40585	0.493033	0	0	1.96005	1.76752	CCL2
Regulation Of B Cell Proliferation (GO:0030888)	0.40585	0.493033	0	0	1.96005	1.76752	IKZF3
Regulation Of Cell-Substrate Adhesion (GO:0010810)	0.40585	0.493033	0	0	1.96005	1.76752	RAC1
Regulation Of DNA-templated Transcription (GO:0006355)	0.408253	0.495544	0	0	1.07074	0.959243	HSPA8;NPM1;SET;BTG1;PRMT2;TCF7;NME2;ZNF44;HMGB1;YBX1;SOD2;IKZF3;ACTB;RPL6;ZFP36L2;TLE5;EID1;HINT1;LBH;ZNHIT3;IL1B;PDCD4;JUNB;PFDN5
Regulation Of Protein Modification Process (GO:0031399)	0.412847	0.499477	0	0	1.9154	1.69452	NOP53
Regulation Of Stem Cell Differentiation (GO:2000736)	0.412847	0.499477	0	0	1.9154	1.69452	ZFP36L2
Zymogen Activation (GO:0031638)	0.412847	0.499477	0	0	1.9154	1.69452	PGK1
Mitotic Nuclear Division (GO:0140014)	0.412847	0.499477	0	0	1.9154	1.69452	RAN
DNA-templated Transcription (GO:0006351)	0.415036	0.501714	0	0	1.29106	1.13534	DRAP1;PTMA;ZFP36L2
Regulation Of Cytokine Production Involved In Inflammatory Response (GO:1900015)	0.419761	0.503304	0	0	1.87274	1.62567	PDCD4
Regulation Of Fibroblast Proliferation (GO:0048145)	0.419761	0.503304	0	0	1.87274	1.62567	FTH1
Regulation Of Interleukin-10 Production (GO:0032653)	0.419761	0.503304	0	0	1.87274	1.62567	HMGB1
Regulation Of Nervous System Development (GO:0051960)	0.419761	0.503304	0	0	1.87274	1.62567	IL1B
Response To Glucose (GO:0009749)	0.419761	0.503304	0	0	1.87274	1.62567	RACK1
Response To Hydrogen Peroxide (GO:0042542)	0.419761	0.503304	0	0	1.87274	1.62567	RPS3
Positive Regulation Of Cell-Cell Adhesion (GO:0022409)	0.419761	0.503304	0	0	1.87274	1.62567	IL1B
Protein Sumoylation (GO:0016925)	0.419761	0.503304	0	0	1.87274	1.62567	SUMO2
Mitotic G2/M Transition Checkpoint (GO:0044818)	0.419761	0.503304	0	0	1.87274	1.62567	NOP53
Negative Regulation Of Cellular Metabolic Process (GO:0031324)	0.419761	0.503304	0	0	1.87274	1.62567	YBX1
Receptor-Mediated Endocytosis (GO:0006898)	0.420995	0.504373	0	0	1.40522	1.21571	CXCL8;RNASEK
Negative Regulation Of Hydrolase Activity (GO:0051346)	0.426595	0.510254	0	0	1.83194	1.56067	CSTB
Positive Regulation Of Lymphocyte Activation (GO:0051251)	0.426595	0.510254	0	0	1.83194	1.56067	CCL2
Transmembrane Receptor Protein Tyrosine Kinase Signaling Pathway (GO:0007169)	0.428771	0.511969	0	0	1.20501	1.02044	UBASH3B;CD7;RAC1;VAV1
Negative Regulation Of Growth (GO:0045926)	0.429069	0.511969	0	0	1.38204	1.1694	BTG1;RACK1
Positive Regulation Of Defense Response (GO:0031349)	0.429069	0.511969	0	0	1.38204	1.1694	IL1B;PDCD4
Defense Response To Bacterium (GO:0042742)	0.430637	0.51334	0	0	1.25862	1.06037	RPL30;IL1B;FAU
Regulation Of Mitotic Cell Cycle (GO:0007346)	0.433084	0.51334	0	0	1.37074	1.14707	BTG2;BTG1
Negative Regulation Of Cell Growth (GO:0030308)	0.433084	0.51334	0	0	1.37074	1.14707	BTG1;RACK1
Regulation Of Intrinsic Apoptotic Signaling Pathway (GO:2001242)	0.433348	0.51334	0	0	1.79287	1.49922	RACK1
Cellular Response To Mechanical Stimulus (GO:0071260)	0.433348	0.51334	0	0	1.79287	1.49922	IL1B
Cellular Response To Radiation (GO:0071478)	0.433348	0.51334	0	0	1.79287	1.49922	EEF1D
Regulation Of Tumor Necrosis Factor-Mediated Signaling Pathway (GO:0010803)	0.433348	0.51334	0	0	1.79287	1.49922	LAPTM5
Regulation Of DNA Binding (GO:0051101)	0.433348	0.51334	0	0	1.79287	1.49922	HMGB1
Myelination (GO:0042552)	0.433348	0.51334	0	0	1.79287	1.49922	CMTM8
Antibacterial Humoral Response (GO:0019731)	0.440022	0.517921	0	0	1.75543	1.44109	FAU
Autophagy Of Mitochondrion (GO:0000422)	0.440022	0.517921	0	0	1.75543	1.44109	GABARAP
Erythrocyte Differentiation (GO:0030218)	0.440022	0.517921	0	0	1.75543	1.44109	RPS14
Positive Regulation Of Nervous System Development (GO:0051962)	0.440022	0.517921	0	0	1.75543	1.44109	NAP1L1
Proton Transmembrane Transport (GO:1902600)	0.440022	0.517921	0	0	1.75543	1.44109	RNASEK
Negative Regulation Of DNA Metabolic Process (GO:0051053)	0.440022	0.517921	0	0	1.75543	1.44109	RPS3
Negative Regulation Of T Cell Activation (GO:0050868)	0.440022	0.517921	0	0	1.75543	1.44109	LAPTM5
Negative Regulation Of Cysteine-Type Endopeptidase Activity Involved In Apoptotic Process (GO:0043154)	0.440022	0.517921	0	0	1.75543	1.44109	TRIAP1
Regulation Of Tumor Necrosis Factor Production (GO:0032680)	0.441069	0.518739	0	0	1.34867	1.10396	ZFP36;HMGB1
G Protein-Coupled Receptor Signaling Pathway, Coupled To Cyclic Nucleotide Second Messenger (GO:0007187)	0.446618	0.523181	0	0	1.71952	1.38602	CCL2
Regulation Of Epithelial Cell Migration (GO:0010632)	0.446618	0.523181	0	0	1.71952	1.38602	PFN1
Regulation Of Interferon-Beta Production (GO:0032648)	0.446618	0.523181	0	0	1.71952	1.38602	HSP90AA1
Positive Regulation Of Fat Cell Differentiation (GO:0045600)	0.446618	0.523181	0	0	1.71952	1.38602	ZFP36
Positive Regulation Of Transport (GO:0051050)	0.446618	0.523181	0	0	1.71952	1.38602	ACTB
Protein Homooligomerization (GO:0051260)	0.448992	0.525129	0	0	1.3273	1.06283	SOD2;B2M
Regulation Of DNA Repair (GO:0006282)	0.448992	0.525129	0	0	1.3273	1.06283	RPS3;ACTB
Negative Regulation Of Gene Expression, Epigenetic (GO:0045814)	0.453137	0.526223	0	0	1.68504	1.33381	HMGB1
RNA Modification (GO:0009451)	0.453137	0.526223	0	0	1.68504	1.33381	SSB
Regulation Of Smoothened Signaling Pathway (GO:0008589)	0.453137	0.526223	0	0	1.68504	1.33381	RACK1
Regulation Of Stress-Activated MAPK Cascade (GO:0032872)	0.453137	0.526223	0	0	1.68504	1.33381	PPIA
Regulation Of Substrate Adhesion-Dependent Cell Spreading (GO:1900024)	0.453137	0.526223	0	0	1.68504	1.33381	RAC1
Positive Regulation Of Ras Protein Signal Transduction (GO:0046579)	0.453137	0.526223	0	0	1.68504	1.33381	RAC1
Sensory Perception (GO:0007600)	0.453137	0.526223	0	0	1.68504	1.33381	CCL2
Positive Regulation Of Protein Localization To Plasma Membrane (GO:1903078)	0.453137	0.526223	0	0	1.68504	1.33381	RACK1
Receptor Internalization (GO:0031623)	0.453137	0.526223	0	0	1.68504	1.33381	CXCL8
Regulation Of Peptide Hormone Secretion (GO:0090276)	0.459579	0.532866	0	0	1.65192	1.28428	IL1B
Regulation Of Cell Development (GO:0060284)	0.459579	0.532866	0	0	1.65192	1.28428	IL1B
Negative Regulation Of Metabolic Process (GO:0009892)	0.465945	0.538555	0	0	1.62007	1.23723	IL1B
Regulation Of Macromolecule Biosynthetic Process (GO:0010556)	0.465945	0.538555	0	0	1.62007	1.23723	RPL10
Endosome Organization (GO:0007032)	0.465945	0.538555	0	0	1.62007	1.23723	RNASEK
Negative Regulation Of Cysteine-Type Endopeptidase Activity (GO:2000117)	0.465945	0.538555	0	0	1.62007	1.23723	TRIAP1
Antigen Receptor-Mediated Signaling Pathway (GO:0050851)	0.46852	0.541107	0	0	1.27669	0.967961	TRBC2;TRBC1
Negative Regulation Of Protein Catabolic Process (GO:0042177)	0.472237	0.543699	0	0	1.58942	1.1925	HSP90AB1
Regulation Of Lipid Metabolic Process (GO:0019216)	0.472237	0.543699	0	0	1.58942	1.1925	IL1B
Regulation Of Myoblast Differentiation (GO:0045661)	0.472237	0.543699	0	0	1.58942	1.1925	BTG1
Endoplasmic Reticulum Organization (GO:0007029)	0.472237	0.543699	0	0	1.58942	1.1925	CAMLG
Phosphatidylcholine Metabolic Process (GO:0046470)	0.478455	0.55	0	0	1.55991	1.14995	PLAAT4
Regulation Of Synaptic Transmission, Glutamatergic (GO:0051966)	0.478455	0.55	0	0	1.55991	1.14995	CCL2
Nucleotide-Excision Repair (GO:0006289)	0.4846	0.555765	0	0	1.53147	1.10944	RAD23A
Regulation Of Reactive Oxygen Species Metabolic Process (GO:2000377)	0.4846	0.555765	0	0	1.53147	1.10944	RAC1
Mitotic DNA Damage Checkpoint Signaling (GO:0044773)	0.4846	0.555765	0	0	1.53147	1.10944	NOP53
Signal Transduction In Response To DNA Damage (GO:0042770)	0.490673	0.560986	0	0	1.50404	1.07085	TRIAP1
Post-Transcriptional Regulation Of Gene Expression (GO:0010608)	0.490673	0.560986	0	0	1.50404	1.07085	RPL10
Monoatomic Anion Transport (GO:0006820)	0.490673	0.560986	0	0	1.50404	1.07085	SLC26A3
Myeloid Cell Differentiation (GO:0030099)	0.490673	0.560986	0	0	1.50404	1.07085	RPS14
Regulation Of Neuron Death (GO:1901214)	0.496675	0.56697	0	0	1.47758	1.03404	UBB
Positive Regulation Of Type II Interferon Production (GO:0032729)	0.496675	0.56697	0	0	1.47758	1.03404	IL1B
Regulation Of Cell Growth (GO:0001558)	0.500222	0.570578	0	0	1.12806	0.78141	BTG1;RACK1;DNPH1
DNA-templated Transcription Initiation (GO:0006352)	0.502606	0.57153	0	0	1.45203	0.998925	ZFP36L2
Positive Regulation Of Proteolysis (GO:0045862)	0.502606	0.57153	0	0	1.45203	0.998925	IL1B
Microtubule Cytoskeleton Organization Involved In Mitosis (GO:1902850)	0.502606	0.57153	0	0	1.45203	0.998925	RAN
Mitotic Cytokinesis (GO:0000281)	0.502606	0.57153	0	0	1.45203	0.998925	CFL1
Regulation Of Cell Adhesion (GO:0030155)	0.50631	0.575299	0	0	1.18618	0.807322	CXCL8;CCR7
Regulation Of Extrinsic Apoptotic Signaling Pathway (GO:2001236)	0.508468	0.577306	0	0	1.42735	0.965394	LTB
Neuron Projection Morphogenesis (GO:0048812)	0.513658	0.581646	0	0	1.16959	0.779177	GPM6A;UBB
BMP Signaling Pathway (GO:0030509)	0.514261	0.581646	0	0	1.40349	0.933356	PDCD4
Autophagosome Organization (GO:1905037)	0.514261	0.581646	0	0	1.40349	0.933356	GABARAP
Regulation Of Pathway-Restricted SMAD Protein Phosphorylation (GO:0060393)	0.514261	0.581646	0	0	1.40349	0.933356	LDLRAD4
Positive Regulation Of Cell Junction Assembly (GO:1901890)	0.514261	0.581646	0	0	1.40349	0.933356	RAC1
Regulation Of Embryonic Development (GO:0045995)	0.519985	0.586324	0	0	1.38041	0.902727	CFL1
Spliceosomal Complex Assembly (GO:0000245)	0.519985	0.586324	0	0	1.38041	0.902727	SNRPB
Fat Cell Differentiation (GO:0045444)	0.519985	0.586324	0	0	1.38041	0.902727	PSMB8
mRNA Export From Nucleus (GO:0006406)	0.519985	0.586324	0	0	1.38041	0.902727	RBM8A
Negative Regulation Of DNA-binding Transcription Factor Activity (GO:0043433)	0.524543	0.591012	0	0	1.14554	0.739136	PRMT2;TMSB4X
Positive Regulation Of Mitotic Cell Cycle Phase Transition (GO:1901992)	0.525643	0.591348	0	0	1.35808	0.873425	RGCC
Protein Polymerization (GO:0051258)	0.525643	0.591348	0	0	1.35808	0.873425	RAC1
Cellular Response To Virus (GO:0098586)	0.531234	0.59537	0	0	1.33645	0.845376	HSP90AA1
Positive Regulation Of Cysteine-Type Endopeptidase Activity (GO:2001056)	0.531234	0.59537	0	0	1.33645	0.845376	HMGB1
Endocytic Recycling (GO:0032456)	0.531234	0.59537	0	0	1.33645	0.845376	ARL4C
Positive Regulation Of Interleukin-1 Production (GO:0032732)	0.531234	0.59537	0	0	1.33645	0.845376	HMGB1
Positive Regulation Of Type I Interferon Production (GO:0032481)	0.531234	0.59537	0	0	1.33645	0.845376	HSP90AA1
Autophagosome Assembly (GO:0000045)	0.53676	0.60065	0	0	1.3155	0.818512	GABARAP
Canonical Wnt Signaling Pathway (GO:0060070)	0.53676	0.60065	0	0	1.3155	0.818512	TCF7
Regulation Of Inflammatory Response (GO:0050727)	0.537612	0.601148	0	0	1.06547	0.661253	TMSB4X;IL1B;PDCD4
Regulation Of Cellular Component Organization (GO:0051128)	0.538801	0.602022	0	0	1.11497	0.689507	HSPA8;HSP90AA1
Protein-Containing Complex Assembly (GO:0065003)	0.539936	0.602834	0	0	1.03901	0.640349	HSP90AA1;HSP90AB1;NIFK;PFDN5
Regulation Of Autophagy (GO:0010506)	0.540422	0.60292	0	0	1.06094	0.652909	EEF1A1;ATP6V1G1;HMGB1
Cellular Response To BMP Stimulus (GO:0071773)	0.542221	0.604014	0	0	1.2952	0.792769	PDCD4
Response To Reactive Oxygen Species (GO:0000302)	0.542221	0.604014	0	0	1.2952	0.792769	RPS3
Negative Regulation Of Transcription By RNA Polymerase II (GO:0000122)	0.542987	0.60441	0	0	1.00408	0.613161	DRAP1;RPS14;EID1;ZFP36;RPL10;HMGB1;RPL17;NOP53;TLE5
Positive Regulation Of Response To External Stimulus (GO:0032103)	0.54582	0.607106	0	0	1.10028	0.666185	IL1B;PDCD4
Organelle Organization (GO:0006996)	0.546511	0.607418	0	0	1.01863	0.615459	CHCHD2;CFL1;CCL2;SH3BGRL3;PPIA
Extrinsic Apoptotic Signaling Pathway (GO:0097191)	0.547618	0.607732	0	0	1.27551	0.768085	GABARAP
tRNA Modification (GO:0006400)	0.547618	0.607732	0	0	1.27551	0.768085	SSB
Aerobic Electron Transport Chain (GO:0019646)	0.552951	0.612729	0	0	1.25641	0.744406	COX4I1
Intermediate Filament Organization (GO:0045109)	0.552951	0.612729	0	0	1.25641	0.744406	VIM
Phospholipid Metabolic Process (GO:0006644)	0.558222	0.617643	0	0	1.23787	0.721678	PLAAT4
Establishment Of Protein Localization To Membrane (GO:0090150)	0.558222	0.617643	0	0	1.23787	0.721678	NACA
Negative Regulation Of Extrinsic Apoptotic Signaling Pathway (GO:2001237)	0.56343	0.621542	0	0	1.21987	0.699852	IL1B
Sulfur Compound Biosynthetic Process (GO:0044272)	0.56343	0.621542	0	0	1.21987	0.699852	CSGALNACT1
Protein K48-linked Ubiquitination (GO:0070936)	0.56343	0.621542	0	0	1.21987	0.699852	SKP1
Mitochondrial ATP Synthesis Coupled Electron Transport (GO:0042775)	0.56343	0.621542	0	0	1.21987	0.699852	COX4I1
Regulation Of Double-Strand Break Repair Via Homologous Recombination (GO:0010569)	0.568578	0.624886	0	0	1.20238	0.678884	ACTB
Regulation Of Hydrolase Activity (GO:0051336)	0.568578	0.624886	0	0	1.20238	0.678884	VAV1
Cell-Cell Junction Assembly (GO:0007043)	0.568578	0.624886	0	0	1.20238	0.678884	ACTG1
Synapse Assembly (GO:0007416)	0.568578	0.624886	0	0	1.20238	0.678884	GPM6A
Myeloid Leukocyte Differentiation (GO:0002573)	0.568578	0.624886	0	0	1.20238	0.678884	CCR7
Mitochondrion Organization (GO:0007005)	0.569794	0.625756	0	0	1.05177	0.5916	CHCHD2;TOMM7
Response To Ionizing Radiation (GO:0010212)	0.573665	0.628604	0	0	1.18539	0.658729	EEF1D
Second-Messenger-Mediated Signaling (GO:0019932)	0.573665	0.628604	0	0	1.18539	0.658729	CXCL8
Protein Targeting To Membrane (GO:0006612)	0.573665	0.628604	0	0	1.18539	0.658729	NACA
Cellular Response To Reactive Oxygen Species (GO:0034614)	0.578693	0.633643	0	0	1.16886	0.639348	RPS3
Positive Regulation Of Lymphocyte Proliferation (GO:0050671)	0.583661	0.638137	0	0	1.15279	0.620703	IL1B
Regulation Of Cell Cycle G1/S Phase Transition (GO:1902806)	0.583661	0.638137	0	0	1.15279	0.620703	PSME1
Regulation Of Cytokine Production (GO:0001817)	0.586353	0.640605	0	0	1.01964	0.544317	RGCC;CCR7
Negative Regulation Of Phosphorylation (GO:0042326)	0.588572	0.641604	0	0	1.13716	0.602757	PPIA
Defense Response To Gram-negative Bacterium (GO:0050829)	0.588572	0.641604	0	0	1.13716	0.602757	RPL30
Positive Regulation Of Neurogenesis (GO:0050769)	0.588572	0.641604	0	0	1.13716	0.602757	NAP1L1
Wnt Signaling Pathway (GO:0016055)	0.593424	0.645601	0	0	1.12194	0.585479	TCF7
Positive Regulation Of Protein Secretion (GO:0050714)	0.593424	0.645601	0	0	1.12194	0.585479	PPIA
Protein Localization (GO:0008104)	0.59355	0.645601	0	0	0.968998	0.505462	ARL4C;NPM1;LAPTM5;ACTB
Negative Regulation Of Transforming Growth Factor Beta Receptor Signaling Pathway (GO:0030512)	0.59822	0.648291	0	0	1.10712	0.568835	LDLRAD4
Positive Regulation Of Endothelial Cell Proliferation (GO:0001938)	0.59822	0.648291	0	0	1.10712	0.568835	HMGB1
Positive Regulation Of Response To Stimulus (GO:0048584)	0.59822	0.648291	0	0	1.10712	0.568835	RPS3
Positive Regulation Of Synaptic Transmission (GO:0050806)	0.59822	0.648291	0	0	1.10712	0.568835	CCL2
Regulation Of T Cell Proliferation (GO:0042129)	0.59822	0.648291	0	0	1.10712	0.568835	IL1B
Cellular Response To Nutrient Levels (GO:0031669)	0.602959	0.652468	0	0	1.09269	0.552797	HSPA8
Positive Regulation Of Tumor Necrosis Factor Production (GO:0032760)	0.602959	0.652468	0	0	1.09269	0.552797	HMGB1
Regulation Of Transcription By RNA Polymerase II (GO:0006357)	0.603569	0.65265	0	0	0.960994	0.485201	NPM1;RPL10;TCF7;NME2;ZNF44;HMGB1;YBX1;TRIAP1;SOD2;IKZF3;ACTB;TLE5;DRAP1;RPS14;EID1;CHCHD2;ZFP36;RGCC;JUNB;PTMA;RPL17;NOP53;IER2
Positive Regulation Of DNA-templated Transcription (GO:0045893)	0.604233	0.65289	0	0	0.955432	0.481343	NPM1;PRMT2;NME2;HMGB1;YBX1;TRIAP1;ACTB;CHCHD2;RGCC;LBH;IL1B;JUNB;PTMA;IER2
Negative Regulation Of Protein Serine/Threonine Kinase Activity (GO:0071901)	0.612271	0.659162	0	0	1.06491	0.522426	IL1B
Regulation Of Organelle Assembly (GO:1902115)	0.612271	0.659162	0	0	1.06491	0.522426	NPM1
Regulation Of Protein Localization To Plasma Membrane (GO:1903076)	0.612271	0.659162	0	0	1.06491	0.522426	ACTB
Positive Regulation Of Immune Response (GO:0050778)	0.612271	0.659162	0	0	1.06491	0.522426	CCR7
Glycoprotein Biosynthetic Process (GO:0009101)	0.612271	0.659162	0	0	1.06491	0.522426	CSGALNACT1
Activation Of Protein Kinase Activity (GO:0032147)	0.616845	0.662155	0	0	1.05155	0.508043	PPIA
Cytoskeleton-Dependent Cytokinesis (GO:0061640)	0.616845	0.662155	0	0	1.05155	0.508043	CFL1
Spindle Assembly (GO:0051225)	0.616845	0.662155	0	0	1.05155	0.508043	RPS3
Positive Regulation Of Growth (GO:0045927)	0.616845	0.662155	0	0	1.05155	0.508043	DNPH1
Regulation Of Phosphorylation (GO:0042325)	0.621365	0.666038	0	0	1.03851	0.494163	NOP53
Positive Regulation Of Tumor Necrosis Factor Superfamily Cytokine Production (GO:1903557)	0.621365	0.666038	0	0	1.03851	0.494163	HMGB1
Calcium Ion Transmembrane Import Into Cytosol (GO:0097553)	0.625832	0.669854	0	0	1.0258	0.480763	CCR7
Vesicle-Mediated Transport To The Plasma Membrane (GO:0098876)	0.625832	0.669854	0	0	1.0258	0.480763	ARL4C
Regulation Of Interleukin-1 Beta Production (GO:0032651)	0.630247	0.67409	0	0	1.01339	0.467823	CCR7
Calcium-Mediated Signaling (GO:0019722)	0.63461	0.675331	0	0	1.00127	0.455323	CXCL8
Cellular Respiration (GO:0045333)	0.63461	0.675331	0	0	1.00127	0.455323	COX4I1
Epidermis Development (GO:0008544)	0.63461	0.675331	0	0	1.00127	0.455323	YBX1
Establishment Of Protein Localization To Organelle (GO:0072594)	0.63461	0.675331	0	0	1.00127	0.455323	RAN
Positive Regulation Of Protein Localization (GO:1903829)	0.63461	0.675331	0	0	1.00127	0.455323	HSP90AB1
Integrin-Mediated Signaling Pathway (GO:0007229)	0.63461	0.675331	0	0	1.00127	0.455323	NME2
Mitotic Spindle Organization (GO:0007052)	0.63461	0.675331	0	0	1.00127	0.455323	RAN
RNA Processing (GO:0006396)	0.636155	0.676488	0	0	0.928746	0.420083	RBM8A;SNRPB
Phosphate-Containing Compound Metabolic Process (GO:0006796)	0.639107	0.679138	0	0	0.923596	0.413478	PGK1;PLAAT4
Regulation Of Insulin Secretion (GO:0050796)	0.643183	0.682486	0	0	0.977887	0.431568	IL1B
Glucose Homeostasis (GO:0042593)	0.643183	0.682486	0	0	0.977887	0.431568	RPS6
Regulation Of Endothelial Cell Migration (GO:0010594)	0.647394	0.68646	0	0	0.966598	0.420278	RAC1
Axonogenesis (GO:0007409)	0.650728	0.689501	0	0	0.903549	0.388222	HSP90AA1;HSP90AB1
Regulation Of Phosphatidylinositol 3-Kinase Signaling (GO:0014066)	0.655667	0.694236	0	0	0.944781	0.398793	NOP53
Regulation Of RNA Metabolic Process (GO:0051252)	0.659732	0.698039	0	0	0.934236	0.388569	HNRNPA1
DNA Damage Response (GO:0006974)	0.663682	0.701715	0	0	0.883345	0.362129	BTG2;NPM1;RPS3;NOP53
Regulation Of Signal Transduction (GO:0009966)	0.664835	0.701929	0	0	0.879671	0.359096	UBASH3B;PPIA
Regulation Of Cell Differentiation (GO:0045595)	0.664835	0.701929	0	0	0.879671	0.359096	HSP90AB1;ANP32B
Regulation Of Endothelial Cell Proliferation (GO:0001936)	0.667717	0.704468	0	0	0.913833	0.369088	RGCC
Positive Regulation Of Transcription By RNA Polymerase II (GO:0045944)	0.668371	0.704654	0	0	0.902155	0.36349	NPM1;CHCHD2;RGCC;NME2;HMGB1;YBX1;TRIAP1;JUNB;PTMA;IER2
Cellular Response To Hormone Stimulus (GO:0032870)	0.67164	0.706586	0	0	0.903961	0.359806	HSPA8
Vesicle Organization (GO:0016050)	0.67164	0.706586	0	0	0.903961	0.359806	CORO1A
Muscle Contraction (GO:0006936)	0.67164	0.706586	0	0	0.903961	0.359806	MYL6
Cell Junction Assembly (GO:0034329)	0.675516	0.709653	0	0	0.894299	0.350814	GPM6A
Positive Regulation Of Transmembrane Receptor Protein Serine/Threonine Kinase Signaling Pathway (GO:0090100)	0.675516	0.709653	0	0	0.894299	0.350814	HSP90AB1
Regulation Of Macroautophagy (GO:0016241)	0.679347	0.712663	0	0	0.88484	0.3421	ATP6V1G1
Cellular Response To Transforming Growth Factor Beta Stimulus (GO:0071560)	0.679347	0.712663	0	0	0.88484	0.3421	ZFP36L2
Regulation Of Defense Response (GO:0031347)	0.683133	0.715617	0	0	0.875579	0.333653	TMSB4X
Monocarboxylic Acid Metabolic Process (GO:0032787)	0.683133	0.715617	0	0	0.875579	0.333653	LDHB
Activation Of GTPase Activity (GO:0090630)	0.701405	0.733716	0	0	0.832022	0.295093	CCR7
Calcium Ion Homeostasis (GO:0055074)	0.701405	0.733716	0	0	0.832022	0.295093	TPT1
Regulation Of Canonical Wnt Signaling Pathway (GO:0060828)	0.701905	0.73372	0	0	0.81901	0.289894	PFDN5;TLE5
Positive Regulation Of Kinase Activity (GO:0033674)	0.708416	0.739478	0	0	0.815783	0.28122	CCR7
Macroautophagy (GO:0016236)	0.708416	0.739478	0	0	0.815783	0.28122	GABARAP
Intrinsic Apoptotic Signaling Pathway (GO:0097193)	0.71186	0.742024	0	0	0.807898	0.274583	HINT1
Lysosomal Transport (GO:0007041)	0.71186	0.742024	0	0	0.807898	0.274583	LAPTM5
Protein Transport (GO:0015031)	0.71473	0.744489	0	0	0.811527	0.272552	ARL4C;NPM1;LAPTM5
Positive Regulation Of Cell Growth (GO:0030307)	0.715264	0.74452	0	0	0.800163	0.268138	DNPH1
Positive Regulation Of Autophagy (GO:0010508)	0.718627	0.746967	0	0	0.792574	0.261876	HMGB1
Monoatomic Ion Transport (GO:0006811)	0.718627	0.746967	0	0	0.792574	0.261876	SLC26A3
Negative Regulation Of Developmental Process (GO:0051093)	0.725236	0.751719	0	0	0.777817	0.24988	ANP32B
Cell-Matrix Adhesion (GO:0007160)	0.725236	0.751719	0	0	0.777817	0.24988	RAC1
Cellular Response To Salt (GO:1902075)	0.725236	0.751719	0	0	0.777817	0.24988	HNRNPA1
Regulation Of Wnt Signaling Pathway (GO:0030111)	0.725236	0.751719	0	0	0.777817	0.24988	RACK1
Response To Lipid (GO:0033993)	0.728482	0.754554	0	0	0.770642	0.244134	IL1B
Negative Regulation Of Transmembrane Receptor Protein Serine/Threonine Kinase Signaling Pathway (GO:0090101)	0.73169	0.756285	0	0	0.763598	0.238547	LDLRAD4
Mitotic Cell Cycle Phase Transition (GO:0044772)	0.73169	0.756285	0	0	0.763598	0.238547	CCNI
Mitotic Sister Chromatid Segregation (GO:0000070)	0.73169	0.756285	0	0	0.763598	0.238547	RAN
Calcium Ion Transport (GO:0006816)	0.73486	0.757969	0	0	0.75668	0.233114	TPT1
Small GTPase Mediated Signal Transduction (GO:0007264)	0.73486	0.757969	0	0	0.75668	0.233114	RAC1
Protein Deubiquitination (GO:0016579)	0.73486	0.757969	0	0	0.75668	0.233114	EIF3F
Regulation Of MAP Kinase Activity (GO:0043405)	0.741089	0.76386	0	0	0.743212	0.222692	IL1B
Apoptotic Process (GO:0006915)	0.751086	0.773084	0	0	0.742109	0.212418	IL1B;PPIA
Chromatin Remodeling (GO:0006338)	0.751086	0.773084	0	0	0.742109	0.212418	NPM1;SKP1
Regulation Of Small GTPase Mediated Signal Transduction (GO:0051056)	0.753113	0.774631	0	0	0.717657	0.203484	VAV1
Positive Regulation Of Developmental Process (GO:0051094)	0.761719	0.782937	0	0	0.725861	0.197563	HSP90AB1;CFL1
Positive Regulation Of Epithelial Cell Proliferation (GO:0050679)	0.767364	0.787643	0	0	0.688069	0.182196	NME2
Modulation Of Chemical Synaptic Transmission (GO:0050804)	0.767364	0.787643	0	0	0.688069	0.182196	IL1B
Enzyme-Linked Receptor Protein Signaling Pathway (GO:0007167)	0.770115	0.789368	0	0	0.68244	0.178264	CD7
Protein Dephosphorylation (GO:0006470)	0.770115	0.789368	0	0	0.68244	0.178264	UBASH3B
Protein-Containing Complex Organization (GO:0043933)	0.775519	0.794355	0	0	0.671453	0.170699	NIFK
Regulation Of Response To External Stimulus (GO:0032101)	0.778173	0.795418	0	0	0.66609	0.16706	TMSB4X
Cytosolic Transport (GO:0016482)	0.778173	0.795418	0	0	0.66609	0.16706	LAPTM5
Regulation Of Anatomical Structure Morphogenesis (GO:0022603)	0.778173	0.795418	0	0	0.66609	0.16706	CFL1
Transmembrane Receptor Protein Serine/Threonine Kinase Signaling Pathway (GO:0007178)	0.78595	0.802811	0	0	0.6505	0.156681	PDCD4
Positive Regulation Of Nucleic Acid-Templated Transcription (GO:1903508)	0.786871	0.803197	0	0	0.756656	0.181363	NPM1;LBH;PRMT2;IL1B;NME2
Synapse Organization (GO:0050808)	0.788482	0.804284	0	0	0.645464	0.153392	GPM6A
Negative Regulation Of Cell Motility (GO:2000146)	0.793456	0.808799	0	0	0.635619	0.147055	LDLRAD4
Cellular Response To Metal Ion (GO:0071248)	0.798313	0.813189	0	0	0.626068	0.141025	B2M
Intracellular Calcium Ion Homeostasis (GO:0006874)	0.807689	0.822172	0	0	0.607798	0.129812	TPT1
Positive Regulation Of Signal Transduction (GO:0009967)	0.822487	0.836658	0	0	0.634055	0.123908	IL1B;RPS3
Axon Guidance (GO:0007411)	0.829274	0.842401	0	0	0.566441	0.10604	RAC1
Skeletal System Development (GO:0001501)	0.829274	0.842401	0	0	0.566441	0.10604	RPL13
Regulation Of Macromolecule Metabolic Process (GO:0060255)	0.853768	0.866686	0	0	0.520359	0.0822668	YBX1
Membrane Organization (GO:0061024)	0.862227	0.874671	0	0	0.504557	0.0747939	HSPA8
Double-Strand Break Repair (GO:0006302)	0.863859	0.875725	0	0	0.50151	0.0733937	HMGB1
Metal Ion Transport (GO:0030001)	0.868642	0.879969	0	0	0.492584	0.0693678	TPT1
Neuron Differentiation (GO:0030182)	0.871737	0.882499	0	0	0.486807	0.0668227	IER2
Regulation Of Neuron Projection Development (GO:0010975)	0.873257	0.883432	0	0	0.483968	0.0655898	CFL1
Endosomal Transport (GO:0016197)	0.882009	0.891675	0	0	0.467603	0.0587089	ARL4C
Organelle Assembly (GO:0070925)	0.894538	0.903723	0	0	0.521593	0.0581303	CORO1A;GABARAP
Transcription By RNA Polymerase II (GO:0006366)	0.897748	0.906345	0	0	0.437956	0.0472405	DRAP1
Anterograde Trans-Synaptic Signaling (GO:0098916)	0.905945	0.913995	0	0	0.422322	0.0417157	GABARAP
Organic Substance Transport (GO:0071702)	0.908164	0.915608	0	0	0.418056	0.0402715	TPT1
Protein Polyubiquitination (GO:0000209)	0.931876	0.938873	0	0	0.37113	0.0261851	SKP1
Cellular Component Assembly (GO:0022607)	0.954645	0.961157	0	0	0.321849	0.0149387	NIFK
Chemical Synaptic Transmission (GO:0007268)	0.961186	0.967083	0	0	0.306263	0.0121241	GABARAP
Plasma Membrane Bounded Cell Projection Assembly (GO:0120031)	0.962105	0.967348	0	0	0.303996	0.0117438	RAC1
Phosphorylation (GO:0016310)	0.963086	0.967676	0	0	0.388739	0.0146213	PGK1;CCL2
Nervous System Development (GO:0007399)	0.964546	0.968014	0	0	0.385051	0.0138993	GPM6A;ITM2B
Monoatomic Cation Transmembrane Transport (GO:0098655)	0.964735	0.968014	0	0	0.29739	0.0106769	RNASEK
Inorganic Cation Transmembrane Transport (GO:0098662)	0.965981	0.968606	0	0	0.294192	0.0101825	RNASEK
Proteolysis (GO:0006508)	0.980415	0.982412	0	0	0.252461	0.00499354	NEDD8
Protein Modification Process (GO:0036211)	0.990777	0.992121	0	0	0.34806	0.00322502	CCL2;NEDD8;UBA52
Vesicle-Mediated Transport (GO:0016192)	0.992615	0.993288	0	0	0.201741	0.00149537	OCIAD2
Protein Phosphorylation (GO:0006468)	0.997482	0.997482	0	0	0.164997	0.000416038	CCL2
