# Supplementary material for: Single cell multiomic analysis of the impact of Delta-9-tetrahydrocannabinol on HIV infected CD4 T cells
Source: J Cannabis Res. 2026 Mar 5;8:52. doi: 10.1186/s42238-026-00412-0 (PMC13069807; doi:10.1186/s42238-026-00412-0)
Supplement: Supplementary file 2 — Supplementary Material 2. [file 42238_2026_412_MOESM2_ESM.zip › Table S3.xlsx]

## Sheet: MSigDB_Hallmark_2020_table-7
Term	P-value	Adjusted P-value	Old P-value	Old Adjusted P-value	Odds Ratio	Combined Score	Genes
Myc Targets V1	8.96794e-41	3.94589e-39	0	0	16.3119	1504.16	EIF4A1;SLC25A3;HSP90AB1;RPL34;RPLP0;PHB2;RPL6;UBE2L3;PSMD8;EEF1B2;PSMD7;SNRPD2;C1QBP;RACK1;SNRPD3;MRPL9;TXNL4A;RPS10;EIF1AX;RPS5;RPL22;RPS6;PSMA4;PSMA2;NHP2;PABPC1;PPIA;SET;PHB;COX5A;PSMA7;SRM;LDHA;PSMB3;PCBP1;RPS3;RPL14;PGK1;RPS2;RPL18;HNRNPA1;CCT5;NPM1;SSB;CBX3;NAP1L1;PA2G4;DEK;HSPE1;LSM2;SERBP1;HDGF;EIF4G2;RAN
Oxidative Phosphorylation	5.9204e-23	1.30249e-21	0	0	9.973	510.429	SLC25A3;NDUFB8;UQCRB;COX4I1;ATP5MC2;ATP5MC3;ETFB;MRPL34;PHB2;COX7C;COX5A;UQCRH;TOMM22;ATP5MC1;LDHB;LDHA;NDUFV2;ATP5MG;ATP6V1F;COX8A;ATP5PF;ATP6V1G1;ATP5PD;GPX4;ATP5PB;MDH2;NDUFA4;ECH1;IDH2;NDUFC2;ATP5F1D;NDUFS8;ATP5PO;CYCS;BAX;SLC25A5;ISCU;SLC25A6
Interferon Gamma Response	1.25269e-07	1.37796e-06	0	0	4.54005	72.1541	IFITM2;BTG1;LYSMD2;UBE2L6;ISG15;NMI;PSMB8;PSMB10;PSMB9;BST2;VAMP8;ISG20;NFKBIA;SOCS1;PSMA2;PSME1;PSME2;VAMP5;GBP4;LY6E
mTORC1 Signaling	1.25269e-07	1.37796e-06	0	0	4.54005	72.1541	IDI1;TPI1;SDF2L1;ARPC5L;PDAP1;ENO1;HSPE1;CORO1A;TUBA4A;ATP5MC1;CCT6A;LDHA;SERP1;PSMA4;PPA1;PRDX1;PGK1;TCEA1;PPIA;GAPDH
Interferon Alpha Response	7.48997e-07	6.59118e-06	0	0	6.26238	88.3279	IFITM2;UBE2L6;ISG15;NMI;PSMB8;PSMB9;BST2;ISG20;NUB1;PSME1;PSME2;GBP4;LY6E
Allograft Rejection	0.000137835	0.00101079	0	0	3.27751	29.1352	EIF5A;NPM1;RPS9;IL16;CAPG;RPS3A;RPL9;PSMB10;SOCS1;RPS19;CD7;CSK;LTB;RPL39;EIF3A
Pperoxisome	0.000248944	0.00156479	0	0	4.2758	35.4818	IDI1;FIS1;FDPS;PRDX5;PRDX1;ECH1;IDH2;TSPO;PABPC1;SOD1
Unfolded Protein Response	0.000486585	0.00267622	0	0	3.90038	29.7525	EIF4A1;RPS14;NPM1;SERP1;SPCS1;IMP3;NHP2;BANF1;EEF2;ATF4
Reactive Oxygen Species Pathway	0.00123919	0.00605825	0	0	5.57681	37.3273	PRDX2;GPX4;PRDX1;FTL;SOD1;LAMTOR5
p53 Pathway	0.00143503	0.00631414	0	0	2.79813	18.3181	BTG1;PRMT2;VAMP8;LDHB;HINT1;SOCS1;RACK1;BAX;S100A4;RPL18;ISCU;RPS12;S100A10
Fatty Acid Metabolism	0.00190354	0.00761416	0	0	3.00562	18.8273	IDI1;CBR1;LDHA;HSP90AA1;LGALS1;MDH2;ECH1;PSME1;UBE2L6;MIF;S100A10
Myc Targets V2	0.0029784	0.0109208	0	0	4.60946	26.8103	NPM1;CBX3;PHB;PA2G4;HSPE1;SRM
PI3K/AKT/mTOR Signaling	0.00445836	0.0150898	0	0	3.30067	17.8664	ARF1;RALB;ARPC3;YWHAB;CFL1;RAC1;PFN1;AP2M1
Protein Secretion	0.00960582	0.0269491	0	0	3.14251	14.5982	ARF1;AP2S1;ANP32E;AP2M1;COPE;ARCN1;SOD1
Cholesterol Homeostasis	0.00981732	0.0269491	0	0	3.52198	16.2843	IDI1;FDPS;ECH1;S100A11;PNRC1;ACTG1
Hypoxia	0.0110246	0.0269491	0	0	2.33263	10.5146	ISG20;LDHA;PRDX5;BTG1;TPI1;PGK1;S100A4;ENO1;MIF;GAPDH;PNRC1
Adipogenesis	0.0110246	0.0269491	0	0	2.33263	10.5146	COX8A;GPX4;MDH2;ECH1;UBC;ATP5PO;TALDO1;CHCHD10;ETFB;TKT;SOD1
Glycolysis	0.0110246	0.0269491	0	0	2.33263	10.5146	ISG20;LDHA;TPI1;MDH2;PGAM1;PGK1;TALDO1;ENO1;MIF;PPIA;SOD1
DNA Repair	0.0121944	0.0282397	0	0	2.55398	11.2548	POLD4;GPX4;POLR3GL;GUK1;MPC2;TAF10;EDF1;VPS28;APRT
Androgen Response	0.0372943	0.0820474	0	0	2.54441	8.36835	SRP19;IDI1;UBE2I;DBI;PA2G4;MYL12A
Pancreas Beta Cells	0.0752398	0.157645	0	0	3.22173	8.33486	SPCS1;SRP14;SRP9
UV Response Up	0.0965663	0.193133	0	0	1.84629	4.31576	NFKBIA;DNAJA1;BTG1;AP2S1;PDAP1;TUBA4A;ATP6V1F
IL-2/STAT5 Signaling	0.119976	0.229519	0	0	1.66814	3.53723	SOCS1;GPX4;GSTO1;PTGER2;CAPG;LTB;GBP4;BATF
Apoptosis	0.207305	0.380059	0	0	1.53821	2.42048	ISG20;DNAJA1;GPX4;TSPO;BAX;SOD1
Apical Junction	0.224909	0.380615	0	0	1.44137	2.15062	ARPC2;RAC2;PFN1;ACTB;MYL12B;GNAI2;ACTG1
E2F Targets	0.224909	0.380615	0	0	1.44137	2.15062	JPT1;ANP32E;PSIP1;NAP1L1;PA2G4;DEK;RAN
Bile Acid Metabolism	0.298508	0.486457	0	0	1.46929	1.77631	IDI1;PRDX5;IDH2;SOD1
Complement	0.371508	0.544878	0	0	1.22651	1.21447	RHOG;CALM3;PFN1;CALM1;GNAI2;PSMB9
Inflammatory Response	0.371508	0.544878	0	0	1.22651	1.21447	BST2;NFKBIA;PTGER2;RHOG;NMI;LY6E
heme Metabolism	0.371508	0.544878	0	0	1.22651	1.21447	PRDX2;GYPC;TCEA1;HDGF;RAD23A;TOP1
Mitotic Spindle	0.545561	0.756747	0	0	1.02	0.618056	UXT;CDC42;RALBP1;TUBA4A;ARF6
Notch Signaling	0.550361	0.756747	0	0	1.27695	0.762568	APH1A
Angiogenesis	0.593152	0.78328	0	0	1.13078	0.590611	S100A4
IL-6/JAK/STAT3 Signaling	0.635913	0.78328	0	0	0.93073	0.421335	SOCS1;LTB
Coagulation	0.664887	0.78328	0	0	0.878549	0.358569	MSRB2;RAC1;ISCU
Apical Surface	0.666924	0.78328	0	0	0.920023	0.372681	MAL
TNF-alpha Signaling via NF-kB	0.729874	0.78328	0	0	0.805935	0.253775	NFKBIA;BTG1;PNRC1;EIF1
G2-M Checkpoint	0.729874	0.78328	0	0	0.805935	0.253775	JPT1;HSPA8;NCL;TOP1
Estrogen Response Late	0.729874	0.78328	0	0	0.805935	0.253775	ISG20;IDH2;ETFB;BATF
Epithelial Mesenchymal Transition	0.729874	0.78328	0	0	0.805935	0.253775	IL32;LGALS1;CAPG;VIM
Xenobiotic Metabolism	0.729874	0.78328	0	0	0.805935	0.253775	CBR1;GSTO1;ECH1;PSMB10
Spermatogenesis	0.849123	0.889558	0	0	0.593357	0.097044	PEBP1;TALDO1
Myogenesis	0.873792	0.894112	0	0	0.600124	0.0809647	GABARAPL2;FDPS;TPM3
KRAS Signaling Up	0.959549	0.959549	0	0	0.397231	0.0164025	GYPC;PSMB8
